# Supplementary material for: Loss of years of healthy life due to road incidents of motorcyclists in the city of Medellin, 2012 to 2015
Source: PLoS One. 2021 Aug 27;16(8):e0256758. doi: 10.1371/journal.pone.0256758 (PMC8396781; doi:10.1371/journal.pone.0256758)
Supplement: S1 Dataset — (XLSX) [file pone.0256758.s005.xlsx]

## Sheet: Data 2012-2015
ID	COD_DPTO	COD_MUNIC	FECHA_DEF	ANO	MES	SEXO	REC_SEXO	FECHA_NAC	EST_CIVIL	REC_ESTCIVIL	EDAD	EDAD_SIMPLE	REC_GRUPO EDAD	CODPTORE	REC_DPTORES	CODMUNRE	REC_MUNRES	REC_CONDICION	CODOCUR	CODMUNOC	CODBARRIOOCURH	N_BAS1	C_BAS1
1	05	001	2014-02-24	2014	2	1	Masculino	1943-10-30	9	Sin dato	4070	70	70-74	5	Antioquia	1	Medellín	Conductor	05	001	1109	MOTOCICLISTA LESIONADO POR COLISION CON PEATON O ANIMAL: MOTOCICLISTA NO ESPECIFICADO, LESIONADO EN ACCIDENTE DE TRANSITO	V209
2	05	001	2012-11-15	2012	11	1	Masculino	1966-04-27	6	Estaba casado(a)	4046	46	45-49	5	Antioquia	1	Medellín	Conductor	05	001	1012	MOTOCICLISTA LESIONADO POR COLISION CON VEHICULO DE MOTOR DE DOS O TRES RUEDAS: CONDUCTOR LESIONADO EN ACCIDENTE DE TRANSITO	V224
3	05	001	2012-11-30	2012	11	1	Masculino	1990-04-26	5	Estaba soltero(a)	4022	22	20-24	5	Antioquia	1	Medellín	Conductor	05	001	1013	MOTOCICLISTA LESIONADO POR COLISION CON VEHICULO DE MOTOR DE DOS O TRES RUEDAS: CONDUCTOR LESIONADO EN ACCIDENTE DE TRANSITO	V224
4	05	001	2012-11-18	2012	11	1	Masculino	1978-07-28	6	Estaba casado(a)	4034	34	30-34	5	Antioquia	1	Medellín	Conductor	05	001	1017	MOTOCICLISTA LESIONADO POR COLISION CON VEHICULO DE MOTOR DE DOS O TRES RUEDAS: CONDUCTOR LESIONADO EN ACCIDENTE DE TRANSITO	V224
5	05	001	2012-07-08	2012	7	1	Masculino	1989-11-26	9	Sin dato	4022	22	20-24	5	Antioquia	1	Medellín	Conductor	05	001	1504	MOTOCICLISTA LESIONADO POR COLISION CON VEHICULO DE MOTOR DE DOS O TRES RUEDAS: CONDUCTOR LESIONADO EN ACCIDENTE DE TRANSITO	V224
6	05	001	2012-07-08	2012	7	1	Masculino	1966-04-05	1	No estaba casado(a) y llevaba dos o más años viviendo con su pareja	4046	46	45-49	5	Antioquia	1	Medellín	Conductor	05	001	1504	MOTOCICLISTA LESIONADO POR COLISION CON VEHICULO DE MOTOR DE DOS O TRES RUEDAS: CONDUCTOR LESIONADO EN ACCIDENTE DE TRANSITO	V224
7	05	001	2013-04-13	2013	4	1	Masculino	1993-11-25	9	Sin dato	4019	19	15-19	5	Antioquia	1	Medellín	Conductor	05	001	0717	MOTOCICLISTA LESIONADO POR COLISION CON VEHICULO DE MOTOR DE DOS O TRES RUEDAS: CONDUCTOR LESIONADO EN ACCIDENTE DE TRANSITO	V224
8	05	001	2013-10-23	2013	10	2	Femenino	1986-03-06	5	Estaba soltero(a)	4027	27	25-29	5	Antioquia	1	Medellín	Conductor	05	001	0511	MOTOCICLISTA LESIONADO POR COLISION CON VEHICULO DE MOTOR DE DOS O TRES RUEDAS: CONDUCTOR LESIONADO EN ACCIDENTE DE TRANSITO	V224
9	05	001	2013-10-12	2013	10	1	Masculino	1964-04-01	6	Estaba casado(a)	4049	49	45-49	5	Antioquia	1	Medellín	Conductor	05	001	1621	MOTOCICLISTA LESIONADO POR COLISION CON VEHICULO DE MOTOR DE DOS O TRES RUEDAS: CONDUCTOR LESIONADO EN ACCIDENTE DE TRANSITO	V224
10	05	001	2014-10-21	2014	10	1	Masculino	1990-10-26	5	Estaba soltero(a)	4023	23	20-24	5	Antioquia	1	Medellín	Conductor	05	001	1017	MOTOCICLISTA LESIONADO POR COLISION CON VEHICULO DE MOTOR DE DOS O TRES RUEDAS: CONDUCTOR LESIONADO EN ACCIDENTE DE TRANSITO	V224
11	05	001	2014-01-12	2014	1	1	Masculino	1980-11-26	9	Sin dato	4033	33	30-34	5	Antioquia	1	Medellín	Conductor	05	001	0708	MOTOCICLISTA LESIONADO POR COLISION CON VEHICULO DE MOTOR DE DOS O TRES RUEDAS: CONDUCTOR LESIONADO EN ACCIDENTE DE TRANSITO	V224
12	05	001	2015-10-12	2015	10	1	Masculino	1990-05-12	9	Sin dato	4025	25	25-29	5	Antioquia	1	Medellín	Conductor	05	001	7001	MOTOCICLISTA LESIONADO POR COLISION CON VEHICULO DE MOTOR DE DOS O TRES RUEDAS: CONDUCTOR LESIONADO EN ACCIDENTE DE TRANSITO	V224
13	05	001	2015-08-27	2015	8	1	Masculino	1996-08-19	5	Estaba soltero(a)	4019	19	15-19	5	Antioquia	1	Medellín	Conductor	05	001	0910	MOTOCICLISTA LESIONADO POR COLISION CON VEHICULO DE MOTOR DE DOS O TRES RUEDAS: CONDUCTOR LESIONADO EN ACCIDENTE DE TRANSITO	V224
14	05	001	2015-05-03	2015	5	1	Masculino	1996-01-14	5	Estaba soltero(a)	4019	19	15-19	5	Antioquia	1	Medellín	Conductor	05	001	1608	MOTOCICLISTA LESIONADO POR COLISION CON VEHICULO DE MOTOR DE DOS O TRES RUEDAS: CONDUCTOR LESIONADO EN ACCIDENTE DE TRANSITO	V224
15	05	001	2014-11-08	2014	11	1	Masculino	1986-04-02	5	Estaba soltero(a)	4028	28	25-29	5	Antioquia	1	Medellín	Pasajero	05	001	0201	MOTOCICLISTA LESIONADO POR COLISION CON VEHICULO DE MOTOR DE DOS O TRES RUEDAS: PASAJERO LESIONADO EN ACCIDENTE DE TRANSITO	V225
16	05	001	2015-07-28	2015	7	2	Femenino	1964-01-12	6	Estaba casado(a)	4051	51	50-54	5	Antioquia	1	Medellín	Pasajero	05	001	1208	MOTOCICLISTA LESIONADO POR COLISION CON VEHICULO DE MOTOR DE DOS O TRES RUEDAS: PASAJERO LESIONADO EN ACCIDENTE DE TRANSITO	V225
17	05	001	2012-08-14	2012	8	1	Masculino	1982-08-21	5	Estaba soltero(a)	4029	29	25-29	5	Antioquia	1	Medellín	Conductor	05	001	1503	MOTOCICLISTA LESIONADO POR COLISION CON VEHICULO DE MOTOR DE DOS O TRES RUEDAS: MOTOCICLISTA NO ESPECIFICADO, LESIONADO EN ACCIDENTE DE TRANSITO	V229
18	05	001	2013-10-27	2013	10	1	Masculino	1978-11-13	6	Estaba casado(a)	4035	35	35-39	5	Antioquia	1	Medellín	Conductor	05	001	1004	MOTOCICLISTA LESIONADO POR COLISION CON VEHICULO DE MOTOR DE DOS O TRES RUEDAS: MOTOCICLISTA NO ESPECIFICADO, LESIONADO EN ACCIDENTE DE TRANSITO	V229
19	05	088	2014-01-02	2014	1	2	Femenino	1995-01-07	9	Sin dato	4018	18	15-19	5	Antioquia	1	Medellín	Sin Dato	05	001	1013	MOTOCICLISTA LESIONADO POR COLISION CON VEHICULO DE MOTOR DE DOS O TRES RUEDAS: MOTOCICLISTA NO ESPECIFICADO, LESIONADO EN ACCIDENTE DE TRANSITO	V229
20	05	001	2014-08-11	2014	8	1	Masculino	1997-04-06	5	Estaba soltero(a)	4017	17	15-19	5	Antioquia	1	Medellín	Sin Dato	05	001	0603	MOTOCICLISTA LESIONADO POR COLISION CON VEHICULO DE MOTOR DE DOS O TRES RUEDAS: MOTOCICLISTA NO ESPECIFICADO, LESIONADO EN ACCIDENTE DE TRANSITO	V229
21	05	001	2014-07-20	2014	7	1	Masculino	1977-07-25	5	Estaba soltero(a)	4036	36	35-39	5	Antioquia	1	Medellín	Conductor	05	001	0720	MOTOCICLISTA LESIONADO POR COLISION CON VEHICULO DE MOTOR DE DOS O TRES RUEDAS: MOTOCICLISTA NO ESPECIFICADO, LESIONADO EN ACCIDENTE DE TRANSITO	V229
22	05	001	2014-07-27	2014	7	1	Masculino	1985-04-19	6	Estaba casado(a)	4029	29	25-29	5	Antioquia	1	Medellín	Conductor	05	001	1304	MOTOCICLISTA LESIONADO POR COLISION CON VEHICULO DE MOTOR DE DOS O TRES RUEDAS: MOTOCICLISTA NO ESPECIFICADO, LESIONADO EN ACCIDENTE DE TRANSITO	V229
23	05	001	2014-01-19	2014	1	1	Masculino	1994-02-21	6	Estaba casado(a)	4019	19	15-19	5	Antioquia	1	Medellín	Conductor	05	001	0514	MOTOCICLISTA LESIONADO POR COLISION CON VEHICULO DE MOTOR DE DOS O TRES RUEDAS: MOTOCICLISTA NO ESPECIFICADO, LESIONADO EN ACCIDENTE DE TRANSITO	V229
24	05	001	2014-03-13	2014	3	1	Masculino	1984-10-27	9	Sin dato	4029	29	25-29	5	Antioquia	1	Medellín	Conductor	05	001	0507	MOTOCICLISTA LESIONADO POR COLISION CON VEHICULO DE MOTOR DE DOS O TRES RUEDAS: MOTOCICLISTA NO ESPECIFICADO, LESIONADO EN ACCIDENTE DE TRANSITO	V229
25	05	001	2015-03-13	2015	3	2	Femenino	1972-08-22	6	Estaba casado(a)	4042	42	40-44	5	Antioquia	1	Medellín	Conductor	05	001	1114	MOTOCICLISTA LESIONADO POR COLISION CON VEHICULO DE MOTOR DE DOS O TRES RUEDAS: MOTOCICLISTA NO ESPECIFICADO, LESIONADO EN ACCIDENTE DE TRANSITO	V229
26	05	001	2015-01-28	2015	1	1	Masculino	1995-07-16	5	Estaba soltero(a)	4019	19	15-19	5	Antioquia	1	Medellín	Conductor	05	001	0315	MOTOCICLISTA LESIONADO POR COLISION CON VEHICULO DE MOTOR DE DOS O TRES RUEDAS: MOTOCICLISTA NO ESPECIFICADO, LESIONADO EN ACCIDENTE DE TRANSITO	V229
27	05	001	2015-01-21	2015	1	1	Masculino	1978-06-27	6	Estaba casado(a)	4036	36	35-39	5	Antioquia	1	Medellín	Conductor	05	001	1007	MOTOCICLISTA LESIONADO POR COLISION CON VEHICULO DE MOTOR DE DOS O TRES RUEDAS: MOTOCICLISTA NO ESPECIFICADO, LESIONADO EN ACCIDENTE DE TRANSITO	V229
28	05	001	2013-04-07	2013	4	1	Masculino	1990-06-10	5	Estaba soltero(a)	4022	22	20-24	5	Antioquia	1	Medellín	Conductor	05	001	7005	MOTOCICLISTA LESIONADO POR COLISION CON AUTOMOVIL, CAMIONETA O FURGONETA: CONDUCTOR LESIONADO EN ACCIDENTE DE TRANSITO	V234
29	05	001	2013-01-12	2013	1	1	Masculino	1977-06-10	6	Estaba casado(a)	4035	35	35-39	5	Antioquia	1	Medellín	Conductor	05	001	0913	MOTOCICLISTA LESIONADO POR COLISION CON AUTOMOVIL, CAMIONETA O FURGONETA: CONDUCTOR LESIONADO EN ACCIDENTE DE TRANSITO	V234
30	05	001	2013-08-01	2013	8	1	Masculino	1988-09-30	9	Sin dato	4024	24	20-24	5	Antioquia	1	Medellín	Conductor	05	001	0405	MOTOCICLISTA LESIONADO POR COLISION CON AUTOMOVIL, CAMIONETA O FURGONETA: CONDUCTOR LESIONADO EN ACCIDENTE DE TRANSITO	V234
31	05	001	2013-09-02	2013	9	1	Masculino	1990-02-01	5	Estaba soltero(a)	4023	23	20-24	5	Antioquia	1	Medellín	Conductor	05	001	0703	MOTOCICLISTA LESIONADO POR COLISION CON AUTOMOVIL, CAMIONETA O FURGONETA: CONDUCTOR LESIONADO EN ACCIDENTE DE TRANSITO	V234
32	05	001	2014-04-01	2014	4	1	Masculino	1981-07-11	6	Estaba casado(a)	4032	32	30-34	5	Antioquia	1	Medellín	Conductor	05	001	1209	MOTOCICLISTA LESIONADO POR COLISION CON AUTOMOVIL, CAMIONETA O FURGONETA: CONDUCTOR LESIONADO EN ACCIDENTE DE TRANSITO	V234
33	05	001	2014-04-14	2014	4	1	Masculino	1988-05-14	5	Estaba soltero(a)	4025	25	25-29	5	Antioquia	1	Medellín	Conductor	05	001	0410	MOTOCICLISTA LESIONADO POR COLISION CON AUTOMOVIL, CAMIONETA O FURGONETA: CONDUCTOR LESIONADO EN ACCIDENTE DE TRANSITO	V234
34	05	001	2014-03-30	2014	3	1	Masculino	1994-08-15	5	Estaba soltero(a)	4019	19	15-19	5	Antioquia	1	Medellín	Conductor	05	001	0909	MOTOCICLISTA LESIONADO POR COLISION CON AUTOMOVIL, CAMIONETA O FURGONETA: CONDUCTOR LESIONADO EN ACCIDENTE DE TRANSITO	V234
35	05	001	2014-02-20	2014	2	1	Masculino	1969-09-14	6	Estaba casado(a)	4044	44	40-44	5	Antioquia	1	Medellín	Conductor	05	001	0505	MOTOCICLISTA LESIONADO POR COLISION CON AUTOMOVIL, CAMIONETA O FURGONETA: CONDUCTOR LESIONADO EN ACCIDENTE DE TRANSITO	V234
36	05	001	2015-09-22	2015	9	1	Masculino	1985-02-08	1	No estaba casado(a) y llevaba dos o más años viviendo con su pareja	4030	30	30-34	5	Antioquia	266	Envigado	Conductor	05	001	1418	MOTOCICLISTA LESIONADO POR COLISION CON AUTOMOVIL, CAMIONETA O FURGONETA: CONDUCTOR LESIONADO EN ACCIDENTE DE TRANSITO	V234
37	05	001	2015-08-02	2015	8	1	Masculino	1989-12-08	1	No estaba casado(a) y llevaba dos o más años viviendo con su pareja	4025	25	25-29	5	Antioquia	1	Medellín	Conductor	05	001	1608	MOTOCICLISTA LESIONADO POR COLISION CON AUTOMOVIL, CAMIONETA O FURGONETA: CONDUCTOR LESIONADO EN ACCIDENTE DE TRANSITO	V234
38	05	001	2015-05-13	2015	5	1	Masculino	1997-02-14	5	Estaba soltero(a)	4018	18	15-19	5	Antioquia	360	Itagüí	Conductor	05	001	AUC2	MOTOCICLISTA LESIONADO POR COLISION CON AUTOMOVIL, CAMIONETA O FURGONETA: CONDUCTOR LESIONADO EN ACCIDENTE DE TRANSITO	V234
39	05	001	2015-01-19	2015	1	1	Masculino	1950-06-14	6	Estaba casado(a)	4064	64	60-64	5	Antioquia	1	Medellín	Conductor	05	001	1004	MOTOCICLISTA LESIONADO POR COLISION CON AUTOMOVIL, CAMIONETA O FURGONETA: CONDUCTOR LESIONADO EN ACCIDENTE DE TRANSITO	V234
40	05	001	2012-01-22	2012	1	2	Femenino	1990-10-28	5	Estaba soltero(a)	4021	21	20-24	5	Antioquia	1	Medellín	Pasajero	05	001	0604	MOTOCICLISTA LESIONADO POR COLISION CON AUTOMOVIL, CAMIONETA O FURGONETA: PASAJERO LESIONADO EN ACCIDENTE DE TRANSITO	V235
41	05	001	2014-06-23	2014	6	1	Masculino	1991-09-13	5	Estaba soltero(a)	4022	22	20-24	5	Antioquia	88	Bello	Pasajero	05	001	0302	MOTOCICLISTA LESIONADO POR COLISION CON AUTOMOVIL, CAMIONETA O FURGONETA: PASAJERO LESIONADO EN ACCIDENTE DE TRANSITO	V235
42	05	001	2015-07-20	2015	7	2	Femenino	1995-06-04	5	Estaba soltero(a)	4020	20	20-24	5	Antioquia	1	Medellín	Pasajero	05	001	1602	MOTOCICLISTA LESIONADO POR COLISION CON AUTOMOVIL, CAMIONETA O FURGONETA: PASAJERO LESIONADO EN ACCIDENTE DE TRANSITO	V235
43	05	001	2012-06-22	2012	6	1	Masculino	1984-05-01	5	Estaba soltero(a)	4026	26	25-29	5	Antioquia	1	Medellín	Conductor	05	001	1509	MOTOCICLISTA LESIONADO POR COLISION CON AUTOMOVIL, CAMIONETA O FURGONETA: MOTOCICLISTA NO ESPECIFICADO, LESIONADO EN ACCIDENTE DE TRANSITO	V239
44	05	001	2013-04-13	2013	4	1	Masculino	1979-06-23	9	Sin dato	4033	33	30-34	5	Antioquia	1	Medellín	Conductor	05	001	1003	MOTOCICLISTA LESIONADO POR COLISION CON AUTOMOVIL, CAMIONETA O FURGONETA: MOTOCICLISTA NO ESPECIFICADO, LESIONADO EN ACCIDENTE DE TRANSITO	V239
45	05	001	2013-04-29	2013	4	1	Masculino	1989-03-13	5	Estaba soltero(a)	4024	24	20-24	5	Antioquia	1	Medellín	Conductor	05	001	0809	MOTOCICLISTA LESIONADO POR COLISION CON AUTOMOVIL, CAMIONETA O FURGONETA: MOTOCICLISTA NO ESPECIFICADO, LESIONADO EN ACCIDENTE DE TRANSITO	V239
46	05	615	2013-03-11	2013	3	1	Masculino	1990-11-28	5	Estaba soltero(a)	4022	22	20-24	5	Antioquia	1	Medellín	Conductor	05	001	3333	MOTOCICLISTA LESIONADO POR COLISION CON AUTOMOVIL, CAMIONETA O FURGONETA: MOTOCICLISTA NO ESPECIFICADO, LESIONADO EN ACCIDENTE DE TRANSITO	V239
47	05	001	2014-04-12	2014	4	2	Femenino	1995-06-04	9	Sin dato	4018	18	15-19	5	Antioquia	1	Medellín	Sin Dato	05	001	0809	MOTOCICLISTA LESIONADO POR COLISION CON AUTOMOVIL, CAMIONETA O FURGONETA: MOTOCICLISTA NO ESPECIFICADO, LESIONADO EN ACCIDENTE DE TRANSITO	V239
48	05	001	2015-04-14	2015	4	1	Masculino	1968-12-24	5	Estaba soltero(a)	4046	46	45-49	5	Antioquia	1	Medellín	Conductor	05	001	1606	MOTOCICLISTA LESIONADO POR COLISION CON AUTOMOVIL, CAMIONETA O FURGONETA: MOTOCICLISTA NO ESPECIFICADO, LESIONADO EN ACCIDENTE DE TRANSITO	V239
49	05	001	2015-11-18	2015	11	2	Femenino	1995-08-11	5	Estaba soltero(a)	4020	20	20-24	5	Antioquia	1	Medellín	Sin Dato	05	001	1503	MOTOCICLISTA LESIONADO POR COLISION CON AUTOMOVIL, CAMIONETA O FURGONETA: MOTOCICLISTA NO ESPECIFICADO, LESIONADO EN ACCIDENTE DE TRANSITO	V239
50	05	001	2012-01-09	2012	1	1	Masculino	1994-12-20	5	Estaba soltero(a)	4017	17	15-19	5	Antioquia	1	Medellín	Conductor	05	001	0917	MOTOCICLISTA LESIONADO POR COLISION CON VEHICULO DE TRANSPORTE PESADO O AUTOBUS: CONDUCTOR LESIONADO EN ACCIDENTE DE TRANSITO	V244
51	05	001	2012-01-30	2012	1	2	Femenino	1997-06-17	5	Estaba soltero(a)	4014	14	10-14	5	Antioquia	1	Medellín	Conductor	05	001	0202	MOTOCICLISTA LESIONADO POR COLISION CON VEHICULO DE TRANSPORTE PESADO O AUTOBUS: CONDUCTOR LESIONADO EN ACCIDENTE DE TRANSITO	V244
52	05	001	2012-05-05	2012	5	2	Femenino	1980-03-15	5	Estaba soltero(a)	4032	32	30-34	5	Antioquia	1	Medellín	Conductor	05	001	0519	MOTOCICLISTA LESIONADO POR COLISION CON VEHICULO DE TRANSPORTE PESADO O AUTOBUS: CONDUCTOR LESIONADO EN ACCIDENTE DE TRANSITO	V244
53	05	001	2012-04-26	2012	4	1	Masculino	1987-08-28	5	Estaba soltero(a)	4024	24	20-24	5	Antioquia	1	Medellín	Conductor	05	001	1019	MOTOCICLISTA LESIONADO POR COLISION CON VEHICULO DE TRANSPORTE PESADO O AUTOBUS: CONDUCTOR LESIONADO EN ACCIDENTE DE TRANSITO	V244
54	05	001	2012-06-10	2012	6	1	Masculino	1947-02-02	9	Sin dato	4065	65	65-69	5	Antioquia	1	Medellín	Conductor	05	001	1013	MOTOCICLISTA LESIONADO POR COLISION CON VEHICULO DE TRANSPORTE PESADO O AUTOBUS: CONDUCTOR LESIONADO EN ACCIDENTE DE TRANSITO	V244
55	05	001	2012-12-12	2012	12	1	Masculino	1987-02-27	1	No estaba casado(a) y llevaba dos o más años viviendo con su pareja	4025	25	25-29	5	Antioquia	88	Bello	Conductor	05	001	4444	MOTOCICLISTA LESIONADO POR COLISION CON VEHICULO DE TRANSPORTE PESADO O AUTOBUS: CONDUCTOR LESIONADO EN ACCIDENTE DE TRANSITO	V244
56	05	001	2012-12-30	2012	12	1	Masculino	1992-02-14	5	Estaba soltero(a)	4020	20	20-24	5	Antioquia	631	Sabaneta	Conductor	05	001	0517	MOTOCICLISTA LESIONADO POR COLISION CON VEHICULO DE TRANSPORTE PESADO O AUTOBUS: CONDUCTOR LESIONADO EN ACCIDENTE DE TRANSITO	V244
57	05	001	2012-09-17	2012	9	1	Masculino	1982-04-12	5	Estaba soltero(a)	4030	30	30-34	5	Antioquia	88	Bello	Conductor	05	001	0311	MOTOCICLISTA LESIONADO POR COLISION CON VEHICULO DE TRANSPORTE PESADO O AUTOBUS: CONDUCTOR LESIONADO EN ACCIDENTE DE TRANSITO	V244
58	05	001	2012-09-29	2012	9	1	Masculino	1987-06-30	9	Sin dato	4025	25	25-29	5	Antioquia	1	Medellín	Conductor	05	001	0703	MOTOCICLISTA LESIONADO POR COLISION CON VEHICULO DE TRANSPORTE PESADO O AUTOBUS: CONDUCTOR LESIONADO EN ACCIDENTE DE TRANSITO	V244
59	05	001	2012-12-10	2012	12	1	Masculino	1979-02-05	6	Estaba casado(a)	4033	33	30-34	5	Antioquia	1	Medellín	Conductor	05	001	5004	MOTOCICLISTA LESIONADO POR COLISION CON VEHICULO DE TRANSPORTE PESADO O AUTOBUS: CONDUCTOR LESIONADO EN ACCIDENTE DE TRANSITO	V244
60	05	001	2012-12-14	2012	12	1	Masculino	1994-02-12	5	Estaba soltero(a)	4018	18	15-19	5	Antioquia	1	Medellín	Conductor	05	001	0717	MOTOCICLISTA LESIONADO POR COLISION CON VEHICULO DE TRANSPORTE PESADO O AUTOBUS: CONDUCTOR LESIONADO EN ACCIDENTE DE TRANSITO	V244
61	05	001	2012-08-10	2012	8	1	Masculino	1991-04-22	5	Estaba soltero(a)	4021	21	20-24	5	Antioquia	1	Medellín	Conductor	05	001	1213	MOTOCICLISTA LESIONADO POR COLISION CON VEHICULO DE TRANSPORTE PESADO O AUTOBUS: CONDUCTOR LESIONADO EN ACCIDENTE DE TRANSITO	V244
62	05	001	2012-03-03	2012	3	1	Masculino	1970-03-03	5	Estaba soltero(a)	4042	42	40-44	5	Antioquia	1	Medellín	Conductor	05	001	1612	MOTOCICLISTA LESIONADO POR COLISION CON VEHICULO DE TRANSPORTE PESADO O AUTOBUS: CONDUCTOR LESIONADO EN ACCIDENTE DE TRANSITO	V244
63	05	001	2013-09-07	2013	9	1	Masculino	1988-11-05	5	Estaba soltero(a)	4024	24	20-24	5	Antioquia	266	Envigado	Conductor	05	001	1401	MOTOCICLISTA LESIONADO POR COLISION CON VEHICULO DE TRANSPORTE PESADO O AUTOBUS: CONDUCTOR LESIONADO EN ACCIDENTE DE TRANSITO	V244
64	05	001	2013-09-01	2013	9	1	Masculino	1985-10-02	9	Sin dato	4027	27	25-29	5	Antioquia	266	Envigado	Conductor	05	001	1504	MOTOCICLISTA LESIONADO POR COLISION CON VEHICULO DE TRANSPORTE PESADO O AUTOBUS: CONDUCTOR LESIONADO EN ACCIDENTE DE TRANSITO	V244
65	05	001	2013-11-22	2013	11	1	Masculino	1983-07-12	5	Estaba soltero(a)	4030	30	30-34	5	Antioquia	1	Medellín	Conductor	05	001	0723	MOTOCICLISTA LESIONADO POR COLISION CON VEHICULO DE TRANSPORTE PESADO O AUTOBUS: CONDUCTOR LESIONADO EN ACCIDENTE DE TRANSITO	V244
66	05	001	2013-06-04	2013	6	1	Masculino	1981-11-07	5	Estaba soltero(a)	4031	31	30-34	5	Antioquia	1	Medellín	Conductor	05	001	0302	MOTOCICLISTA LESIONADO POR COLISION CON VEHICULO DE TRANSPORTE PESADO O AUTOBUS: CONDUCTOR LESIONADO EN ACCIDENTE DE TRANSITO	V244
67	05	001	2013-10-11	2013	10	2	Femenino	1980-04-16	9	Sin dato	4033	33	30-34	5	Antioquia	1	Medellín	Conductor	05	001	AUC2	MOTOCICLISTA LESIONADO POR COLISION CON VEHICULO DE TRANSPORTE PESADO O AUTOBUS: CONDUCTOR LESIONADO EN ACCIDENTE DE TRANSITO	V244
68	05	001	2014-09-21	2014	9	1	Masculino	1988-01-11	5	Estaba soltero(a)	4026	26	25-29	5	Antioquia	1	Medellín	Conductor	05	001	0504	MOTOCICLISTA LESIONADO POR COLISION CON VEHICULO DE TRANSPORTE PESADO O AUTOBUS: CONDUCTOR LESIONADO EN ACCIDENTE DE TRANSITO	V244
69	05	001	2014-08-22	2014	8	2	Femenino	1981-02-17	9	Sin dato	4033	33	30-34	5	Antioquia	1	Medellín	Conductor	05	001	1104	MOTOCICLISTA LESIONADO POR COLISION CON VEHICULO DE TRANSPORTE PESADO O AUTOBUS: CONDUCTOR LESIONADO EN ACCIDENTE DE TRANSITO	V244
70	05	001	2014-08-19	2014	8	1	Masculino	1954-02-22	6	Estaba casado(a)	4060	60	60-64	5	Antioquia	1	Medellín	Conductor	05	001	0517	MOTOCICLISTA LESIONADO POR COLISION CON VEHICULO DE TRANSPORTE PESADO O AUTOBUS: CONDUCTOR LESIONADO EN ACCIDENTE DE TRANSITO	V244
71	05	001	2014-01-16	2014	1	1	Masculino	1979-01-24	6	Estaba casado(a)	4034	34	30-34	5	Antioquia	1	Medellín	Conductor	05	001	1012	MOTOCICLISTA LESIONADO POR COLISION CON VEHICULO DE TRANSPORTE PESADO O AUTOBUS: CONDUCTOR LESIONADO EN ACCIDENTE DE TRANSITO	V244
72	05	001	2014-01-07	2014	1	1	Masculino	1985-09-30	9	Sin dato	4028	28	25-29	5	Antioquia	1	Medellín	Conductor	05	001	0504	MOTOCICLISTA LESIONADO POR COLISION CON VEHICULO DE TRANSPORTE PESADO O AUTOBUS: CONDUCTOR LESIONADO EN ACCIDENTE DE TRANSITO	V244
73	05	001	2014-04-17	2014	4	1	Masculino	1989-03-05	9	Sin dato	4025	25	25-29	5	Antioquia	1	Medellín	Conductor	05	001	1001	MOTOCICLISTA LESIONADO POR COLISION CON VEHICULO DE TRANSPORTE PESADO O AUTOBUS: CONDUCTOR LESIONADO EN ACCIDENTE DE TRANSITO	V244
74	05	001	2014-01-07	2014	1	1	Masculino	1990-10-25	5	Estaba soltero(a)	4023	23	20-24	5	Antioquia	1	Medellín	Conductor	05	001	1403	MOTOCICLISTA LESIONADO POR COLISION CON VEHICULO DE TRANSPORTE PESADO O AUTOBUS: CONDUCTOR LESIONADO EN ACCIDENTE DE TRANSITO	V244
75	05	001	2014-03-13	2014	3	1	Masculino	1941-01-16	6	Estaba casado(a)	4073	73	70-74	5	Antioquia	1	Medellín	Conductor	05	001	0407	MOTOCICLISTA LESIONADO POR COLISION CON VEHICULO DE TRANSPORTE PESADO O AUTOBUS: CONDUCTOR LESIONADO EN ACCIDENTE DE TRANSITO	V244
76	05	001	2015-06-20	2015	6	2	Femenino	1984-12-02	5	Estaba soltero(a)	4030	30	30-34	5	Antioquia	1	Medellín	Conductor	05	001	0501	MOTOCICLISTA LESIONADO POR COLISION CON VEHICULO DE TRANSPORTE PESADO O AUTOBUS: CONDUCTOR LESIONADO EN ACCIDENTE DE TRANSITO	V244
77	05	001	2015-10-31	2015	10	1	Masculino	1992-05-02	2	No estaba casado(a) y llevaba menos de dos años viviendo con su pareja	4023	23	20-24	75	Desconocido	999	Desconocido	Conductor	05	001	0519	MOTOCICLISTA LESIONADO POR COLISION CON VEHICULO DE TRANSPORTE PESADO O AUTOBUS: CONDUCTOR LESIONADO EN ACCIDENTE DE TRANSITO	V244
78	05	001	2015-10-19	2015	10	1	Masculino	1996-12-03	5	Estaba soltero(a)	4018	18	15-19	5	Antioquia	1	Medellín	Conductor	05	001	0803	MOTOCICLISTA LESIONADO POR COLISION CON VEHICULO DE TRANSPORTE PESADO O AUTOBUS: CONDUCTOR LESIONADO EN ACCIDENTE DE TRANSITO	V244
79	05	001	2015-10-02	2015	10	1	Masculino	1989-01-30	6	Estaba casado(a)	4026	26	25-29	5	Antioquia	1	Medellín	Conductor	05	001	0517	MOTOCICLISTA LESIONADO POR COLISION CON VEHICULO DE TRANSPORTE PESADO O AUTOBUS: CONDUCTOR LESIONADO EN ACCIDENTE DE TRANSITO	V244
80	05	001	2015-11-12	2015	11	1	Masculino	1994-07-20	5	Estaba soltero(a)	4021	21	20-24	5	Antioquia	1	Medellín	Conductor	05	001	1006	MOTOCICLISTA LESIONADO POR COLISION CON VEHICULO DE TRANSPORTE PESADO O AUTOBUS: CONDUCTOR LESIONADO EN ACCIDENTE DE TRANSITO	V244
81	05	001	2015-11-08	2015	11	1	Masculino	1983-11-22	5	Estaba soltero(a)	4031	31	30-34	5	Antioquia	88	Bello	Conductor	05	001	0517	MOTOCICLISTA LESIONADO POR COLISION CON VEHICULO DE TRANSPORTE PESADO O AUTOBUS: CONDUCTOR LESIONADO EN ACCIDENTE DE TRANSITO	V244
82	05	001	2015-08-04	2015	8	1	Masculino	1996-12-07	9	Sin dato	4018	18	15-19	5	Antioquia	1	Medellín	Conductor	05	001	0403	MOTOCICLISTA LESIONADO POR COLISION CON VEHICULO DE TRANSPORTE PESADO O AUTOBUS: CONDUCTOR LESIONADO EN ACCIDENTE DE TRANSITO	V244
83	05	001	2015-09-07	2015	9	1	Masculino	1963-03-22	6	Estaba casado(a)	4052	52	50-54	5	Antioquia	266	Envigado	Conductor	05	001	1012	MOTOCICLISTA LESIONADO POR COLISION CON VEHICULO DE TRANSPORTE PESADO O AUTOBUS: CONDUCTOR LESIONADO EN ACCIDENTE DE TRANSITO	V244
84	05	001	2015-07-06	2015	7	1	Masculino	1992-01-27	5	Estaba soltero(a)	4023	23	20-24	5	Antioquia	1	Medellín	Conductor	05	001	0906	MOTOCICLISTA LESIONADO POR COLISION CON VEHICULO DE TRANSPORTE PESADO O AUTOBUS: CONDUCTOR LESIONADO EN ACCIDENTE DE TRANSITO	V244
85	05	001	2015-02-19	2015	2	1	Masculino	1966-04-19	9	Sin dato	4048	48	45-49	5	Antioquia	1	Medellín	Conductor	05	001	1102	MOTOCICLISTA LESIONADO POR COLISION CON VEHICULO DE TRANSPORTE PESADO O AUTOBUS: CONDUCTOR LESIONADO EN ACCIDENTE DE TRANSITO	V244
86	05	001	2015-03-17	2015	3	1	Masculino	1997-01-31	5	Estaba soltero(a)	4018	18	15-19	5	Antioquia	1	Medellín	Conductor	05	001	1114	MOTOCICLISTA LESIONADO POR COLISION CON VEHICULO DE TRANSPORTE PESADO O AUTOBUS: CONDUCTOR LESIONADO EN ACCIDENTE DE TRANSITO	V244
87	05	001	2012-06-10	2012	6	2	Femenino	1974-12-08	5	Estaba soltero(a)	4037	37	35-39	5	Antioquia	1	Medellín	Pasajero	05	001	0509	MOTOCICLISTA LESIONADO POR COLISION CON VEHICULO DE TRANSPORTE PESADO O AUTOBUS: PASAJERO LESIONADO EN ACCIDENTE DE TRANSITO	V245
88	05	001	2013-10-11	2013	10	1	Masculino	1952-11-13	6	Estaba casado(a)	4060	60	60-64	5	Antioquia	1	Medellín	Pasajero	05	001	AUC2	MOTOCICLISTA LESIONADO POR COLISION CON VEHICULO DE TRANSPORTE PESADO O AUTOBUS: PASAJERO LESIONADO EN ACCIDENTE DE TRANSITO	V245
89	05	001	2014-01-31	2014	1	2	Femenino	1982-09-21	5	Estaba soltero(a)	4031	31	30-34	5	Antioquia	1	Medellín	Pasajero	05	001	0410	MOTOCICLISTA LESIONADO POR COLISION CON VEHICULO DE TRANSPORTE PESADO O AUTOBUS: PASAJERO LESIONADO EN ACCIDENTE DE TRANSITO	V245
90	05	001	2014-04-12	2014	4	2	Femenino	1995-09-24	5	Estaba soltero(a)	4018	18	15-19	5	Antioquia	1	Medellín	Pasajero	05	001	0809	MOTOCICLISTA LESIONADO POR COLISION CON VEHICULO DE TRANSPORTE PESADO O AUTOBUS: PASAJERO LESIONADO EN ACCIDENTE DE TRANSITO	V245
91	05	001	2014-03-11	2014	3	1	Masculino	1994-09-20	5	Estaba soltero(a)	4019	19	15-19	5	Antioquia	1	Medellín	Pasajero	05	001	0917	MOTOCICLISTA LESIONADO POR COLISION CON VEHICULO DE TRANSPORTE PESADO O AUTOBUS: PASAJERO LESIONADO EN ACCIDENTE DE TRANSITO	V245
92	05	001	2014-02-10	2014	2	2	Femenino	1991-05-12	5	Estaba soltero(a)	4022	22	20-24	5	Antioquia	1	Medellín	Pasajero	05	001	0308	MOTOCICLISTA LESIONADO POR COLISION CON VEHICULO DE TRANSPORTE PESADO O AUTOBUS: PASAJERO LESIONADO EN ACCIDENTE DE TRANSITO	V245
93	05	001	2015-09-22	2015	9	1	Masculino	2004-05-09	9	Sin dato	4011	11	10-14	5	Antioquia	1	Medellín	Pasajero	05	001	AUC1	MOTOCICLISTA LESIONADO POR COLISION CON VEHICULO DE TRANSPORTE PESADO O AUTOBUS: PASAJERO LESIONADO EN ACCIDENTE DE TRANSITO	V245
94	05	001	2012-11-18	2012	11	1	Masculino	1985-01-30	9	Sin dato	4026	26	25-29	5	Antioquia	1	Medellín	Conductor	05	001	0808	MOTOCICLISTA LESIONADO POR COLISION CON VEHICULO DE TRANSPORTE PESADO O AUTOBUS: MOTOCICLISTA NO ESPECIFICADO, LESIONADO EN ACCIDENTE DE TRANSITO	V249
95	05	001	2012-09-19	2012	9	1	Masculino	1983-01-30	1	No estaba casado(a) y llevaba dos o más años viviendo con su pareja	4029	29	25-29	5	Antioquia	1	Medellín	Conductor	05	001	0517	MOTOCICLISTA LESIONADO POR COLISION CON VEHICULO DE TRANSPORTE PESADO O AUTOBUS: MOTOCICLISTA NO ESPECIFICADO, LESIONADO EN ACCIDENTE DE TRANSITO	V249
96	05	001	2012-09-16	2012	9	1	Masculino	1977-03-28	5	Estaba soltero(a)	4035	35	35-39	5	Antioquia	1	Medellín	Conductor	05	001	0907	MOTOCICLISTA LESIONADO POR COLISION CON VEHICULO DE TRANSPORTE PESADO O AUTOBUS: MOTOCICLISTA NO ESPECIFICADO, LESIONADO EN ACCIDENTE DE TRANSITO	V249
97	05	001	2012-07-14	2012	7	1	Masculino	1982-06-20	9	Sin dato	4030	30	30-34	5	Antioquia	1	Medellín	Sin Dato	05	001	0104	MOTOCICLISTA LESIONADO POR COLISION CON VEHICULO DE TRANSPORTE PESADO O AUTOBUS: MOTOCICLISTA NO ESPECIFICADO, LESIONADO EN ACCIDENTE DE TRANSITO	V249
98	05	001	2012-03-25	2012	3	1	Masculino	1988-06-10	5	Estaba soltero(a)	4023	23	20-24	5	Antioquia	1	Medellín	Conductor	05	001	1018	MOTOCICLISTA LESIONADO POR COLISION CON VEHICULO DE TRANSPORTE PESADO O AUTOBUS: MOTOCICLISTA NO ESPECIFICADO, LESIONADO EN ACCIDENTE DE TRANSITO	V249
99	05	001	2012-03-12	2012	3	1	Masculino	1991-02-09	6	Estaba casado(a)	4021	21	20-24	5	Antioquia	1	Medellín	Sin Dato	05	001	1509	MOTOCICLISTA LESIONADO POR COLISION CON VEHICULO DE TRANSPORTE PESADO O AUTOBUS: MOTOCICLISTA NO ESPECIFICADO, LESIONADO EN ACCIDENTE DE TRANSITO	V249
100	05	001	2013-12-29	2013	12	1	Masculino	1992-10-03	5	Estaba soltero(a)	4021	21	20-24	5	Antioquia	1	Medellín	Conductor	05	001	1509	MOTOCICLISTA LESIONADO POR COLISION CON VEHICULO DE TRANSPORTE PESADO O AUTOBUS: MOTOCICLISTA NO ESPECIFICADO, LESIONADO EN ACCIDENTE DE TRANSITO	V249
101	05	001	2013-03-27	2013	3	2	Femenino	1998-07-01	5	Estaba soltero(a)	4014	14	10-14	5	Antioquia	1	Medellín	Sin Dato	05	001	0511	MOTOCICLISTA LESIONADO POR COLISION CON VEHICULO DE TRANSPORTE PESADO O AUTOBUS: MOTOCICLISTA NO ESPECIFICADO, LESIONADO EN ACCIDENTE DE TRANSITO	V249
102	05	001	2013-03-31	2013	3	1	Masculino	1970-04-12	5	Estaba soltero(a)	4042	42	40-44	5	Antioquia	1	Medellín	Conductor	05	001	0608	MOTOCICLISTA LESIONADO POR COLISION CON VEHICULO DE TRANSPORTE PESADO O AUTOBUS: MOTOCICLISTA NO ESPECIFICADO, LESIONADO EN ACCIDENTE DE TRANSITO	V249
103	05	001	2013-08-12	2013	8	2	Femenino	1990-11-16	5	Estaba soltero(a)	4022	22	20-24	5	Antioquia	1	Medellín	Conductor	05	001	0517	MOTOCICLISTA LESIONADO POR COLISION CON VEHICULO DE TRANSPORTE PESADO O AUTOBUS: MOTOCICLISTA NO ESPECIFICADO, LESIONADO EN ACCIDENTE DE TRANSITO	V249
104	05	001	2013-10-28	2013	10	1	Masculino	1981-11-28	9	Sin dato	4031	31	30-34	5	Antioquia	1	Medellín	Conductor	05	001	0602	MOTOCICLISTA LESIONADO POR COLISION CON VEHICULO DE TRANSPORTE PESADO O AUTOBUS: MOTOCICLISTA NO ESPECIFICADO, LESIONADO EN ACCIDENTE DE TRANSITO	V249
105	05	001	2013-10-26	2013	10	1	Masculino	1991-05-23	2	No estaba casado(a) y llevaba menos de dos años viviendo con su pareja	4022	22	20-24	5	Antioquia	1	Medellín	Conductor	05	001	1403	MOTOCICLISTA LESIONADO POR COLISION CON VEHICULO DE TRANSPORTE PESADO O AUTOBUS: MOTOCICLISTA NO ESPECIFICADO, LESIONADO EN ACCIDENTE DE TRANSITO	V249
106	05	001	2013-10-12	2013	10	1	Masculino	1995-08-04	5	Estaba soltero(a)	4018	18	15-19	5	Antioquia	1	Medellín	Conductor	05	001	0308	MOTOCICLISTA LESIONADO POR COLISION CON VEHICULO DE TRANSPORTE PESADO O AUTOBUS: MOTOCICLISTA NO ESPECIFICADO, LESIONADO EN ACCIDENTE DE TRANSITO	V249
107	05	001	2013-03-20	2013	3	1	Masculino	1958-08-16	6	Estaba casado(a)	4054	54	50-54	5	Antioquia	1	Medellín	Conductor	05	001	9999	MOTOCICLISTA LESIONADO POR COLISION CON VEHICULO DE TRANSPORTE PESADO O AUTOBUS: MOTOCICLISTA NO ESPECIFICADO, LESIONADO EN ACCIDENTE DE TRANSITO	V249
108	05	001	2013-02-09	2013	2	1	Masculino	1978-02-18	5	Estaba soltero(a)	4034	34	30-34	5	Antioquia	1	Medellín	Conductor	05	001	0407	MOTOCICLISTA LESIONADO POR COLISION CON VEHICULO DE TRANSPORTE PESADO O AUTOBUS: MOTOCICLISTA NO ESPECIFICADO, LESIONADO EN ACCIDENTE DE TRANSITO	V249
109	05	001	2014-12-14	2014	12	1	Masculino	1991-08-29	9	Sin dato	4023	23	20-24	5	Antioquia	1	Medellín	Sin Dato	05	001	1310	MOTOCICLISTA LESIONADO POR COLISION CON VEHICULO DE TRANSPORTE PESADO O AUTOBUS: MOTOCICLISTA NO ESPECIFICADO, LESIONADO EN ACCIDENTE DE TRANSITO	V249
110	05	001	2014-11-27	2014	11	1	Masculino	1988-03-23	1	No estaba casado(a) y llevaba dos o más años viviendo con su pareja	4026	26	25-29	5	Antioquia	88	Bello	Conductor	05	001	0510	MOTOCICLISTA LESIONADO POR COLISION CON VEHICULO DE TRANSPORTE PESADO O AUTOBUS: MOTOCICLISTA NO ESPECIFICADO, LESIONADO EN ACCIDENTE DE TRANSITO	V249
111	05	001	2014-09-29	2014	9	1	Masculino	1968-09-23	2	No estaba casado(a) y llevaba menos de dos años viviendo con su pareja	4046	46	45-49	5	Antioquia	1	Medellín	Conductor	05	001	AUC2	MOTOCICLISTA LESIONADO POR COLISION CON VEHICULO DE TRANSPORTE PESADO O AUTOBUS: MOTOCICLISTA NO ESPECIFICADO, LESIONADO EN ACCIDENTE DE TRANSITO	V249
112	05	001	2014-04-21	2014	4	1	Masculino	1978-03-29	5	Estaba soltero(a)	4036	36	35-39	5	Antioquia	1	Medellín	Sin Dato	05	001	1603	MOTOCICLISTA LESIONADO POR COLISION CON VEHICULO DE TRANSPORTE PESADO O AUTOBUS: MOTOCICLISTA NO ESPECIFICADO, LESIONADO EN ACCIDENTE DE TRANSITO	V249
113	05	001	2014-03-17	2014	3	1	Masculino	1994-07-04	5	Estaba soltero(a)	4019	19	15-19	5	Antioquia	88	Bello	Conductor	05	001	1103	MOTOCICLISTA LESIONADO POR COLISION CON VEHICULO DE TRANSPORTE PESADO O AUTOBUS: MOTOCICLISTA NO ESPECIFICADO, LESIONADO EN ACCIDENTE DE TRANSITO	V249
114	05	001	2014-02-20	2014	2	1	Masculino	1990-09-13	5	Estaba soltero(a)	4023	23	20-24	5	Antioquia	1	Medellín	Sin Dato	05	001	1018	MOTOCICLISTA LESIONADO POR COLISION CON VEHICULO DE TRANSPORTE PESADO O AUTOBUS: MOTOCICLISTA NO ESPECIFICADO, LESIONADO EN ACCIDENTE DE TRANSITO	V249
115	05	001	2015-12-16	2015	12	1	Masculino	1976-08-13	9	Sin dato	4039	39	35-39	5	Antioquia	1	Medellín	Sin Dato	05	001	1006	MOTOCICLISTA LESIONADO POR COLISION CON VEHICULO DE TRANSPORTE PESADO O AUTOBUS: MOTOCICLISTA NO ESPECIFICADO, LESIONADO EN ACCIDENTE DE TRANSITO	V249
116	05	001	2015-10-01	2015	10	1	Masculino	1986-02-12	2	No estaba casado(a) y llevaba menos de dos años viviendo con su pareja	4029	29	25-29	5	Antioquia	1	Medellín	Conductor	05	001	1401	MOTOCICLISTA LESIONADO POR COLISION CON VEHICULO DE TRANSPORTE PESADO O AUTOBUS: MOTOCICLISTA NO ESPECIFICADO, LESIONADO EN ACCIDENTE DE TRANSITO	V249
117	05	001	2015-09-12	2015	9	1	Masculino	1996-06-23	9	Sin dato	4019	19	15-19	5	Antioquia	1	Medellín	Conductor	05	001	4444	MOTOCICLISTA LESIONADO POR COLISION CON VEHICULO DE TRANSPORTE PESADO O AUTOBUS: MOTOCICLISTA NO ESPECIFICADO, LESIONADO EN ACCIDENTE DE TRANSITO	V249
118	05	001	2015-08-29	2015	8	1	Masculino	1979-10-23	1	No estaba casado(a) y llevaba dos o más años viviendo con su pareja	4035	35	35-39	5	Antioquia	1	Medellín	Conductor	05	001	4444	MOTOCICLISTA LESIONADO POR COLISION CON VEHICULO DE TRANSPORTE PESADO O AUTOBUS: MOTOCICLISTA NO ESPECIFICADO, LESIONADO EN ACCIDENTE DE TRANSITO	V249
119	05	001	2015-02-23	2015	2	1	Masculino	1977-03-03	6	Estaba casado(a)	4038	38	35-39	5	Antioquia	88	Bello	Conductor	05	001	0519	MOTOCICLISTA LESIONADO POR COLISION CON VEHICULO DE TRANSPORTE PESADO O AUTOBUS: MOTOCICLISTA NO ESPECIFICADO, LESIONADO EN ACCIDENTE DE TRANSITO	V249
120	05	001	2012-01-01	2012	1	1	Masculino	1985-10-23	5	Estaba soltero(a)	4026	26	25-29	5	Antioquia	1	Medellín	Conductor	05	001	1102	MOTOCICLISTA LESIONADO POR COLISION CON OBJETO FIJO O ESTACIONADO: CONDUCTOR LESIONADO EN ACCIDENTE DE TRANSITO	V274
121	05	001	2012-05-14	2012	5	1	Masculino	1985-02-02	5	Estaba soltero(a)	4027	27	25-29	5	Antioquia	1	Medellín	Conductor	05	001	0205	MOTOCICLISTA LESIONADO POR COLISION CON OBJETO FIJO O ESTACIONADO: CONDUCTOR LESIONADO EN ACCIDENTE DE TRANSITO	V274
122	05	001	2012-05-05	2012	5	1	Masculino		5	Estaba soltero(a)	4021	21	20-24	5	Antioquia	1	Medellín	Conductor	05	001	0405	MOTOCICLISTA LESIONADO POR COLISION CON OBJETO FIJO O ESTACIONADO: CONDUCTOR LESIONADO EN ACCIDENTE DE TRANSITO	V274
123	05	001	2012-11-12	2012	11	1	Masculino	1988-06-30	5	Estaba soltero(a)	4024	24	20-24	5	Antioquia	1	Medellín	Conductor	05	001	1614	MOTOCICLISTA LESIONADO POR COLISION CON OBJETO FIJO O ESTACIONADO: CONDUCTOR LESIONADO EN ACCIDENTE DE TRANSITO	V274
124	05	001	2012-11-03	2012	11	1	Masculino	1968-10-13	9	Sin dato	4044	44	40-44	5	Antioquia	1	Medellín	Conductor	05	001	1103	MOTOCICLISTA LESIONADO POR COLISION CON OBJETO FIJO O ESTACIONADO: CONDUCTOR LESIONADO EN ACCIDENTE DE TRANSITO	V274
125	05	001	2012-08-12	2012	8	1	Masculino	1971-06-02	4	Estaba viudo(a)	4041	41	40-44	5	Antioquia	1	Medellín	Conductor	05	001	0405	MOTOCICLISTA LESIONADO POR COLISION CON OBJETO FIJO O ESTACIONADO: CONDUCTOR LESIONADO EN ACCIDENTE DE TRANSITO	V274
126	05	001	2013-11-24	2013	11	1	Masculino	1986-08-18	9	Sin dato	4027	27	25-29	5	Antioquia	360	Itagüí	Conductor	05	001	AUC2	MOTOCICLISTA LESIONADO POR COLISION CON OBJETO FIJO O ESTACIONADO: CONDUCTOR LESIONADO EN ACCIDENTE DE TRANSITO	V274
127	05	001	2013-07-31	2013	7	1	Masculino	1969-09-29	5	Estaba soltero(a)	4043	43	40-44	5	Antioquia	1	Medellín	Conductor	05	001	1001	MOTOCICLISTA LESIONADO POR COLISION CON OBJETO FIJO O ESTACIONADO: CONDUCTOR LESIONADO EN ACCIDENTE DE TRANSITO	V274
128	05	001	2013-06-17	2013	6	1	Masculino	1992-08-02	5	Estaba soltero(a)	4020	20	20-24	5	Antioquia	1	Medellín	Conductor	05	001	0711	MOTOCICLISTA LESIONADO POR COLISION CON OBJETO FIJO O ESTACIONADO: CONDUCTOR LESIONADO EN ACCIDENTE DE TRANSITO	V274
129	05	001	2013-04-21	2013	4	1	Masculino	1986-06-02	1	No estaba casado(a) y llevaba dos o más años viviendo con su pareja	4026	26	25-29	5	Antioquia	1	Medellín	Conductor	05	001	0408	MOTOCICLISTA LESIONADO POR COLISION CON OBJETO FIJO O ESTACIONADO: CONDUCTOR LESIONADO EN ACCIDENTE DE TRANSITO	V274
130	05	001	2013-09-17	2013	9	1	Masculino	1987-03-18	1	No estaba casado(a) y llevaba dos o más años viviendo con su pareja	4026	26	25-29	5	Antioquia	1	Medellín	Conductor	05	001	1012	MOTOCICLISTA LESIONADO POR COLISION CON OBJETO FIJO O ESTACIONADO: CONDUCTOR LESIONADO EN ACCIDENTE DE TRANSITO	V274
131	05	001	2013-07-11	2013	7	1	Masculino	1990-04-12	5	Estaba soltero(a)	4023	23	20-24	5	Antioquia	1	Medellín	Conductor	05	001	9006	MOTOCICLISTA LESIONADO POR COLISION CON OBJETO FIJO O ESTACIONADO: CONDUCTOR LESIONADO EN ACCIDENTE DE TRANSITO	V274
132	05	001	2013-10-26	2013	10	2	Femenino	1980-11-05	9	Sin dato	4032	32	30-34	5	Antioquia	1	Medellín	Conductor	05	001	1105	MOTOCICLISTA LESIONADO POR COLISION CON OBJETO FIJO O ESTACIONADO: CONDUCTOR LESIONADO EN ACCIDENTE DE TRANSITO	V274
133	05	001	2014-12-21	2014	12	1	Masculino	1992-02-27	5	Estaba soltero(a)	4022	22	20-24	5	Antioquia	1	Medellín	Conductor	05	001	1404	MOTOCICLISTA LESIONADO POR COLISION CON OBJETO FIJO O ESTACIONADO: CONDUCTOR LESIONADO EN ACCIDENTE DE TRANSITO	V274
134	05	001	2014-08-24	2014	8	2	Femenino	1984-04-04	1	No estaba casado(a) y llevaba dos o más años viviendo con su pareja	4030	30	30-34	5	Antioquia	88	Bello	Conductor	05	001	0716	MOTOCICLISTA LESIONADO POR COLISION CON OBJETO FIJO O ESTACIONADO: CONDUCTOR LESIONADO EN ACCIDENTE DE TRANSITO	V274
135	05	001	2014-09-01	2014	9	1	Masculino	1991-12-24	5	Estaba soltero(a)	4022	22	20-24	5	Antioquia	1	Medellín	Conductor	05	001	1105	MOTOCICLISTA LESIONADO POR COLISION CON OBJETO FIJO O ESTACIONADO: CONDUCTOR LESIONADO EN ACCIDENTE DE TRANSITO	V274
136	05	001	2014-07-08	2014	7	1	Masculino	1973-05-10	9	Sin dato	4041	41	40-44	5	Antioquia	1	Medellín	Conductor	05	001	0210	MOTOCICLISTA LESIONADO POR COLISION CON OBJETO FIJO O ESTACIONADO: CONDUCTOR LESIONADO EN ACCIDENTE DE TRANSITO	V274
137	05	001	2014-06-28	2014	6	1	Masculino	1984-12-23	2	No estaba casado(a) y llevaba menos de dos años viviendo con su pareja	4029	29	25-29	5	Antioquia	1	Medellín	Conductor	05	001	AUC2	MOTOCICLISTA LESIONADO POR COLISION CON OBJETO FIJO O ESTACIONADO: CONDUCTOR LESIONADO EN ACCIDENTE DE TRANSITO	V274
138	05	001	2014-03-28	2014	3	1	Masculino	1991-01-11	9	Sin dato	4023	23	20-24	5	Antioquia	1	Medellín	Conductor	05	001	0501	MOTOCICLISTA LESIONADO POR COLISION CON OBJETO FIJO O ESTACIONADO: CONDUCTOR LESIONADO EN ACCIDENTE DE TRANSITO	V274
139	05	001	2014-01-06	2014	1	1	Masculino	1968-04-29	6	Estaba casado(a)	4045	45	45-49	5	Antioquia	1	Medellín	Conductor	05	001	0307	MOTOCICLISTA LESIONADO POR COLISION CON OBJETO FIJO O ESTACIONADO: CONDUCTOR LESIONADO EN ACCIDENTE DE TRANSITO	V274
140	05	001	2015-09-04	2015	9	1	Masculino	1997-07-27	5	Estaba soltero(a)	4018	18	15-19	5	Antioquia	1	Medellín	Conductor	05	001	7001	MOTOCICLISTA LESIONADO POR COLISION CON OBJETO FIJO O ESTACIONADO: CONDUCTOR LESIONADO EN ACCIDENTE DE TRANSITO	V274
141	05	001	2015-06-30	2015	6	1	Masculino	1982-07-13	9	Sin dato	4032	32	30-34	5	Antioquia	1	Medellín	Conductor	05	001	0112	MOTOCICLISTA LESIONADO POR COLISION CON OBJETO FIJO O ESTACIONADO: CONDUCTOR LESIONADO EN ACCIDENTE DE TRANSITO	V274
142	05	001	2015-06-07	2015	6	1	Masculino	1995-10-05	5	Estaba soltero(a)	4019	19	15-19	5	Antioquia	1	Medellín	Conductor	05	001	0302	MOTOCICLISTA LESIONADO POR COLISION CON OBJETO FIJO O ESTACIONADO: CONDUCTOR LESIONADO EN ACCIDENTE DE TRANSITO	V274
143	05	001	2012-11-26	2012	11	1	Masculino	1991-12-28	5	Estaba soltero(a)	4020	20	20-24	5	Antioquia	1	Medellín	Pasajero	05	001	9999	MOTOCICLISTA LESIONADO POR COLISION CON OBJETO FIJO O ESTACIONADO: PASAJERO LESIONADO EN ACCIDENTE DE TRANSITO	V275
144	05	001	2015-12-25	2015	12	1	Masculino	1980-07-26	1	No estaba casado(a) y llevaba dos o más años viviendo con su pareja	4035	35	35-39	5	Antioquia	1	Medellín	Pasajero	05	001	1304	MOTOCICLISTA LESIONADO POR COLISION CON OBJETO FIJO O ESTACIONADO: PASAJERO LESIONADO EN ACCIDENTE DE TRANSITO	V275
145	05	001	2015-05-03	2015	5	2	Femenino	1991-03-17	5	Estaba soltero(a)	4024	24	20-24	5	Antioquia	1	Medellín	Pasajero	05	001	1101	MOTOCICLISTA LESIONADO POR COLISION CON OBJETO FIJO O ESTACIONADO: PASAJERO LESIONADO EN ACCIDENTE DE TRANSITO	V275
146	05	001	2012-12-08	2012	12	1	Masculino	1988-06-05	9	Sin dato	4024	24	20-24	5	Antioquia	1	Medellín	Conductor	05	001	0604	MOTOCICLISTA LESIONADO POR COLISION CON OBJETO FIJO O ESTACIONADO: MOTOCICLISTA NO ESPECIFICADO, LESIONADO EN ACCIDENTE DE TRANSITO	V279
147	05	001	2013-02-26	2013	2	2	Femenino		9	Sin dato	4024	24	20-24	5	Antioquia	88	Bello	Conductor	05	001	1103	MOTOCICLISTA LESIONADO POR COLISION CON OBJETO FIJO O ESTACIONADO: MOTOCICLISTA NO ESPECIFICADO, LESIONADO EN ACCIDENTE DE TRANSITO	V279
148	05	001	2013-04-06	2013	4	1	Masculino	1982-07-15	5	Estaba soltero(a)	4030	30	30-34	5	Antioquia	1	Medellín	Conductor	05	001	1403	MOTOCICLISTA LESIONADO POR COLISION CON OBJETO FIJO O ESTACIONADO: MOTOCICLISTA NO ESPECIFICADO, LESIONADO EN ACCIDENTE DE TRANSITO	V279
149	05	001	2013-05-26	2013	5	1	Masculino	1969-08-15	6	Estaba casado(a)	4043	43	40-44	5	Antioquia	1	Medellín	Conductor	05	001	0903	MOTOCICLISTA LESIONADO POR COLISION CON OBJETO FIJO O ESTACIONADO: MOTOCICLISTA NO ESPECIFICADO, LESIONADO EN ACCIDENTE DE TRANSITO	V279
150	05	001	2013-08-06	2013	8	1	Masculino	1981-05-08	6	Estaba casado(a)	4032	32	30-34	5	Antioquia	1	Medellín	Conductor	05	001	1504	MOTOCICLISTA LESIONADO POR COLISION CON OBJETO FIJO O ESTACIONADO: MOTOCICLISTA NO ESPECIFICADO, LESIONADO EN ACCIDENTE DE TRANSITO	V279
151	05	001	2014-11-30	2014	11	1	Masculino	1973-07-02	1	No estaba casado(a) y llevaba dos o más años viviendo con su pareja	4041	41	40-44	5	Antioquia	1	Medellín	Conductor	05	001	0517	MOTOCICLISTA LESIONADO POR COLISION CON OBJETO FIJO O ESTACIONADO: MOTOCICLISTA NO ESPECIFICADO, LESIONADO EN ACCIDENTE DE TRANSITO	V279
152	05	001	2014-10-01	2014	10	1	Masculino	1992-07-28	5	Estaba soltero(a)	4022	22	20-24	5	Antioquia	212	Copacabana	Conductor	05	001	9006	MOTOCICLISTA LESIONADO POR COLISION CON OBJETO FIJO O ESTACIONADO: MOTOCICLISTA NO ESPECIFICADO, LESIONADO EN ACCIDENTE DE TRANSITO	V279
153	05	001	2014-08-25	2014	8	1	Masculino	1987-12-21	5	Estaba soltero(a)	4026	26	25-29	5	Antioquia	1	Medellín	Conductor	05	001	1008	MOTOCICLISTA LESIONADO POR COLISION CON OBJETO FIJO O ESTACIONADO: MOTOCICLISTA NO ESPECIFICADO, LESIONADO EN ACCIDENTE DE TRANSITO	V279
154	05	001	2014-07-29	2014	7	1	Masculino	1983-06-25	5	Estaba soltero(a)	4031	31	30-34	5	Antioquia	1	Medellín	Conductor	05	001	0910	MOTOCICLISTA LESIONADO POR COLISION CON OBJETO FIJO O ESTACIONADO: MOTOCICLISTA NO ESPECIFICADO, LESIONADO EN ACCIDENTE DE TRANSITO	V279
155	05	001	2014-03-28	2014	3	1	Masculino	1988-08-03	5	Estaba soltero(a)	4025	25	25-29	5	Antioquia	266	Envigado	Conductor	05	001	1422	MOTOCICLISTA LESIONADO POR COLISION CON OBJETO FIJO O ESTACIONADO: MOTOCICLISTA NO ESPECIFICADO, LESIONADO EN ACCIDENTE DE TRANSITO	V279
156	05	001	2015-12-05	2015	12	1	Masculino	1996-11-21	5	Estaba soltero(a)	4019	19	15-19	5	Antioquia	1	Medellín	Conductor	05	001	0105	MOTOCICLISTA LESIONADO POR COLISION CON OBJETO FIJO O ESTACIONADO: MOTOCICLISTA NO ESPECIFICADO, LESIONADO EN ACCIDENTE DE TRANSITO	V279
157	05	001	2012-09-28	2012	9	1	Masculino	1981-04-02	5	Estaba soltero(a)	4031	31	30-34	5	Antioquia	1	Medellín	Conductor	05	001	9999	MOTOCICLISTA LESIONADO EN ACCIDENTE DE TRANSPORTE SIN COLISION: CONDUCTOR LESIONADO EN ACCIDENTE DE TRANSITO	V284
158	05	001	2013-12-01	2013	12	1	Masculino	1960-12-13	9	Sin dato	4052	52	50-54	5	Antioquia	1	Medellín	Conductor	05	001	8006	MOTOCICLISTA LESIONADO EN ACCIDENTE DE TRANSPORTE SIN COLISION: CONDUCTOR LESIONADO EN ACCIDENTE DE TRANSITO	V284
159	05	615	2014-12-26	2014	12	1	Masculino	1977-11-04	5	Estaba soltero(a)	4037	37	35-39	5	Antioquia	1	Medellín	Conductor	05	001	0103	MOTOCICLISTA LESIONADO EN ACCIDENTE DE TRANSPORTE SIN COLISION: CONDUCTOR LESIONADO EN ACCIDENTE DE TRANSITO	V284
160	05	001	2015-10-09	2015	10	1	Masculino	1978-11-20	5	Estaba soltero(a)	4036	36	35-39	5	Antioquia	1	Medellín	Conductor	05	001	1019	MOTOCICLISTA LESIONADO EN ACCIDENTE DE TRANSPORTE SIN COLISION: CONDUCTOR LESIONADO EN ACCIDENTE DE TRANSITO	V284
161	05	001	2015-09-29	2015	9	1	Masculino	1996-09-22	5	Estaba soltero(a)	4019	19	15-19	75	Desconocido	999	Desconocido	Conductor	05	001	1418	MOTOCICLISTA LESIONADO EN ACCIDENTE DE TRANSPORTE SIN COLISION: CONDUCTOR LESIONADO EN ACCIDENTE DE TRANSITO	V284
162	05	001	2015-06-23	2015	6	2	Femenino	1988-04-19	5	Estaba soltero(a)	4027	27	25-29	5	Antioquia	1	Medellín	Conductor	05	001	1105	MOTOCICLISTA LESIONADO EN ACCIDENTE DE TRANSPORTE SIN COLISION: CONDUCTOR LESIONADO EN ACCIDENTE DE TRANSITO	V284
163	05	001	2015-01-19	2015	1	1	Masculino	1986-03-20	5	Estaba soltero(a)	4028	28	25-29	5	Antioquia	360	Itagüí	Conductor	05	001	1510	MOTOCICLISTA LESIONADO EN ACCIDENTE DE TRANSPORTE SIN COLISION: CONDUCTOR LESIONADO EN ACCIDENTE DE TRANSITO	V284
164	05	001	2013-06-07	2013	6	1	Masculino	1985-12-09	6	Estaba casado(a)	4027	27	25-29	5	Antioquia	1	Medellín	Conductor	05	001	1103	MOTOCICLISTA LESIONADO EN ACCIDENTE DE TRANSPORTE SIN COLISION: PASAJERO LESIONADO EN ACCIDENTE DE TRANSITO	V285
165	05	001	2015-12-07	2015	12	1	Masculino		9	Sin dato	4028	28	25-29	75	Desconocido	999	Desconocido	Pasajero	05	001	1422	MOTOCICLISTA LESIONADO EN ACCIDENTE DE TRANSPORTE SIN COLISION: PASAJERO LESIONADO EN ACCIDENTE DE TRANSITO	V285
166	05	001	2012-06-20	2012	6	1	Masculino	1987-09-15	5	Estaba soltero(a)	4024	24	20-24	5	Antioquia	1	Medellín	Sin Dato	05	001	1014	MOTOCICLISTA LESIONADO EN ACCIDENTE DE TRANSPORTE SIN COLISION: MOTOCICLISTA NO ESPECIFICADO, LESIONADO EN ACCIDENTE DE TRANSITO	V289
167	05	001	2013-04-14	2013	4	1	Masculino	1971-08-04	5	Estaba soltero(a)	4042	42	40-44	5	Antioquia	1	Medellín	Conductor	05	001	1419	MOTOCICLISTA LESIONADO EN ACCIDENTE DE TRANSPORTE SIN COLISION: MOTOCICLISTA NO ESPECIFICADO, LESIONADO EN ACCIDENTE DE TRANSITO	V289
168	05	001	2014-09-09	2014	9	1	Masculino	1990-01-19	5	Estaba soltero(a)	4024	24	20-24	5	Antioquia	88	Bello	Conductor	05	001	0601	MOTOCICLISTA LESIONADO EN ACCIDENTE DE TRANSPORTE SIN COLISION: MOTOCICLISTA NO ESPECIFICADO, LESIONADO EN ACCIDENTE DE TRANSITO	V289
169	05	001	2012-01-23	2012	1	1	Masculino	1987-12-12	5	Estaba soltero(a)	4024	24	20-24	5	Antioquia	1	Medellín	Conductor	05	001	AUC1	CONDUCTOR DE MOTOCICLETA LESIONADO POR COLISION CON OTROS VEHICULO DE MOTOR, Y CON LOS NO ESPECIFICADOS, EN ACCIDENTE DE TRANSITO	V294
170	05	001	2012-01-15	2012	1	1	Masculino	1995-11-14	5	Estaba soltero(a)	4016	16	15-19	5	Antioquia	1	Medellín	Conductor	05	001	0605	CONDUCTOR DE MOTOCICLETA LESIONADO POR COLISION CON OTROS VEHICULO DE MOTOR, Y CON LOS NO ESPECIFICADOS, EN ACCIDENTE DE TRANSITO	V294
171	05	001	2012-01-16	2012	1	1	Masculino	1982-07-08	5	Estaba soltero(a)	4029	29	25-29	5	Antioquia	1	Medellín	Conductor	05	001	0509	CONDUCTOR DE MOTOCICLETA LESIONADO POR COLISION CON OTROS VEHICULO DE MOTOR, Y CON LOS NO ESPECIFICADOS, EN ACCIDENTE DE TRANSITO	V294
172	05	001	2012-05-23	2012	5	1	Masculino	1992-04-11	5	Estaba soltero(a)	4020	20	20-24	5	Antioquia	1	Medellín	Conductor	05	001	0514	CONDUCTOR DE MOTOCICLETA LESIONADO POR COLISION CON OTROS VEHICULO DE MOTOR, Y CON LOS NO ESPECIFICADOS, EN ACCIDENTE DE TRANSITO	V294
173	05	001	2012-05-07	2012	5	1	Masculino	1979-02-22	9	Sin dato	4033	33	30-34	5	Antioquia	1	Medellín	Conductor	05	001	0106	CONDUCTOR DE MOTOCICLETA LESIONADO POR COLISION CON OTROS VEHICULO DE MOTOR, Y CON LOS NO ESPECIFICADOS, EN ACCIDENTE DE TRANSITO	V294
174	05	001	2012-05-29	2012	5	1	Masculino	1979-06-06	6	Estaba casado(a)	4051	51	50-54	5	Antioquia	1	Medellín	Conductor	05	001	0717	CONDUCTOR DE MOTOCICLETA LESIONADO POR COLISION CON OTROS VEHICULO DE MOTOR, Y CON LOS NO ESPECIFICADOS, EN ACCIDENTE DE TRANSITO	V294
175	05	001	2012-05-20	2012	5	1	Masculino	1990-11-03	5	Estaba soltero(a)	4021	21	20-24	5	Antioquia	1	Medellín	Conductor	05	001	0510	CONDUCTOR DE MOTOCICLETA LESIONADO POR COLISION CON OTROS VEHICULO DE MOTOR, Y CON LOS NO ESPECIFICADOS, EN ACCIDENTE DE TRANSITO	V294
176	05	001	2012-05-21	2012	5	1	Masculino	1981-06-11	9	Sin dato	4030	30	30-34	5	Antioquia	1	Medellín	Conductor	05	001	0812	CONDUCTOR DE MOTOCICLETA LESIONADO POR COLISION CON OTROS VEHICULO DE MOTOR, Y CON LOS NO ESPECIFICADOS, EN ACCIDENTE DE TRANSITO	V294
177	05	001	2012-04-20	2012	4	2	Femenino	1990-07-02	5	Estaba soltero(a)	4021	21	20-24	5	Antioquia	1	Medellín	Conductor	05	001	0705	CONDUCTOR DE MOTOCICLETA LESIONADO POR COLISION CON OTROS VEHICULO DE MOTOR, Y CON LOS NO ESPECIFICADOS, EN ACCIDENTE DE TRANSITO	V294
178	05	001	2012-04-16	2012	4	1	Masculino	1962-12-26	6	Estaba casado(a)	4049	49	45-49	5	Antioquia	1	Medellín	Conductor	05	001	0708	CONDUCTOR DE MOTOCICLETA LESIONADO POR COLISION CON OTROS VEHICULO DE MOTOR, Y CON LOS NO ESPECIFICADOS, EN ACCIDENTE DE TRANSITO	V294
179	05	001	2012-12-03	2012	12	1	Masculino	1978-10-09	6	Estaba casado(a)	4034	34	30-34	20	Cesar	1	Valledupar	Conductor	05	001	0718	CONDUCTOR DE MOTOCICLETA LESIONADO POR COLISION CON OTROS VEHICULO DE MOTOR, Y CON LOS NO ESPECIFICADOS, EN ACCIDENTE DE TRANSITO	V294
180	05	001	2012-06-18	2012	6	1	Masculino	1988-11-08	9	Sin dato	4024	24	20-24	5	Antioquia	1	Medellín	Conductor	05	001	0911	CONDUCTOR DE MOTOCICLETA LESIONADO POR COLISION CON OTROS VEHICULO DE MOTOR, Y CON LOS NO ESPECIFICADOS, EN ACCIDENTE DE TRANSITO	V294
181	05	001	2012-09-16	2012	9	1	Masculino	1989-08-11	6	Estaba casado(a)	4023	23	20-24	5	Antioquia	360	Itagüí	Conductor	05	001	1507	CONDUCTOR DE MOTOCICLETA LESIONADO POR COLISION CON OTROS VEHICULO DE MOTOR, Y CON LOS NO ESPECIFICADOS, EN ACCIDENTE DE TRANSITO	V294
182	05	001	2012-09-16	2012	9	1	Masculino	1975-01-07	6	Estaba casado(a)	4037	37	35-39	5	Antioquia	88	Bello	Conductor	05	001	0204	CONDUCTOR DE MOTOCICLETA LESIONADO POR COLISION CON OTROS VEHICULO DE MOTOR, Y CON LOS NO ESPECIFICADOS, EN ACCIDENTE DE TRANSITO	V294
183	05	001	2012-08-19	2012	8	1	Masculino	1940-10-20	5	Estaba soltero(a)	4021	21	20-24	5	Antioquia	1	Medellín	Conductor	05	001	5004	CONDUCTOR DE MOTOCICLETA LESIONADO POR COLISION CON OTROS VEHICULO DE MOTOR, Y CON LOS NO ESPECIFICADOS, EN ACCIDENTE DE TRANSITO	V294
184	05	001	2012-07-02	2012	7	1	Masculino	1976-04-12	9	Sin dato	4036	36	35-39	5	Antioquia	360	Itagüí	Conductor	05	001	0517	CONDUCTOR DE MOTOCICLETA LESIONADO POR COLISION CON OTROS VEHICULO DE MOTOR, Y CON LOS NO ESPECIFICADOS, EN ACCIDENTE DE TRANSITO	V294
185	05	001	2012-03-04	2012	3	1	Masculino	1985-09-11	6	Estaba casado(a)	4026	26	25-29	5	Antioquia	360	Itagüí	Conductor	05	001	1504	CONDUCTOR DE MOTOCICLETA LESIONADO POR COLISION CON OTROS VEHICULO DE MOTOR, Y CON LOS NO ESPECIFICADOS, EN ACCIDENTE DE TRANSITO	V294
186	05	001	2012-06-14	2012	6	1	Masculino	1994-02-22	5	Estaba soltero(a)	4018	18	15-19	5	Antioquia	88	Bello	Conductor	05	001	1004	CONDUCTOR DE MOTOCICLETA LESIONADO POR COLISION CON OTROS VEHICULO DE MOTOR, Y CON LOS NO ESPECIFICADOS, EN ACCIDENTE DE TRANSITO	V294
187	05	001	2012-01-08	2012	1	1	Masculino	1989-02-18	9	Sin dato	4022	22	20-24	1	Desconocido	999	Desconocido	Conductor	05	001	1602	CONDUCTOR DE MOTOCICLETA LESIONADO POR COLISION CON OTROS VEHICULO DE MOTOR, Y CON LOS NO ESPECIFICADOS, EN ACCIDENTE DE TRANSITO	V294
188	05	001	2012-02-17	2012	2	1	Masculino	1993-04-11	9	Sin dato	4999	19	15-19	1	Desconocido	999	Desconocido	Conductor	05	001	1504	CONDUCTOR DE MOTOCICLETA LESIONADO POR COLISION CON OTROS VEHICULO DE MOTOR, Y CON LOS NO ESPECIFICADOS, EN ACCIDENTE DE TRANSITO	V294
189	05	001	2012-11-24	2012	11	1	Masculino	1988-08-20	9	Sin dato	4024	24	20-24	5	Antioquia	1	Medellín	Conductor	05	001	1403	CONDUCTOR DE MOTOCICLETA LESIONADO POR COLISION CON OTROS VEHICULO DE MOTOR, Y CON LOS NO ESPECIFICADOS, EN ACCIDENTE DE TRANSITO	V294
190	05	001	2012-06-12	2012	6	1	Masculino	1995-08-23	5	Estaba soltero(a)	4016	16	15-19	5	Antioquia	1	Medellín	Conductor	05	001	0603	CONDUCTOR DE MOTOCICLETA LESIONADO POR COLISION CON OTROS VEHICULO DE MOTOR, Y CON LOS NO ESPECIFICADOS, EN ACCIDENTE DE TRANSITO	V294
191	05	001	2012-12-19	2012	12	1	Masculino	1985-03-16	5	Estaba soltero(a)	4027	27	25-29	5	Antioquia	1	Medellín	Conductor	05	001	1103	CONDUCTOR DE MOTOCICLETA LESIONADO POR COLISION CON OTROS VEHICULO DE MOTOR, Y CON LOS NO ESPECIFICADOS, EN ACCIDENTE DE TRANSITO	V294
192	05	001	2012-10-05	2012	10	2	Femenino	1979-03-24	6	Estaba casado(a)	4033	33	30-34	5	Antioquia	1	Medellín	Conductor	05	001	1007	CONDUCTOR DE MOTOCICLETA LESIONADO POR COLISION CON OTROS VEHICULO DE MOTOR, Y CON LOS NO ESPECIFICADOS, EN ACCIDENTE DE TRANSITO	V294
193	05	001	2012-09-07	2012	9	2	Femenino	1980-11-23	6	Estaba casado(a)	4031	31	30-34	5	Antioquia	1	Medellín	Conductor	05	001	1507	CONDUCTOR DE MOTOCICLETA LESIONADO POR COLISION CON OTROS VEHICULO DE MOTOR, Y CON LOS NO ESPECIFICADOS, EN ACCIDENTE DE TRANSITO	V294
194	05	001	2012-09-08	2012	9	1	Masculino	1979-07-19	5	Estaba soltero(a)	4033	33	30-34	5	Antioquia	1	Medellín	Conductor	05	001	0713	CONDUCTOR DE MOTOCICLETA LESIONADO POR COLISION CON OTROS VEHICULO DE MOTOR, Y CON LOS NO ESPECIFICADOS, EN ACCIDENTE DE TRANSITO	V294
195	05	001	2012-09-03	2012	9	1	Masculino	1961-12-21	6	Estaba casado(a)	4050	50	50-54	5	Antioquia	1	Medellín	Conductor	05	001	1004	CONDUCTOR DE MOTOCICLETA LESIONADO POR COLISION CON OTROS VEHICULO DE MOTOR, Y CON LOS NO ESPECIFICADOS, EN ACCIDENTE DE TRANSITO	V294
196	05	001	2012-08-07	2012	8	1	Masculino	1979-10-07	6	Estaba casado(a)	4033	33	30-34	5	Antioquia	1	Medellín	Conductor	05	001	0202	CONDUCTOR DE MOTOCICLETA LESIONADO POR COLISION CON OTROS VEHICULO DE MOTOR, Y CON LOS NO ESPECIFICADOS, EN ACCIDENTE DE TRANSITO	V294
197	05	001	2012-03-06	2012	3	1	Masculino	1983-09-11	9	Sin dato	4028	28	25-29	5	Antioquia	1	Medellín	Conductor	05	001	1422	CONDUCTOR DE MOTOCICLETA LESIONADO POR COLISION CON OTROS VEHICULO DE MOTOR, Y CON LOS NO ESPECIFICADOS, EN ACCIDENTE DE TRANSITO	V294
198	05	001	2013-11-25	2013	11	1	Masculino	1970-06-01	6	Estaba casado(a)	4043	43	40-44	5	Antioquia	360	Itagüí	Conductor	05	001	1510	CONDUCTOR DE MOTOCICLETA LESIONADO POR COLISION CON OTROS VEHICULO DE MOTOR, Y CON LOS NO ESPECIFICADOS, EN ACCIDENTE DE TRANSITO	V294
199	05	001	2013-09-23	2013	9	1	Masculino	1993-07-11	6	Estaba casado(a)	4020	20	20-24	1	Desconocido	999	Desconocido	Conductor	05	001	0713	CONDUCTOR DE MOTOCICLETA LESIONADO POR COLISION CON OTROS VEHICULO DE MOTOR, Y CON LOS NO ESPECIFICADOS, EN ACCIDENTE DE TRANSITO	V294
200	05	001	2013-08-27	2013	8	1	Masculino	1984-02-28	5	Estaba soltero(a)	4029	29	25-29	5	Antioquia	88	Bello	Conductor	05	001	0510	CONDUCTOR DE MOTOCICLETA LESIONADO POR COLISION CON OTROS VEHICULO DE MOTOR, Y CON LOS NO ESPECIFICADOS, EN ACCIDENTE DE TRANSITO	V294
201	05	001	2013-02-14	2013	2	1	Masculino	1985-11-13	9	Sin dato	4027	27	25-29	5	Antioquia	88	Bello	Conductor	05	001	1408	CONDUCTOR DE MOTOCICLETA LESIONADO POR COLISION CON OTROS VEHICULO DE MOTOR, Y CON LOS NO ESPECIFICADOS, EN ACCIDENTE DE TRANSITO	V294
202	05	001	2013-07-09	2013	7	1	Masculino	1963-10-11	5	Estaba soltero(a)	4049	49	45-49	5	Antioquia	1	Medellín	Conductor	05	001	0415	CONDUCTOR DE MOTOCICLETA LESIONADO POR COLISION CON OTROS VEHICULO DE MOTOR, Y CON LOS NO ESPECIFICADOS, EN ACCIDENTE DE TRANSITO	V294
203	05	001	2013-12-16	2013	12	1	Masculino	1994-08-26	5	Estaba soltero(a)	4019	19	15-19	5	Antioquia	1	Medellín	Conductor	05	001	0107	CONDUCTOR DE MOTOCICLETA LESIONADO POR COLISION CON OTROS VEHICULO DE MOTOR, Y CON LOS NO ESPECIFICADOS, EN ACCIDENTE DE TRANSITO	V294
204	05	001	2013-12-16	2013	12	1	Masculino	1987-02-10	5	Estaba soltero(a)	4026	26	25-29	5	Antioquia	1	Medellín	Conductor	05	001	0807	CONDUCTOR DE MOTOCICLETA LESIONADO POR COLISION CON OTROS VEHICULO DE MOTOR, Y CON LOS NO ESPECIFICADOS, EN ACCIDENTE DE TRANSITO	V294
205	05	001	2013-07-09	2013	7	1	Masculino	1988-12-14	9	Sin dato	4024	24	20-24	5	Antioquia	1	Medellín	Conductor	05	001	1213	CONDUCTOR DE MOTOCICLETA LESIONADO POR COLISION CON OTROS VEHICULO DE MOTOR, Y CON LOS NO ESPECIFICADOS, EN ACCIDENTE DE TRANSITO	V294
206	05	001	2013-07-21	2013	7	1	Masculino	1985-03-22	5	Estaba soltero(a)	4028	28	25-29	5	Antioquia	1	Medellín	Conductor	05	001	AUC2	CONDUCTOR DE MOTOCICLETA LESIONADO POR COLISION CON OTROS VEHICULO DE MOTOR, Y CON LOS NO ESPECIFICADOS, EN ACCIDENTE DE TRANSITO	V294
207	05	001	2013-11-17	2013	11	1	Masculino	1990-07-14	5	Estaba soltero(a)	4023	23	20-24	5	Antioquia	1	Medellín	Conductor	05	001	1101	CONDUCTOR DE MOTOCICLETA LESIONADO POR COLISION CON OTROS VEHICULO DE MOTOR, Y CON LOS NO ESPECIFICADOS, EN ACCIDENTE DE TRANSITO	V294
208	05	001	2013-06-02	2013	6	2	Femenino	1967-10-22	5	Estaba soltero(a)	4045	45	45-49	5	Antioquia	1	Medellín	Conductor	05	001	0717	CONDUCTOR DE MOTOCICLETA LESIONADO POR COLISION CON OTROS VEHICULO DE MOTOR, Y CON LOS NO ESPECIFICADOS, EN ACCIDENTE DE TRANSITO	V294
209	05	001	2013-04-13	2013	4	1	Masculino	1985-08-15	5	Estaba soltero(a)	4027	27	25-29	5	Antioquia	1	Medellín	Conductor	05	001	0717	CONDUCTOR DE MOTOCICLETA LESIONADO POR COLISION CON OTROS VEHICULO DE MOTOR, Y CON LOS NO ESPECIFICADOS, EN ACCIDENTE DE TRANSITO	V294
210	05	001	2013-05-28	2013	5	2	Femenino	1971-08-06	9	Sin dato	4041	41	40-44	5	Antioquia	1	Medellín	Conductor	05	001	0723	CONDUCTOR DE MOTOCICLETA LESIONADO POR COLISION CON OTROS VEHICULO DE MOTOR, Y CON LOS NO ESPECIFICADOS, EN ACCIDENTE DE TRANSITO	V294
211	05	001	2013-05-04	2013	5	1	Masculino	1972-07-07	6	Estaba casado(a)	4040	40	40-44	5	Antioquia	1	Medellín	Conductor	05	001	1006	CONDUCTOR DE MOTOCICLETA LESIONADO POR COLISION CON OTROS VEHICULO DE MOTOR, Y CON LOS NO ESPECIFICADOS, EN ACCIDENTE DE TRANSITO	V294
212	05	001	2013-05-26	2013	5	1	Masculino	1989-03-30	5	Estaba soltero(a)	4024	24	20-24	5	Antioquia	1	Medellín	Conductor	05	001	0408	CONDUCTOR DE MOTOCICLETA LESIONADO POR COLISION CON OTROS VEHICULO DE MOTOR, Y CON LOS NO ESPECIFICADOS, EN ACCIDENTE DE TRANSITO	V294
213	05	001	2013-05-04	2013	5	1	Masculino	1987-10-29	5	Estaba soltero(a)	4025	25	25-29	5	Antioquia	1	Medellín	Conductor	05	001	0302	CONDUCTOR DE MOTOCICLETA LESIONADO POR COLISION CON OTROS VEHICULO DE MOTOR, Y CON LOS NO ESPECIFICADOS, EN ACCIDENTE DE TRANSITO	V294
214	05	001	2013-05-11	2013	5	1	Masculino	1984-01-24	5	Estaba soltero(a)	4028	28	25-29	5	Antioquia	1	Medellín	Conductor	05	001	1621	CONDUCTOR DE MOTOCICLETA LESIONADO POR COLISION CON OTROS VEHICULO DE MOTOR, Y CON LOS NO ESPECIFICADOS, EN ACCIDENTE DE TRANSITO	V294
215	05	001	2013-12-21	2013	12	1	Masculino	1988-09-25	1	No estaba casado(a) y llevaba dos o más años viviendo con su pareja	4025	25	25-29	5	Antioquia	1	Medellín	Conductor	05	001	1102	CONDUCTOR DE MOTOCICLETA LESIONADO POR COLISION CON OTROS VEHICULO DE MOTOR, Y CON LOS NO ESPECIFICADOS, EN ACCIDENTE DE TRANSITO	V294
216	05	001	2013-03-30	2013	3	1	Masculino	1988-08-12	5	Estaba soltero(a)	4024	24	20-24	5	Antioquia	1	Medellín	Conductor	05	001	0905	CONDUCTOR DE MOTOCICLETA LESIONADO POR COLISION CON OTROS VEHICULO DE MOTOR, Y CON LOS NO ESPECIFICADOS, EN ACCIDENTE DE TRANSITO	V294
217	05	001	2013-12-08	2013	12	1	Masculino	1975-08-17	9	Sin dato	4049	49	45-49	5	Antioquia	1	Medellín	Conductor	05	001	0206	CONDUCTOR DE MOTOCICLETA LESIONADO POR COLISION CON OTROS VEHICULO DE MOTOR, Y CON LOS NO ESPECIFICADOS, EN ACCIDENTE DE TRANSITO	V294
218	05	001	2013-12-06	2013	12	1	Masculino	1965-12-23	6	Estaba casado(a)	4048	48	45-49	5	Antioquia	1	Medellín	Conductor	05	001	0509	CONDUCTOR DE MOTOCICLETA LESIONADO POR COLISION CON OTROS VEHICULO DE MOTOR, Y CON LOS NO ESPECIFICADOS, EN ACCIDENTE DE TRANSITO	V294
219	05	001	2013-09-21	2013	9	1	Masculino	1987-01-17	1	No estaba casado(a) y llevaba dos o más años viviendo con su pareja	4026	26	25-29	5	Antioquia	1	Medellín	Conductor	05	001	0716	CONDUCTOR DE MOTOCICLETA LESIONADO POR COLISION CON OTROS VEHICULO DE MOTOR, Y CON LOS NO ESPECIFICADOS, EN ACCIDENTE DE TRANSITO	V294
220	05	001	2013-09-27	2013	9	1	Masculino	1964-02-25	1	No estaba casado(a) y llevaba dos o más años viviendo con su pareja	4049	49	45-49	5	Antioquia	1	Medellín	Conductor	05	001	0205	CONDUCTOR DE MOTOCICLETA LESIONADO POR COLISION CON OTROS VEHICULO DE MOTOR, Y CON LOS NO ESPECIFICADOS, EN ACCIDENTE DE TRANSITO	V294
221	05	001	2013-10-11	2013	10	1	Masculino	1980-07-22	9	Sin dato	4033	33	30-34	5	Antioquia	1	Medellín	Conductor	05	001	0414	CONDUCTOR DE MOTOCICLETA LESIONADO POR COLISION CON OTROS VEHICULO DE MOTOR, Y CON LOS NO ESPECIFICADOS, EN ACCIDENTE DE TRANSITO	V294
222	05	001	2013-06-28	2013	6	1	Masculino	1989-08-02	5	Estaba soltero(a)	4023	23	20-24	5	Antioquia	1	Medellín	Conductor	05	001	1101	CONDUCTOR DE MOTOCICLETA LESIONADO POR COLISION CON OTROS VEHICULO DE MOTOR, Y CON LOS NO ESPECIFICADOS, EN ACCIDENTE DE TRANSITO	V294
223	05	001	2013-03-11	2013	3	1	Masculino	1979-07-02	5	Estaba soltero(a)	4033	33	30-34	5	Antioquia	1	Medellín	Conductor	05	001	1301	CONDUCTOR DE MOTOCICLETA LESIONADO POR COLISION CON OTROS VEHICULO DE MOTOR, Y CON LOS NO ESPECIFICADOS, EN ACCIDENTE DE TRANSITO	V294
224	05	001	2013-02-20	2013	2	1	Masculino	1956-04-11	1	No estaba casado(a) y llevaba dos o más años viviendo con su pareja	4056	56	55-59	5	Antioquia	1	Medellín	Conductor	05	001	0725	CONDUCTOR DE MOTOCICLETA LESIONADO POR COLISION CON OTROS VEHICULO DE MOTOR, Y CON LOS NO ESPECIFICADOS, EN ACCIDENTE DE TRANSITO	V294
225	05	001	2013-01-18	2013	1	1	Masculino	1985-02-17	5	Estaba soltero(a)	4027	27	25-29	5	Antioquia	1	Medellín	Conductor	05	001	0907	CONDUCTOR DE MOTOCICLETA LESIONADO POR COLISION CON OTROS VEHICULO DE MOTOR, Y CON LOS NO ESPECIFICADOS, EN ACCIDENTE DE TRANSITO	V294
226	05	001	2014-12-19	2014	12	1	Masculino	1993-05-16	5	Estaba soltero(a)	4021	21	20-24	5	Antioquia	1	Medellín	Conductor	05	001	1316	CONDUCTOR DE MOTOCICLETA LESIONADO POR COLISION CON OTROS VEHICULO DE MOTOR, Y CON LOS NO ESPECIFICADOS, EN ACCIDENTE DE TRANSITO	V294
227	05	001	2014-12-15	2014	12	1	Masculino	1983-12-19	9	Sin dato	4030	30	30-34	5	Antioquia	1	Medellín	Conductor	05	001	1109	CONDUCTOR DE MOTOCICLETA LESIONADO POR COLISION CON OTROS VEHICULO DE MOTOR, Y CON LOS NO ESPECIFICADOS, EN ACCIDENTE DE TRANSITO	V294
228	05	001	2014-12-02	2014	12	1	Masculino	1993-08-15	5	Estaba soltero(a)	4021	21	20-24	5	Antioquia	1	Medellín	Conductor	05	001	0409	CONDUCTOR DE MOTOCICLETA LESIONADO POR COLISION CON OTROS VEHICULO DE MOTOR, Y CON LOS NO ESPECIFICADOS, EN ACCIDENTE DE TRANSITO	V294
229	05	001	2014-11-23	2014	11	1	Masculino	1981-04-01	5	Estaba soltero(a)	4033	33	30-34	1	Desconocido	999	Desconocido	Conductor	05	001	1019	CONDUCTOR DE MOTOCICLETA LESIONADO POR COLISION CON OTROS VEHICULO DE MOTOR, Y CON LOS NO ESPECIFICADOS, EN ACCIDENTE DE TRANSITO	V294
230	05	001	2014-11-23	2014	11	1	Masculino	1991-03-18	5	Estaba soltero(a)	4023	23	20-24	5	Antioquia	1	Medellín	Conductor	05	001	AUC1	CONDUCTOR DE MOTOCICLETA LESIONADO POR COLISION CON OTROS VEHICULO DE MOTOR, Y CON LOS NO ESPECIFICADOS, EN ACCIDENTE DE TRANSITO	V294
231	05	001	2014-11-30	2014	11	1	Masculino	1971-03-01	6	Estaba casado(a)	4043	43	40-44	5	Antioquia	1	Medellín	Conductor	05	001	1603	CONDUCTOR DE MOTOCICLETA LESIONADO POR COLISION CON OTROS VEHICULO DE MOTOR, Y CON LOS NO ESPECIFICADOS, EN ACCIDENTE DE TRANSITO	V294
232	05	001	2014-11-09	2014	11	1	Masculino	1985-07-18	5	Estaba soltero(a)	4029	29	25-29	5	Antioquia	615	Rionegro	Conductor	05	001	0902	CONDUCTOR DE MOTOCICLETA LESIONADO POR COLISION CON OTROS VEHICULO DE MOTOR, Y CON LOS NO ESPECIFICADOS, EN ACCIDENTE DE TRANSITO	V294
233	05	001	2014-10-18	2014	10	1	Masculino	1970-04-07	6	Estaba casado(a)	4044	44	40-44	5	Antioquia	1	Medellín	Conductor	05	001	1019	CONDUCTOR DE MOTOCICLETA LESIONADO POR COLISION CON OTROS VEHICULO DE MOTOR, Y CON LOS NO ESPECIFICADOS, EN ACCIDENTE DE TRANSITO	V294
234	05	001	2014-10-20	2014	10	1	Masculino	1977-03-06	5	Estaba soltero(a)	4037	37	35-39	5	Antioquia	88	Bello	Conductor	05	001	0511	CONDUCTOR DE MOTOCICLETA LESIONADO POR COLISION CON OTROS VEHICULO DE MOTOR, Y CON LOS NO ESPECIFICADOS, EN ACCIDENTE DE TRANSITO	V294
235	05	001	2014-11-21	2014	11	1	Masculino	1973-09-11	1	No estaba casado(a) y llevaba dos o más años viviendo con su pareja	4041	41	40-44	5	Antioquia	1	Medellín	Conductor	05	001	0607	CONDUCTOR DE MOTOCICLETA LESIONADO POR COLISION CON OTROS VEHICULO DE MOTOR, Y CON LOS NO ESPECIFICADOS, EN ACCIDENTE DE TRANSITO	V294
236	05	001	2014-10-02	2014	10	1	Masculino	1978-04-12	5	Estaba soltero(a)	4036	36	35-39	5	Antioquia	1	Medellín	Conductor	05	001	0104	CONDUCTOR DE MOTOCICLETA LESIONADO POR COLISION CON OTROS VEHICULO DE MOTOR, Y CON LOS NO ESPECIFICADOS, EN ACCIDENTE DE TRANSITO	V294
237	05	001	2014-10-13	2014	10	1	Masculino	1971-08-25	6	Estaba casado(a)	4043	43	40-44	5	Antioquia	380	La Estrella	Conductor	05	001	1608	CONDUCTOR DE MOTOCICLETA LESIONADO POR COLISION CON OTROS VEHICULO DE MOTOR, Y CON LOS NO ESPECIFICADOS, EN ACCIDENTE DE TRANSITO	V294
238	05	001	2014-09-24	2014	9	1	Masculino	1956-08-19	5	Estaba soltero(a)	4058	58	55-59	5	Antioquia	1	Medellín	Conductor	05	001	1019	CONDUCTOR DE MOTOCICLETA LESIONADO POR COLISION CON OTROS VEHICULO DE MOTOR, Y CON LOS NO ESPECIFICADOS, EN ACCIDENTE DE TRANSITO	V294
239	05	001	2014-09-27	2014	9	1	Masculino	1993-02-02	5	Estaba soltero(a)	4021	21	20-24	5	Antioquia	1	Medellín	Conductor	05	001	0302	CONDUCTOR DE MOTOCICLETA LESIONADO POR COLISION CON OTROS VEHICULO DE MOTOR, Y CON LOS NO ESPECIFICADOS, EN ACCIDENTE DE TRANSITO	V294
240	05	001	2014-09-19	2014	9	1	Masculino	1988-01-12	5	Estaba soltero(a)	4026	26	25-29	8	Atlántico	758	Soledad	Conductor	05	001	1421	CONDUCTOR DE MOTOCICLETA LESIONADO POR COLISION CON OTROS VEHICULO DE MOTOR, Y CON LOS NO ESPECIFICADOS, EN ACCIDENTE DE TRANSITO	V294
241	05	001	2014-09-20	2014	9	1	Masculino	1968-09-05	6	Estaba casado(a)	4046	46	45-49	5	Antioquia	88	Bello	Conductor	05	001	1105	CONDUCTOR DE MOTOCICLETA LESIONADO POR COLISION CON OTROS VEHICULO DE MOTOR, Y CON LOS NO ESPECIFICADOS, EN ACCIDENTE DE TRANSITO	V294
242	05	001	2014-09-08	2014	9	1	Masculino	1980-06-21	5	Estaba soltero(a)	4034	34	30-34	5	Antioquia	1	Medellín	Conductor	05	001	1104	CONDUCTOR DE MOTOCICLETA LESIONADO POR COLISION CON OTROS VEHICULO DE MOTOR, Y CON LOS NO ESPECIFICADOS, EN ACCIDENTE DE TRANSITO	V294
243	05	001	2014-08-02	2014	8	1	Masculino	1983-04-15	5	Estaba soltero(a)	4031	31	30-34	5	Antioquia	1	Medellín	Conductor	05	001	1006	CONDUCTOR DE MOTOCICLETA LESIONADO POR COLISION CON OTROS VEHICULO DE MOTOR, Y CON LOS NO ESPECIFICADOS, EN ACCIDENTE DE TRANSITO	V294
244	05	001	2014-07-31	2014	7	1	Masculino	1996-04-30	5	Estaba soltero(a)	4018	18	15-19	5	Antioquia	1	Medellín	Conductor	05	001	0410	CONDUCTOR DE MOTOCICLETA LESIONADO POR COLISION CON OTROS VEHICULO DE MOTOR, Y CON LOS NO ESPECIFICADOS, EN ACCIDENTE DE TRANSITO	V294
245	05	001	2014-08-16	2014	8	1	Masculino	1986-04-17	6	Estaba casado(a)	4028	28	25-29	5	Antioquia	1	Medellín	Conductor	05	001	1614	CONDUCTOR DE MOTOCICLETA LESIONADO POR COLISION CON OTROS VEHICULO DE MOTOR, Y CON LOS NO ESPECIFICADOS, EN ACCIDENTE DE TRANSITO	V294
246	05	001	2014-07-05	2014	7	1	Masculino	1983-06-04	5	Estaba soltero(a)	4031	31	30-34	5	Antioquia	1	Medellín	Conductor	05	001	0809	CONDUCTOR DE MOTOCICLETA LESIONADO POR COLISION CON OTROS VEHICULO DE MOTOR, Y CON LOS NO ESPECIFICADOS, EN ACCIDENTE DE TRANSITO	V294
247	05	001	2014-01-15	2014	1	2	Femenino	1983-06-29	5	Estaba soltero(a)	4030	30	30-34	5	Antioquia	1	Medellín	Conductor	05	001	0517	CONDUCTOR DE MOTOCICLETA LESIONADO POR COLISION CON OTROS VEHICULO DE MOTOR, Y CON LOS NO ESPECIFICADOS, EN ACCIDENTE DE TRANSITO	V294
248	05	001	2014-06-30	2014	6	1	Masculino	1990-08-30	5	Estaba soltero(a)	4023	23	20-24	5	Antioquia	1	Medellín	Conductor	05	001	1401	CONDUCTOR DE MOTOCICLETA LESIONADO POR COLISION CON OTROS VEHICULO DE MOTOR, Y CON LOS NO ESPECIFICADOS, EN ACCIDENTE DE TRANSITO	V294
249	05	001	2014-06-16	2014	6	1	Masculino	1967-02-09	9	Sin dato	4047	47	45-49	5	Antioquia	1	Medellín	Conductor	05	001	AUC1	CONDUCTOR DE MOTOCICLETA LESIONADO POR COLISION CON OTROS VEHICULO DE MOTOR, Y CON LOS NO ESPECIFICADOS, EN ACCIDENTE DE TRANSITO	V294
250	05	001	2014-05-08	2014	5	1	Masculino	1972-10-12	9	Sin dato	4041	41	40-44	5	Antioquia	1	Medellín	Conductor	05	001	1004	CONDUCTOR DE MOTOCICLETA LESIONADO POR COLISION CON OTROS VEHICULO DE MOTOR, Y CON LOS NO ESPECIFICADOS, EN ACCIDENTE DE TRANSITO	V294
251	05	001	2014-04-29	2014	4	1	Masculino	1989-08-23	5	Estaba soltero(a)	4024	24	20-24	5	Antioquia	1	Medellín	Conductor	05	001	1012	CONDUCTOR DE MOTOCICLETA LESIONADO POR COLISION CON OTROS VEHICULO DE MOTOR, Y CON LOS NO ESPECIFICADOS, EN ACCIDENTE DE TRANSITO	V294
252	05	001	2014-03-28	2014	3	1	Masculino	1981-12-04	9	Sin dato	4032	32	30-34	5	Antioquia	1	Medellín	Conductor	05	001	0504	CONDUCTOR DE MOTOCICLETA LESIONADO POR COLISION CON OTROS VEHICULO DE MOTOR, Y CON LOS NO ESPECIFICADOS, EN ACCIDENTE DE TRANSITO	V294
253	05	001	2014-02-24	2014	2	1	Masculino	1990-04-12	9	Sin dato	4023	23	20-24	5	Antioquia	1	Medellín	Conductor	05	001	0302	CONDUCTOR DE MOTOCICLETA LESIONADO POR COLISION CON OTROS VEHICULO DE MOTOR, Y CON LOS NO ESPECIFICADOS, EN ACCIDENTE DE TRANSITO	V294
254	05	001	2014-02-02	2014	2	1	Masculino	1997-07-09	5	Estaba soltero(a)	4016	16	15-19	5	Antioquia	1	Medellín	Conductor	05	001	9006	CONDUCTOR DE MOTOCICLETA LESIONADO POR COLISION CON OTROS VEHICULO DE MOTOR, Y CON LOS NO ESPECIFICADOS, EN ACCIDENTE DE TRANSITO	V294
255	05	001	2014-02-01	2014	2	1	Masculino	1979-10-12	9	Sin dato	4034	34	30-34	5	Antioquia	88	Bello	Conductor	05	001	0703	CONDUCTOR DE MOTOCICLETA LESIONADO POR COLISION CON OTROS VEHICULO DE MOTOR, Y CON LOS NO ESPECIFICADOS, EN ACCIDENTE DE TRANSITO	V294
256	05	001	2014-02-24	2014	2	2	Femenino	1987-03-20	5	Estaba soltero(a)	4026	26	25-29	5	Antioquia	1	Medellín	Conductor	05	001	1304	CONDUCTOR DE MOTOCICLETA LESIONADO POR COLISION CON OTROS VEHICULO DE MOTOR, Y CON LOS NO ESPECIFICADOS, EN ACCIDENTE DE TRANSITO	V294
257	05	266	2015-11-02	2015	11	1	Masculino	1976-01-13	6	Estaba casado(a)	4039	39	35-39	5	Antioquia	1	Medellín	Conductor	05	001	4444	CONDUCTOR DE MOTOCICLETA LESIONADO POR COLISION CON OTROS VEHICULO DE MOTOR, Y CON LOS NO ESPECIFICADOS, EN ACCIDENTE DE TRANSITO	V294
258	05	001	2015-04-30	2015	4	1	Masculino	1979-09-28	6	Estaba casado(a)	4035	35	35-39	5	Antioquia	1	Medellín	Conductor	05	001	1004	CONDUCTOR DE MOTOCICLETA LESIONADO POR COLISION CON OTROS VEHICULO DE MOTOR, Y CON LOS NO ESPECIFICADOS, EN ACCIDENTE DE TRANSITO	V294
259	05	001	2015-04-08	2015	4	1	Masculino	1996-12-13	5	Estaba soltero(a)	4018	18	15-19	5	Antioquia	1	Medellín	Conductor	05	001	0405	CONDUCTOR DE MOTOCICLETA LESIONADO POR COLISION CON OTROS VEHICULO DE MOTOR, Y CON LOS NO ESPECIFICADOS, EN ACCIDENTE DE TRANSITO	V294
260	05	001	2015-12-04	2015	12	1	Masculino	1980-07-29	5	Estaba soltero(a)	4035	35	35-39	5	Antioquia	266	Envigado	Conductor	05	001	1412	CONDUCTOR DE MOTOCICLETA LESIONADO POR COLISION CON OTROS VEHICULO DE MOTOR, Y CON LOS NO ESPECIFICADOS, EN ACCIDENTE DE TRANSITO	V294
261	05	001	2015-12-06	2015	12	1	Masculino	1979-03-11	1	No estaba casado(a) y llevaba dos o más años viviendo con su pareja	4036	36	35-39	5	Antioquia	1	Medellín	Conductor	05	001	0308	CONDUCTOR DE MOTOCICLETA LESIONADO POR COLISION CON OTROS VEHICULO DE MOTOR, Y CON LOS NO ESPECIFICADOS, EN ACCIDENTE DE TRANSITO	V294
262	05	001	2015-12-25	2015	12	1	Masculino	1998-12-01	5	Estaba soltero(a)	4017	17	15-19	5	Antioquia	1	Medellín	Conductor	05	001	0908	CONDUCTOR DE MOTOCICLETA LESIONADO POR COLISION CON OTROS VEHICULO DE MOTOR, Y CON LOS NO ESPECIFICADOS, EN ACCIDENTE DE TRANSITO	V294
263	05	001	2015-11-06	2015	11	1	Masculino	1987-05-23	5	Estaba soltero(a)	4028	28	25-29	5	Antioquia	1	Medellín	Conductor	05	001	4444	CONDUCTOR DE MOTOCICLETA LESIONADO POR COLISION CON OTROS VEHICULO DE MOTOR, Y CON LOS NO ESPECIFICADOS, EN ACCIDENTE DE TRANSITO	V294
264	05	001	2015-07-20	2015	7	1	Masculino	1992-07-04	5	Estaba soltero(a)	4023	23	20-24	5	Antioquia	615	Rionegro	Conductor	05	001	1602	CONDUCTOR DE MOTOCICLETA LESIONADO POR COLISION CON OTROS VEHICULO DE MOTOR, Y CON LOS NO ESPECIFICADOS, EN ACCIDENTE DE TRANSITO	V294
265	05	001	2015-08-30	2015	8	1	Masculino	1947-06-17	1	No estaba casado(a) y llevaba dos o más años viviendo con su pareja	4068	68	65-69	5	Antioquia	1	Medellín	Conductor	05	001	1105	CONDUCTOR DE MOTOCICLETA LESIONADO POR COLISION CON OTROS VEHICULO DE MOTOR, Y CON LOS NO ESPECIFICADOS, EN ACCIDENTE DE TRANSITO	V294
266	05	001	2015-08-26	2015	8	1	Masculino	1991-09-20	9	Sin dato	4023	23	20-24	5	Antioquia	1	Medellín	Conductor	05	001	0412	CONDUCTOR DE MOTOCICLETA LESIONADO POR COLISION CON OTROS VEHICULO DE MOTOR, Y CON LOS NO ESPECIFICADOS, EN ACCIDENTE DE TRANSITO	V294
267	05	001	2015-08-21	2015	8	1	Masculino	1980-10-25	5	Estaba soltero(a)	4034	34	30-34	5	Antioquia	1	Medellín	Conductor	05	001	1108	CONDUCTOR DE MOTOCICLETA LESIONADO POR COLISION CON OTROS VEHICULO DE MOTOR, Y CON LOS NO ESPECIFICADOS, EN ACCIDENTE DE TRANSITO	V294
268	05	001	2015-08-07	2015	8	1	Masculino	1980-06-06	9	Sin dato	4035	35	35-39	5	Antioquia	1	Medellín	Conductor	05	001	0106	CONDUCTOR DE MOTOCICLETA LESIONADO POR COLISION CON OTROS VEHICULO DE MOTOR, Y CON LOS NO ESPECIFICADOS, EN ACCIDENTE DE TRANSITO	V294
269	05	001	2015-08-08	2015	8	2	Femenino	2000-05-16	5	Estaba soltero(a)	4015	15	15-19	5	Antioquia	1	Medellín	Conductor	05	001	0511	CONDUCTOR DE MOTOCICLETA LESIONADO POR COLISION CON OTROS VEHICULO DE MOTOR, Y CON LOS NO ESPECIFICADOS, EN ACCIDENTE DE TRANSITO	V294
270	05	001	2015-02-16	2015	2	1	Masculino	1978-12-31	1	No estaba casado(a) y llevaba dos o más años viviendo con su pareja	4036	36	35-39	5	Antioquia	1	Medellín	Conductor	05	001	9999	CONDUCTOR DE MOTOCICLETA LESIONADO POR COLISION CON OTROS VEHICULO DE MOTOR, Y CON LOS NO ESPECIFICADOS, EN ACCIDENTE DE TRANSITO	V294
271	05	001	2015-06-03	2015	6	1	Masculino	1996-06-22	5	Estaba soltero(a)	4018	18	15-19	5	Antioquia	1	Medellín	Conductor	05	001	0410	CONDUCTOR DE MOTOCICLETA LESIONADO POR COLISION CON OTROS VEHICULO DE MOTOR, Y CON LOS NO ESPECIFICADOS, EN ACCIDENTE DE TRANSITO	V294
272	05	001	2015-06-28	2015	6	1	Masculino	1986-06-24	9	Sin dato	4029	29	25-29	5	Antioquia	1	Medellín	Conductor	05	001	0302	CONDUCTOR DE MOTOCICLETA LESIONADO POR COLISION CON OTROS VEHICULO DE MOTOR, Y CON LOS NO ESPECIFICADOS, EN ACCIDENTE DE TRANSITO	V294
273	05	001	2015-06-04	2015	6	1	Masculino	1996-08-25	5	Estaba soltero(a)	4018	18	15-19	5	Antioquia	1	Medellín	Conductor	05	001	0413	CONDUCTOR DE MOTOCICLETA LESIONADO POR COLISION CON OTROS VEHICULO DE MOTOR, Y CON LOS NO ESPECIFICADOS, EN ACCIDENTE DE TRANSITO	V294
274	05	001	2015-05-31	2015	5	1	Masculino	1988-10-09	5	Estaba soltero(a)	4026	26	25-29	5	Antioquia	1	Medellín	Conductor	05	001	0413	CONDUCTOR DE MOTOCICLETA LESIONADO POR COLISION CON OTROS VEHICULO DE MOTOR, Y CON LOS NO ESPECIFICADOS, EN ACCIDENTE DE TRANSITO	V294
275	05	001	2015-05-25	2015	5	1	Masculino	1985-02-15	5	Estaba soltero(a)	4030	30	30-34	5	Antioquia	360	Itagüí	Conductor	05	001	1509	CONDUCTOR DE MOTOCICLETA LESIONADO POR COLISION CON OTROS VEHICULO DE MOTOR, Y CON LOS NO ESPECIFICADOS, EN ACCIDENTE DE TRANSITO	V294
276	05	001	2015-05-18	2015	5	1	Masculino	1977-12-17	5	Estaba soltero(a)	4037	37	35-39	5	Antioquia	1	Medellín	Conductor	05	001	1620	CONDUCTOR DE MOTOCICLETA LESIONADO POR COLISION CON OTROS VEHICULO DE MOTOR, Y CON LOS NO ESPECIFICADOS, EN ACCIDENTE DE TRANSITO	V294
277	05	001	2015-03-21	2015	3	1	Masculino	1968-03-19	9	Sin dato	4047	47	45-49	5	Antioquia	1	Medellín	Conductor	05	001	0702	CONDUCTOR DE MOTOCICLETA LESIONADO POR COLISION CON OTROS VEHICULO DE MOTOR, Y CON LOS NO ESPECIFICADOS, EN ACCIDENTE DE TRANSITO	V294
278	05	001	2015-01-25	2015	1	1	Masculino	1990-07-26	5	Estaba soltero(a)	4024	24	20-24	5	Antioquia	88	Bello	Conductor	05	001	1001	CONDUCTOR DE MOTOCICLETA LESIONADO POR COLISION CON OTROS VEHICULO DE MOTOR, Y CON LOS NO ESPECIFICADOS, EN ACCIDENTE DE TRANSITO	V294
279	05	001	2012-02-27	2012	2	2	Femenino	1987-05-14	5	Estaba soltero(a)	4024	24	20-24	5	Antioquia	1	Medellín	Pasajero	05	001	0908	PASAJERO DE MOTOCICLETA LESIONADO POR COLISION CON OTROS VEHICULO DE MOTOR, Y CON LOS NO ESPECIFICADOS, EN ACCIDENTE DE TRANSITO	V295
280	05	001	2012-01-31	2012	1	2	Femenino	1975-07-09	6	Estaba casado(a)	4036	36	35-39	5	Antioquia	1	Medellín	Pasajero	05	001	0508	PASAJERO DE MOTOCICLETA LESIONADO POR COLISION CON OTROS VEHICULO DE MOTOR, Y CON LOS NO ESPECIFICADOS, EN ACCIDENTE DE TRANSITO	V295
281	05	001	2012-05-27	2012	5	1	Masculino	1991-02-19	9	Sin dato	4021	21	20-24	5	Antioquia	1	Medellín	Pasajero	05	001	0603	PASAJERO DE MOTOCICLETA LESIONADO POR COLISION CON OTROS VEHICULO DE MOTOR, Y CON LOS NO ESPECIFICADOS, EN ACCIDENTE DE TRANSITO	V295
282	05	001	2012-04-13	2012	4	1	Masculino	2010-09-16	5	Estaba soltero(a)	4001	1	1-4	5	Antioquia	1	Medellín	Pasajero	05	001	1308	PASAJERO DE MOTOCICLETA LESIONADO POR COLISION CON OTROS VEHICULO DE MOTOR, Y CON LOS NO ESPECIFICADOS, EN ACCIDENTE DE TRANSITO	V295
283	05	001	2012-06-14	2012	6	2	Femenino	1963-06-01	9	Sin dato	4049	49	45-49	5	Antioquia	1	Medellín	Pasajero	05	001	0401	PASAJERO DE MOTOCICLETA LESIONADO POR COLISION CON OTROS VEHICULO DE MOTOR, Y CON LOS NO ESPECIFICADOS, EN ACCIDENTE DE TRANSITO	V295
284	05	001	2012-02-17	2012	2	1	Masculino	1993-01-31	5	Estaba soltero(a)	4019	19	15-19	5	Antioquia	360	Itagüí	Pasajero	05	001	1504	PASAJERO DE MOTOCICLETA LESIONADO POR COLISION CON OTROS VEHICULO DE MOTOR, Y CON LOS NO ESPECIFICADOS, EN ACCIDENTE DE TRANSITO	V295
285	05	001	2012-06-11	2012	6	2	Femenino	1972-12-15	6	Estaba casado(a)	4039	39	35-39	5	Antioquia	1	Medellín	Pasajero	05	001	6014	PASAJERO DE MOTOCICLETA LESIONADO POR COLISION CON OTROS VEHICULO DE MOTOR, Y CON LOS NO ESPECIFICADOS, EN ACCIDENTE DE TRANSITO	V295
286	05	001	2012-09-20	2012	9	1	Masculino	1990-07-16	5	Estaba soltero(a)	4022	22	20-24	5	Antioquia	1	Medellín	Pasajero	05	001	0301	PASAJERO DE MOTOCICLETA LESIONADO POR COLISION CON OTROS VEHICULO DE MOTOR, Y CON LOS NO ESPECIFICADOS, EN ACCIDENTE DE TRANSITO	V295
287	05	001	2012-09-25	2012	9	1	Masculino	1995-05-26	5	Estaba soltero(a)	4017	17	15-19	5	Antioquia	1	Medellín	Pasajero	05	001	0307	PASAJERO DE MOTOCICLETA LESIONADO POR COLISION CON OTROS VEHICULO DE MOTOR, Y CON LOS NO ESPECIFICADOS, EN ACCIDENTE DE TRANSITO	V295
288	05	001	2012-03-11	2012	3	2	Femenino	1989-09-23	1	No estaba casado(a) y llevaba dos o más años viviendo con su pareja	4022	22	20-24	5	Antioquia	1	Medellín	Pasajero	05	001	0407	PASAJERO DE MOTOCICLETA LESIONADO POR COLISION CON OTROS VEHICULO DE MOTOR, Y CON LOS NO ESPECIFICADOS, EN ACCIDENTE DE TRANSITO	V295
289	05	001	2013-05-25	2013	5	1	Masculino	1972-10-27	9	Sin dato	4040	40	40-44	5	Antioquia	88	Bello	Pasajero	05	001	0207	PASAJERO DE MOTOCICLETA LESIONADO POR COLISION CON OTROS VEHICULO DE MOTOR, Y CON LOS NO ESPECIFICADOS, EN ACCIDENTE DE TRANSITO	V295
290	05	001	2013-11-23	2013	11	2	Femenino	1993-05-14	5	Estaba soltero(a)	4020	20	20-24	5	Antioquia	1	Medellín	Pasajero	05	001	0511	PASAJERO DE MOTOCICLETA LESIONADO POR COLISION CON OTROS VEHICULO DE MOTOR, Y CON LOS NO ESPECIFICADOS, EN ACCIDENTE DE TRANSITO	V295
291	05	001	2013-11-05	2013	11	2	Femenino	1978-10-04	4	Estaba viudo(a)	4035	35	35-39	5	Antioquia	1	Medellín	Pasajero	05	001	0717	PASAJERO DE MOTOCICLETA LESIONADO POR COLISION CON OTROS VEHICULO DE MOTOR, Y CON LOS NO ESPECIFICADOS, EN ACCIDENTE DE TRANSITO	V295
292	05	001	2013-05-25	2013	5	1	Masculino	1978-08-01	5	Estaba soltero(a)	4033	33	30-34	5	Antioquia	1	Medellín	Pasajero	05	001	0415	PASAJERO DE MOTOCICLETA LESIONADO POR COLISION CON OTROS VEHICULO DE MOTOR, Y CON LOS NO ESPECIFICADOS, EN ACCIDENTE DE TRANSITO	V295
293	05	001	2013-09-26	2013	9	1	Masculino	1996-05-14	5	Estaba soltero(a)	4017	17	15-19	5	Antioquia	1	Medellín	Pasajero	05	001	0306	PASAJERO DE MOTOCICLETA LESIONADO POR COLISION CON OTROS VEHICULO DE MOTOR, Y CON LOS NO ESPECIFICADOS, EN ACCIDENTE DE TRANSITO	V295
294	05	001	2013-10-01	2013	10	1	Masculino	1993-12-07	5	Estaba soltero(a)	4019	19	15-19	5	Antioquia	1	Medellín	Pasajero	05	001	1108	PASAJERO DE MOTOCICLETA LESIONADO POR COLISION CON OTROS VEHICULO DE MOTOR, Y CON LOS NO ESPECIFICADOS, EN ACCIDENTE DE TRANSITO	V295
295	05	001	2013-02-03	2013	2	1	Masculino	1992-12-18	5	Estaba soltero(a)	4020	20	20-24	5	Antioquia	1	Medellín	Pasajero	05	001	1410	PASAJERO DE MOTOCICLETA LESIONADO POR COLISION CON OTROS VEHICULO DE MOTOR, Y CON LOS NO ESPECIFICADOS, EN ACCIDENTE DE TRANSITO	V295
296	05	001	2014-12-20	2014	12	1	Masculino	1984-06-03	5	Estaba soltero(a)	4030	30	30-34	5	Antioquia	1	Medellín	Pasajero	05	001	1511	PASAJERO DE MOTOCICLETA LESIONADO POR COLISION CON OTROS VEHICULO DE MOTOR, Y CON LOS NO ESPECIFICADOS, EN ACCIDENTE DE TRANSITO	V295
297	05	001	2014-11-05	2014	11	1	Masculino	1992-04-30	5	Estaba soltero(a)	4022	22	20-24	5	Antioquia	1	Medellín	Pasajero	05	001	0401	PASAJERO DE MOTOCICLETA LESIONADO POR COLISION CON OTROS VEHICULO DE MOTOR, Y CON LOS NO ESPECIFICADOS, EN ACCIDENTE DE TRANSITO	V295
298	05	001	2014-11-13	2014	11	1	Masculino	2012-05-08	5	Estaba soltero(a)	4002	2	1-4	5	Antioquia	1	Medellín	Pasajero	05	001	6007	PASAJERO DE MOTOCICLETA LESIONADO POR COLISION CON OTROS VEHICULO DE MOTOR, Y CON LOS NO ESPECIFICADOS, EN ACCIDENTE DE TRANSITO	V295
299	05	001	2014-10-18	2014	10	2	Femenino	1968-08-13	6	Estaba casado(a)	4046	46	45-49	5	Antioquia	1	Medellín	Pasajero	05	001	1004	PASAJERO DE MOTOCICLETA LESIONADO POR COLISION CON OTROS VEHICULO DE MOTOR, Y CON LOS NO ESPECIFICADOS, EN ACCIDENTE DE TRANSITO	V295
300	05	001	2014-12-31	2014	12	2	Femenino	1969-01-09	6	Estaba casado(a)	4045	45	45-49	5	Antioquia	1	Medellín	Pasajero	05	001	1418	PASAJERO DE MOTOCICLETA LESIONADO POR COLISION CON OTROS VEHICULO DE MOTOR, Y CON LOS NO ESPECIFICADOS, EN ACCIDENTE DE TRANSITO	V295
301	05	001	2014-12-29	2014	12	2	Femenino	1959-11-06	5	Estaba soltero(a)	4055	55	55-59	5	Antioquia	1	Medellín	Pasajero	05	001	0207	PASAJERO DE MOTOCICLETA LESIONADO POR COLISION CON OTROS VEHICULO DE MOTOR, Y CON LOS NO ESPECIFICADOS, EN ACCIDENTE DE TRANSITO	V295
302	05	001	2014-11-23	2014	11	2	Femenino	1997-03-27	5	Estaba soltero(a)	4017	17	15-19	5	Antioquia	1	Medellín	Pasajero	05	001	9999	PASAJERO DE MOTOCICLETA LESIONADO POR COLISION CON OTROS VEHICULO DE MOTOR, Y CON LOS NO ESPECIFICADOS, EN ACCIDENTE DE TRANSITO	V295
303	05	001	2014-08-24	2014	8	2	Femenino	1989-11-04	1	No estaba casado(a) y llevaba dos o más años viviendo con su pareja	4024	24	20-24	5	Antioquia	1	Medellín	Pasajero	05	001	Inst_16	PASAJERO DE MOTOCICLETA LESIONADO POR COLISION CON OTROS VEHICULO DE MOTOR, Y CON LOS NO ESPECIFICADOS, EN ACCIDENTE DE TRANSITO	V295
304	05	001	2014-08-18	2014	8	2	Femenino	1970-01-13	9	Sin dato	4044	44	40-44	5	Antioquia	1	Medellín	Pasajero	05	001	1408	PASAJERO DE MOTOCICLETA LESIONADO POR COLISION CON OTROS VEHICULO DE MOTOR, Y CON LOS NO ESPECIFICADOS, EN ACCIDENTE DE TRANSITO	V295
305	05	001	2014-08-05	2014	8	2	Femenino	1955-02-05	6	Estaba casado(a)	4059	59	55-59	5	Antioquia	1	Medellín	Pasajero	05	001	1203	PASAJERO DE MOTOCICLETA LESIONADO POR COLISION CON OTROS VEHICULO DE MOTOR, Y CON LOS NO ESPECIFICADOS, EN ACCIDENTE DE TRANSITO	V295
306	05	001	2014-07-04	2014	7	2	Femenino	1980-02-12	1	No estaba casado(a) y llevaba dos o más años viviendo con su pareja	4034	34	30-34	5	Antioquia	1	Medellín	Pasajero	05	001	0519	PASAJERO DE MOTOCICLETA LESIONADO POR COLISION CON OTROS VEHICULO DE MOTOR, Y CON LOS NO ESPECIFICADOS, EN ACCIDENTE DE TRANSITO	V295
307	05	001	2014-04-25	2014	4	1	Masculino	1943-11-21	3	Estaba separado(a), divorciado(a)	4070	70	70-74	5	Antioquia	1	Medellín	Pasajero	05	001	1012	PASAJERO DE MOTOCICLETA LESIONADO POR COLISION CON OTROS VEHICULO DE MOTOR, Y CON LOS NO ESPECIFICADOS, EN ACCIDENTE DE TRANSITO	V295
308	05	001	2014-06-15	2014	6	1	Masculino	2001-03-15	5	Estaba soltero(a)	4013	13	10-14	5	Antioquia	34	Andes	Pasajero	05	001	0502	PASAJERO DE MOTOCICLETA LESIONADO POR COLISION CON OTROS VEHICULO DE MOTOR, Y CON LOS NO ESPECIFICADOS, EN ACCIDENTE DE TRANSITO	V295
309	05	001	2014-03-14	2014	3	1	Masculino	1984-03-05	5	Estaba soltero(a)	4030	30	30-34	5	Antioquia	1	Medellín	Pasajero	05	001	AUC1	PASAJERO DE MOTOCICLETA LESIONADO POR COLISION CON OTROS VEHICULO DE MOTOR, Y CON LOS NO ESPECIFICADOS, EN ACCIDENTE DE TRANSITO	V295
310	05	001	2014-02-02	2014	2	2	Femenino	1997-11-13	5	Estaba soltero(a)	4016	16	15-19	5	Antioquia	1	Medellín	Pasajero	05	001	9006	PASAJERO DE MOTOCICLETA LESIONADO POR COLISION CON OTROS VEHICULO DE MOTOR, Y CON LOS NO ESPECIFICADOS, EN ACCIDENTE DE TRANSITO	V295
311	05	001	2015-04-06	2015	4	2	Femenino	1991-10-26	6	Estaba casado(a)	4023	23	20-24	5	Antioquia	88	Bello	Pasajero	05	001	0501	PASAJERO DE MOTOCICLETA LESIONADO POR COLISION CON OTROS VEHICULO DE MOTOR, Y CON LOS NO ESPECIFICADOS, EN ACCIDENTE DE TRANSITO	V295
312	05	001	2015-12-25	2015	12	2	Femenino	1974-11-24	9	Sin dato	4041	41	40-44	5	Antioquia	1	Medellín	Pasajero	05	001	1418	PASAJERO DE MOTOCICLETA LESIONADO POR COLISION CON OTROS VEHICULO DE MOTOR, Y CON LOS NO ESPECIFICADOS, EN ACCIDENTE DE TRANSITO	V295
313	05	001	2015-12-16	2015	12	2	Femenino	1971-12-02	6	Estaba casado(a)	4044	44	40-44	5	Antioquia	1	Medellín	Pasajero	05	001	0710	PASAJERO DE MOTOCICLETA LESIONADO POR COLISION CON OTROS VEHICULO DE MOTOR, Y CON LOS NO ESPECIFICADOS, EN ACCIDENTE DE TRANSITO	V295
314	05	001	2015-10-02	2015	10	1	Masculino	1966-01-24	6	Estaba casado(a)	4049	49	45-49	5	Antioquia	1	Medellín	Pasajero	05	001	0517	PASAJERO DE MOTOCICLETA LESIONADO POR COLISION CON OTROS VEHICULO DE MOTOR, Y CON LOS NO ESPECIFICADOS, EN ACCIDENTE DE TRANSITO	V295
315	05	001	2015-11-24	2015	11	2	Femenino	1983-11-20	2	No estaba casado(a) y llevaba menos de dos años viviendo con su pareja	4032	32	30-34	5	Antioquia	88	Bello	Pasajero	05	001	AUC1	PASAJERO DE MOTOCICLETA LESIONADO POR COLISION CON OTROS VEHICULO DE MOTOR, Y CON LOS NO ESPECIFICADOS, EN ACCIDENTE DE TRANSITO	V295
316	05	001	2015-11-15	2015	11	2	Femenino	1976-07-15	9	Sin dato	4039	39	35-39	5	Antioquia	88	Bello	Pasajero	05	001	0405	PASAJERO DE MOTOCICLETA LESIONADO POR COLISION CON OTROS VEHICULO DE MOTOR, Y CON LOS NO ESPECIFICADOS, EN ACCIDENTE DE TRANSITO	V295
317	05	001	2015-08-01	2015	8	2	Femenino	1995-12-17	5	Estaba soltero(a)	4019	19	15-19	5	Antioquia	1	Medellín	Pasajero	05	001	AUC2	PASAJERO DE MOTOCICLETA LESIONADO POR COLISION CON OTROS VEHICULO DE MOTOR, Y CON LOS NO ESPECIFICADOS, EN ACCIDENTE DE TRANSITO	V295
318	05	001	2015-08-02	2015	8	1	Masculino	1969-03-05	9	Sin dato	4046	46	45-49	5	Antioquia	1	Medellín	Pasajero	05	001	0303	PASAJERO DE MOTOCICLETA LESIONADO POR COLISION CON OTROS VEHICULO DE MOTOR, Y CON LOS NO ESPECIFICADOS, EN ACCIDENTE DE TRANSITO	V295
319	05	001	2015-08-06	2015	8	2	Femenino	1999-11-16	5	Estaba soltero(a)	4015	15	15-19	5	Antioquia	1	Medellín	Pasajero	05	001	0404	PASAJERO DE MOTOCICLETA LESIONADO POR COLISION CON OTROS VEHICULO DE MOTOR, Y CON LOS NO ESPECIFICADOS, EN ACCIDENTE DE TRANSITO	V295
320	05	001	2015-07-16	2015	7	2	Femenino	1999-06-14	5	Estaba soltero(a)	4016	16	15-19	5	Antioquia	1	Medellín	Pasajero	05	001	1620	PASAJERO DE MOTOCICLETA LESIONADO POR COLISION CON OTROS VEHICULO DE MOTOR, Y CON LOS NO ESPECIFICADOS, EN ACCIDENTE DE TRANSITO	V295
321	05	001	2015-07-11	2015	7	2	Femenino	1981-07-12	2	No estaba casado(a) y llevaba menos de dos años viviendo con su pareja	4033	33	30-34	5	Antioquia	1	Medellín	Pasajero	05	001	1008	PASAJERO DE MOTOCICLETA LESIONADO POR COLISION CON OTROS VEHICULO DE MOTOR, Y CON LOS NO ESPECIFICADOS, EN ACCIDENTE DE TRANSITO	V295
322	05	001	2015-02-12	2015	2	1	Masculino	1987-09-17	5	Estaba soltero(a)	4027	27	25-29	5	Antioquia	1	Medellín	Pasajero	05	001	1019	PASAJERO DE MOTOCICLETA LESIONADO POR COLISION CON OTROS VEHICULO DE MOTOR, Y CON LOS NO ESPECIFICADOS, EN ACCIDENTE DE TRANSITO	V295
323	05	001	2015-02-02	2015	2	1	Masculino	1997-07-21	5	Estaba soltero(a)	4017	17	15-19	5	Antioquia	1	Medellín	Pasajero	05	001	0501	PASAJERO DE MOTOCICLETA LESIONADO POR COLISION CON OTROS VEHICULO DE MOTOR, Y CON LOS NO ESPECIFICADOS, EN ACCIDENTE DE TRANSITO	V295
324	05	001	2015-05-13	2015	5	1	Masculino	1996-09-21	5	Estaba soltero(a)	4018	18	15-19	5	Antioquia	360	Itagüí	Pasajero	05	001	AUC2	PASAJERO DE MOTOCICLETA LESIONADO POR COLISION CON OTROS VEHICULO DE MOTOR, Y CON LOS NO ESPECIFICADOS, EN ACCIDENTE DE TRANSITO	V295
325	05	001	2015-03-18	2015	3	2	Femenino	1996-02-01	5	Estaba soltero(a)	4019	19	15-19	5	Antioquia	1	Medellín	Pasajero	05	001	1019	PASAJERO DE MOTOCICLETA LESIONADO POR COLISION CON OTROS VEHICULO DE MOTOR, Y CON LOS NO ESPECIFICADOS, EN ACCIDENTE DE TRANSITO	V295
326	05	001	2012-05-27	2012	5	1	Masculino	1986-09-25	5	Estaba soltero(a)	4025	25	25-29	5	Antioquia	1	Medellín	Sin Dato	05	001	0706	MOTOCICLISTA NO ESPECIFICADO LESIONADO POR COLISION CON OTROS VEHICULO DE MOTOR, Y CON LOS NO ESPECIFICADOS, EN ACCIDENTE DE TRANSITO	V296
327	05	001	2012-07-09	2012	7	1	Masculino	1971-12-29	2	No estaba casado(a) y llevaba menos de dos años viviendo con su pareja	4040	40	40-44	5	Antioquia	1	Medellín	Conductor	05	001	1018	MOTOCICLISTA NO ESPECIFICADO LESIONADO POR COLISION CON OTROS VEHICULO DE MOTOR, Y CON LOS NO ESPECIFICADOS, EN ACCIDENTE DE TRANSITO	V296
328	05	001	2013-07-06	2013	7	1	Masculino	1989-12-16	5	Estaba soltero(a)	4023	23	20-24	5	Antioquia	1	Medellín	Conductor	05	001	0910	MOTOCICLISTA NO ESPECIFICADO LESIONADO POR COLISION CON OTROS VEHICULO DE MOTOR, Y CON LOS NO ESPECIFICADOS, EN ACCIDENTE DE TRANSITO	V296
329	05	001	2012-02-23	2012	2	1	Masculino	1990-01-23	5	Estaba soltero(a)	4022	22	20-24	5	Antioquia	1	Medellín	Conductor	05	001	0510	MOTOCICLISTA [CUALQUIERA] LESIONADO EN ACCIDENTE DE TRANSITO NO ESPECIFICADO	V299
330	05	001	2012-05-22	2012	5	1	Masculino	1974-04-02	2	No estaba casado(a) y llevaba menos de dos años viviendo con su pareja	4038	38	35-39	5	Antioquia	1	Medellín	Conductor	05	001	1017	MOTOCICLISTA [CUALQUIERA] LESIONADO EN ACCIDENTE DE TRANSITO NO ESPECIFICADO	V299
331	05	001	2012-05-12	2012	5	1	Masculino	1980-07-12	9	Sin dato	4031	31	30-34	5	Antioquia	1	Medellín	Conductor	05	001	1103	MOTOCICLISTA [CUALQUIERA] LESIONADO EN ACCIDENTE DE TRANSITO NO ESPECIFICADO	V299
332	05	001	2012-06-16	2012	6	1	Masculino	1979-10-18	6	Estaba casado(a)	4032	32	30-34	5	Antioquia	1	Medellín	Conductor	05	001	1419	MOTOCICLISTA [CUALQUIERA] LESIONADO EN ACCIDENTE DE TRANSITO NO ESPECIFICADO	V299
333	05	001	2012-11-05	2012	11	1	Masculino	1990-10-07	5	Estaba soltero(a)	4022	22	20-24	5	Antioquia	42	Santafé De Antioquia	Conductor	05	001	AUC1	MOTOCICLISTA [CUALQUIERA] LESIONADO EN ACCIDENTE DE TRANSITO NO ESPECIFICADO	V299
334	05	001	2012-10-18	2012	10	1	Masculino	1973-03-31	5	Estaba soltero(a)	4039	39	35-39	5	Antioquia	88	Bello	Sin Dato	05	001	0503	MOTOCICLISTA [CUALQUIERA] LESIONADO EN ACCIDENTE DE TRANSITO NO ESPECIFICADO	V299
335	05	001	2012-09-13	2012	9	2	Femenino	1989-01-25	5	Estaba soltero(a)	4023	23	20-24	5	Antioquia	88	Bello	Conductor	05	001	1105	MOTOCICLISTA [CUALQUIERA] LESIONADO EN ACCIDENTE DE TRANSITO NO ESPECIFICADO	V299
336	05	001	2012-08-31	2012	8	1	Masculino	1982-09-04	5	Estaba soltero(a)	4029	29	25-29	5	Antioquia	1	Medellín	Conductor	05	001	1004	MOTOCICLISTA [CUALQUIERA] LESIONADO EN ACCIDENTE DE TRANSITO NO ESPECIFICADO	V299
337	05	001	2012-07-20	2012	7	1	Masculino	1984-09-30	5	Estaba soltero(a)	4027	27	25-29	5	Antioquia	212	Copacabana	Conductor	05	001	1203	MOTOCICLISTA [CUALQUIERA] LESIONADO EN ACCIDENTE DE TRANSITO NO ESPECIFICADO	V299
338	05	001	2012-11-30	2012	11	2	Femenino	1992-02-04	5	Estaba soltero(a)	4020	20	20-24	5	Antioquia	1	Medellín	Pasajero	05	001	0909	MOTOCICLISTA [CUALQUIERA] LESIONADO EN ACCIDENTE DE TRANSITO NO ESPECIFICADO	V299
339	05	001	2012-11-25	2012	11	1	Masculino	1978-06-08	5	Estaba soltero(a)	4034	34	30-34	5	Antioquia	1	Medellín	Conductor	05	001	0603	MOTOCICLISTA [CUALQUIERA] LESIONADO EN ACCIDENTE DE TRANSITO NO ESPECIFICADO	V299
340	05	001	2012-11-25	2012	11	1	Masculino	1986-05-12	5	Estaba soltero(a)	4026	26	25-29	5	Antioquia	1	Medellín	Conductor	05	001	Inst_19	MOTOCICLISTA [CUALQUIERA] LESIONADO EN ACCIDENTE DE TRANSITO NO ESPECIFICADO	V299
341	05	001	2012-11-27	2012	11	1	Masculino	1979-11-14	9	Sin dato	4033	33	30-34	5	Antioquia	1	Medellín	Conductor	05	001	Inst_16	MOTOCICLISTA [CUALQUIERA] LESIONADO EN ACCIDENTE DE TRANSITO NO ESPECIFICADO	V299
342	05	001	2012-12-06	2012	12	1	Masculino	1982-05-07	2	No estaba casado(a) y llevaba menos de dos años viviendo con su pareja	4030	30	30-34	5	Antioquia	1	Medellín	Conductor	05	001	1507	MOTOCICLISTA [CUALQUIERA] LESIONADO EN ACCIDENTE DE TRANSITO NO ESPECIFICADO	V299
343	05	001	2012-12-09	2012	12	1	Masculino	1976-05-10	9	Sin dato	4036	36	35-39	5	Antioquia	1	Medellín	Conductor	05	001	1403	MOTOCICLISTA [CUALQUIERA] LESIONADO EN ACCIDENTE DE TRANSITO NO ESPECIFICADO	V299
344	05	001	2012-12-01	2012	12	1	Masculino		5	Estaba soltero(a)	4022	22	20-24	5	Antioquia	1	Medellín	Conductor	05	001	1605	MOTOCICLISTA [CUALQUIERA] LESIONADO EN ACCIDENTE DE TRANSITO NO ESPECIFICADO	V299
345	05	001	2012-10-30	2012	10	1	Masculino	1995-02-28	5	Estaba soltero(a)	4017	17	15-19	5	Antioquia	1	Medellín	Conductor	05	001	0403	MOTOCICLISTA [CUALQUIERA] LESIONADO EN ACCIDENTE DE TRANSITO NO ESPECIFICADO	V299
346	05	001	2012-10-12	2012	10	1	Masculino	1996-01-15	5	Estaba soltero(a)	4016	16	15-19	5	Antioquia	1	Medellín	Sin Dato	05	001	9999	MOTOCICLISTA [CUALQUIERA] LESIONADO EN ACCIDENTE DE TRANSITO NO ESPECIFICADO	V299
347	05	001	2012-10-19	2012	10	1	Masculino	1976-06-04	1	No estaba casado(a) y llevaba dos o más años viviendo con su pareja	4036	36	35-39	5	Antioquia	1	Medellín	Conductor	05	001	0405	MOTOCICLISTA [CUALQUIERA] LESIONADO EN ACCIDENTE DE TRANSITO NO ESPECIFICADO	V299
348	05	001	2012-09-30	2012	9	1	Masculino	1989-12-30	5	Estaba soltero(a)	4021	21	20-24	5	Antioquia	1	Medellín	Conductor	05	001	1511	MOTOCICLISTA [CUALQUIERA] LESIONADO EN ACCIDENTE DE TRANSITO NO ESPECIFICADO	V299
349	05	001	2012-08-22	2012	8	1	Masculino	1969-04-26	5	Estaba soltero(a)	4043	43	40-44	5	Antioquia	1	Medellín	Conductor	05	001	1605	MOTOCICLISTA [CUALQUIERA] LESIONADO EN ACCIDENTE DE TRANSITO NO ESPECIFICADO	V299
350	05	001	2012-08-16	2012	8	1	Masculino	1977-12-29	1	No estaba casado(a) y llevaba dos o más años viviendo con su pareja	4034	34	30-34	5	Antioquia	1	Medellín	Conductor	05	001	1006	MOTOCICLISTA [CUALQUIERA] LESIONADO EN ACCIDENTE DE TRANSITO NO ESPECIFICADO	V299
351	05	001	2012-08-14	2012	8	1	Masculino	1982-04-02	5	Estaba soltero(a)	4030	30	30-34	5	Antioquia	1	Medellín	Conductor	05	001	0517	MOTOCICLISTA [CUALQUIERA] LESIONADO EN ACCIDENTE DE TRANSITO NO ESPECIFICADO	V299
352	05	001	2012-08-06	2012	8	1	Masculino	1979-01-03	2	No estaba casado(a) y llevaba menos de dos años viviendo con su pareja	4033	33	30-34	5	Antioquia	1	Medellín	Conductor	05	001	1621	MOTOCICLISTA [CUALQUIERA] LESIONADO EN ACCIDENTE DE TRANSITO NO ESPECIFICADO	V299
353	05	001	2012-03-26	2012	3	1	Masculino	1988-01-15	5	Estaba soltero(a)	4024	24	20-24	5	Antioquia	1	Medellín	Conductor	05	001	0605	MOTOCICLISTA [CUALQUIERA] LESIONADO EN ACCIDENTE DE TRANSITO NO ESPECIFICADO	V299
354	05	001	2012-03-12	2012	3	1	Masculino	1991-12-21	5	Estaba soltero(a)	4020	20	20-24	5	Antioquia	1	Medellín	Conductor	05	001	1203	MOTOCICLISTA [CUALQUIERA] LESIONADO EN ACCIDENTE DE TRANSITO NO ESPECIFICADO	V299
355	05	001	2013-05-27	2013	5	1	Masculino	1984-12-11	5	Estaba soltero(a)	4028	28	25-29	5	Antioquia	686	Santa Rosa De Osos	Conductor	05	001	0501	MOTOCICLISTA [CUALQUIERA] LESIONADO EN ACCIDENTE DE TRANSITO NO ESPECIFICADO	V299
356	05	001	2013-07-12	2013	7	1	Masculino	1977-06-06	1	No estaba casado(a) y llevaba dos o más años viviendo con su pareja	4036	36	35-39	5	Antioquia	88	Bello	Conductor	05	001	0703	MOTOCICLISTA [CUALQUIERA] LESIONADO EN ACCIDENTE DE TRANSITO NO ESPECIFICADO	V299
357	05	001	2013-08-11	2013	8	1	Masculino	1990-08-15	5	Estaba soltero(a)	4022	22	20-24	5	Antioquia	88	Bello	Conductor	05	001	5004	MOTOCICLISTA [CUALQUIERA] LESIONADO EN ACCIDENTE DE TRANSITO NO ESPECIFICADO	V299
358	05	001	2013-10-20	2013	10	1	Masculino		9	Sin dato	4028	28	25-29	1	Desconocido	999	Desconocido	Conductor	05	001	1421	MOTOCICLISTA [CUALQUIERA] LESIONADO EN ACCIDENTE DE TRANSITO NO ESPECIFICADO	V299
359	05	001	2013-12-29	2013	12	1	Masculino	1993-05-05	5	Estaba soltero(a)	4020	20	20-24	5	Antioquia	1	Medellín	Sin Dato	05	001	0806	MOTOCICLISTA [CUALQUIERA] LESIONADO EN ACCIDENTE DE TRANSITO NO ESPECIFICADO	V299
360	05	001	2013-12-21	2013	12	1	Masculino	1994-08-03	5	Estaba soltero(a)	4019	19	15-19	5	Antioquia	1	Medellín	Sin Dato	05	001	1114	MOTOCICLISTA [CUALQUIERA] LESIONADO EN ACCIDENTE DE TRANSITO NO ESPECIFICADO	V299
361	05	001	2013-11-12	2013	11	1	Masculino	1976-02-05	5	Estaba soltero(a)	4037	37	35-39	5	Antioquia	1	Medellín	Conductor	05	001	0517	MOTOCICLISTA [CUALQUIERA] LESIONADO EN ACCIDENTE DE TRANSITO NO ESPECIFICADO	V299
362	05	001	2013-06-13	2013	6	1	Masculino	1947-01-06	2	No estaba casado(a) y llevaba menos de dos años viviendo con su pareja	4066	66	65-69	5	Antioquia	1	Medellín	Conductor	05	001	1117	MOTOCICLISTA [CUALQUIERA] LESIONADO EN ACCIDENTE DE TRANSITO NO ESPECIFICADO	V299
363	05	001	2013-05-06	2013	5	1	Masculino	1987-03-12	5	Estaba soltero(a)	4026	26	25-29	5	Antioquia	1	Medellín	Conductor	05	001	0602	MOTOCICLISTA [CUALQUIERA] LESIONADO EN ACCIDENTE DE TRANSITO NO ESPECIFICADO	V299
364	05	001	2013-05-07	2013	5	1	Masculino	1990-11-25	5	Estaba soltero(a)	4022	22	20-24	5	Antioquia	1	Medellín	Conductor	05	001	0802	MOTOCICLISTA [CUALQUIERA] LESIONADO EN ACCIDENTE DE TRANSITO NO ESPECIFICADO	V299
365	05	001	2013-03-16	2013	3	1	Masculino	1996-02-21	5	Estaba soltero(a)	4017	17	15-19	5	Antioquia	1	Medellín	Conductor	05	001	1001	MOTOCICLISTA [CUALQUIERA] LESIONADO EN ACCIDENTE DE TRANSITO NO ESPECIFICADO	V299
366	05	001	2013-03-16	2013	3	1	Masculino	1994-11-29	5	Estaba soltero(a)	4018	18	15-19	5	Antioquia	1	Medellín	Sin Dato	05	001	1618	MOTOCICLISTA [CUALQUIERA] LESIONADO EN ACCIDENTE DE TRANSITO NO ESPECIFICADO	V299
367	05	001	2013-12-02	2013	12	2	Femenino	1979-12-18	6	Estaba casado(a)	4033	33	30-34	5	Antioquia	1	Medellín	Conductor	05	001	9999	MOTOCICLISTA [CUALQUIERA] LESIONADO EN ACCIDENTE DE TRANSITO NO ESPECIFICADO	V299
368	05	001	2013-09-24	2013	9	1	Masculino	1985-10-12	1	No estaba casado(a) y llevaba dos o más años viviendo con su pareja	4027	27	25-29	5	Antioquia	1	Medellín	Conductor	05	001	0908	MOTOCICLISTA [CUALQUIERA] LESIONADO EN ACCIDENTE DE TRANSITO NO ESPECIFICADO	V299
369	05	001	2013-09-28	2013	9	1	Masculino	1979-11-14	5	Estaba soltero(a)	4033	33	30-34	5	Antioquia	1	Medellín	Conductor	05	001	1509	MOTOCICLISTA [CUALQUIERA] LESIONADO EN ACCIDENTE DE TRANSITO NO ESPECIFICADO	V299
370	05	001	2013-09-25	2013	9	1	Masculino	1975-11-24	5	Estaba soltero(a)	4037	37	35-39	5	Antioquia	1	Medellín	Conductor	05	001	0202	MOTOCICLISTA [CUALQUIERA] LESIONADO EN ACCIDENTE DE TRANSITO NO ESPECIFICADO	V299
371	05	001	2013-07-27	2013	7	1	Masculino	1975-06-19	5	Estaba soltero(a)	4038	38	35-39	5	Antioquia	1	Medellín	Conductor	05	001	0509	MOTOCICLISTA [CUALQUIERA] LESIONADO EN ACCIDENTE DE TRANSITO NO ESPECIFICADO	V299
372	05	001	2013-07-17	2013	7	1	Masculino	1985-01-27	9	Sin dato	4028	28	25-29	5	Antioquia	1	Medellín	Conductor	05	001	1401	MOTOCICLISTA [CUALQUIERA] LESIONADO EN ACCIDENTE DE TRANSITO NO ESPECIFICADO	V299
373	05	001	2013-01-28	2013	1	1	Masculino	1980-03-27	6	Estaba casado(a)	4032	32	30-34	5	Antioquia	1	Medellín	Conductor	05	001	0705	MOTOCICLISTA [CUALQUIERA] LESIONADO EN ACCIDENTE DE TRANSITO NO ESPECIFICADO	V299
374	05	001	2013-01-13	2013	1	1	Masculino	1969-06-15	9	Sin dato	4044	44	40-44	5	Antioquia	1	Medellín	Conductor	05	001	1012	MOTOCICLISTA [CUALQUIERA] LESIONADO EN ACCIDENTE DE TRANSITO NO ESPECIFICADO	V299
375	05	001	2013-01-31	2013	1	1	Masculino	1966-01-18	5	Estaba soltero(a)	4047	47	45-49	5	Antioquia	1	Medellín	Conductor	05	001	0915	MOTOCICLISTA [CUALQUIERA] LESIONADO EN ACCIDENTE DE TRANSITO NO ESPECIFICADO	V299
376	05	001	2013-08-17	2013	8	1	Masculino	1971-02-13	6	Estaba casado(a)	4042	42	40-44	5	Antioquia	1	Medellín	Conductor	05	001	0517	MOTOCICLISTA [CUALQUIERA] LESIONADO EN ACCIDENTE DE TRANSITO NO ESPECIFICADO	V299
377	05	001	2013-08-24	2013	8	1	Masculino	1972-06-06	9	Sin dato	4041	41	40-44	5	Antioquia	1	Medellín	Conductor	05	001	1114	MOTOCICLISTA [CUALQUIERA] LESIONADO EN ACCIDENTE DE TRANSITO NO ESPECIFICADO	V299
378	05	001	2013-10-28	2013	10	1	Masculino	1984-04-23	5	Estaba soltero(a)	4029	29	25-29	5	Antioquia	1	Medellín	Conductor	05	001	1013	MOTOCICLISTA [CUALQUIERA] LESIONADO EN ACCIDENTE DE TRANSITO NO ESPECIFICADO	V299
379	05	001	2013-10-27	2013	10	1	Masculino	1992-09-01	5	Estaba soltero(a)	4021	21	20-24	5	Antioquia	1	Medellín	Sin Dato	05	001	0517	MOTOCICLISTA [CUALQUIERA] LESIONADO EN ACCIDENTE DE TRANSITO NO ESPECIFICADO	V299
380	05	001	2013-10-20	2013	10	1	Masculino	1996-04-30	5	Estaba soltero(a)	4017	17	15-19	5	Antioquia	1	Medellín	Conductor	05	001	0410	MOTOCICLISTA [CUALQUIERA] LESIONADO EN ACCIDENTE DE TRANSITO NO ESPECIFICADO	V299
381	05	001	2013-10-06	2013	10	1	Masculino	1991-12-26	5	Estaba soltero(a)	4021	21	20-24	5	Antioquia	1	Medellín	Conductor	05	001	1109	MOTOCICLISTA [CUALQUIERA] LESIONADO EN ACCIDENTE DE TRANSITO NO ESPECIFICADO	V299
382	05	001	2013-10-02	2013	10	1	Masculino	1987-03-23	5	Estaba soltero(a)	4026	26	25-29	5	Antioquia	1	Medellín	Conductor	05	001	1603	MOTOCICLISTA [CUALQUIERA] LESIONADO EN ACCIDENTE DE TRANSITO NO ESPECIFICADO	V299
383	05	001	2013-10-13	2013	10	1	Masculino	1992-10-26	5	Estaba soltero(a)	4020	20	20-24	5	Antioquia	1	Medellín	Conductor	05	001	1102	MOTOCICLISTA [CUALQUIERA] LESIONADO EN ACCIDENTE DE TRANSITO NO ESPECIFICADO	V299
384	05	001	2013-10-13	2013	10	1	Masculino	1994-09-17	5	Estaba soltero(a)	4019	19	15-19	5	Antioquia	1	Medellín	Conductor	05	001	1502	MOTOCICLISTA [CUALQUIERA] LESIONADO EN ACCIDENTE DE TRANSITO NO ESPECIFICADO	V299
385	05	001	2013-09-13	2013	9	1	Masculino	1997-06-08	5	Estaba soltero(a)	4016	16	15-19	5	Antioquia	1	Medellín	Conductor	05	001	0211	MOTOCICLISTA [CUALQUIERA] LESIONADO EN ACCIDENTE DE TRANSITO NO ESPECIFICADO	V299
386	05	001	2013-09-13	2013	9	1	Masculino	1990-06-11	5	Estaba soltero(a)	4023	23	20-24	5	Antioquia	1	Medellín	Conductor	05	001	9006	MOTOCICLISTA [CUALQUIERA] LESIONADO EN ACCIDENTE DE TRANSITO NO ESPECIFICADO	V299
387	05	001	2013-09-08	2013	9	1	Masculino	1990-04-13	1	No estaba casado(a) y llevaba dos o más años viviendo con su pareja	4023	23	20-24	5	Antioquia	1	Medellín	Conductor	05	001	0913	MOTOCICLISTA [CUALQUIERA] LESIONADO EN ACCIDENTE DE TRANSITO NO ESPECIFICADO	V299
388	05	001	2013-08-05	2013	8	1	Masculino	1967-07-29	6	Estaba casado(a)	4046	46	45-49	5	Antioquia	1	Medellín	Conductor	05	001	1012	MOTOCICLISTA [CUALQUIERA] LESIONADO EN ACCIDENTE DE TRANSITO NO ESPECIFICADO	V299
389	05	001	2013-03-12	2013	3	2	Femenino	1968-07-12	5	Estaba soltero(a)	4044	44	40-44	5	Antioquia	1	Medellín	Conductor	05	001	1105	MOTOCICLISTA [CUALQUIERA] LESIONADO EN ACCIDENTE DE TRANSITO NO ESPECIFICADO	V299
390	05	001	2013-02-24	2013	2	1	Masculino	1979-07-10	2	No estaba casado(a) y llevaba menos de dos años viviendo con su pareja	4032	32	30-34	5	Antioquia	1	Medellín	Conductor	05	001	0415	MOTOCICLISTA [CUALQUIERA] LESIONADO EN ACCIDENTE DE TRANSITO NO ESPECIFICADO	V299
391	05	088	2013-04-18	2013	4	1	Masculino	1986-11-12	5	Estaba soltero(a)	4026	26	25-29	5	Antioquia	1	Medellín	Conductor	05	001	0210	MOTOCICLISTA [CUALQUIERA] LESIONADO EN ACCIDENTE DE TRANSITO NO ESPECIFICADO	V299
392	05	001	2014-11-16	2014	11	1	Masculino	1973-12-23	2	No estaba casado(a) y llevaba menos de dos años viviendo con su pareja	4041	41	40-44	5	Antioquia	1	Medellín	Conductor	05	001	0208	MOTOCICLISTA [CUALQUIERA] LESIONADO EN ACCIDENTE DE TRANSITO NO ESPECIFICADO	V299
393	05	001	2014-10-18	2014	10	1	Masculino	1997-08-14	5	Estaba soltero(a)	4017	17	15-19	5	Antioquia	1	Medellín	Conductor	05	001	0915	MOTOCICLISTA [CUALQUIERA] LESIONADO EN ACCIDENTE DE TRANSITO NO ESPECIFICADO	V299
394	05	001	2014-10-15	2014	10	1	Masculino	1994-05-06	5	Estaba soltero(a)	4020	20	20-24	5	Antioquia	1	Medellín	Conductor	05	001	AUC2	MOTOCICLISTA [CUALQUIERA] LESIONADO EN ACCIDENTE DE TRANSITO NO ESPECIFICADO	V299
395	05	001	2014-08-21	2014	8	1	Masculino	1985-07-04	5	Estaba soltero(a)	4029	29	25-29	5	Antioquia	1	Medellín	Conductor	05	001	0908	MOTOCICLISTA [CUALQUIERA] LESIONADO EN ACCIDENTE DE TRANSITO NO ESPECIFICADO	V299
396	05	001	2014-08-16	2014	8	1	Masculino	2000-07-10	5	Estaba soltero(a)	4014	14	10-14	5	Antioquia	1	Medellín	Sin Dato	05	001	1319	MOTOCICLISTA [CUALQUIERA] LESIONADO EN ACCIDENTE DE TRANSITO NO ESPECIFICADO	V299
397	05	001	2014-07-26	2014	7	1	Masculino	1972-11-15	6	Estaba casado(a)	4041	41	40-44	5	Antioquia	1	Medellín	Conductor	05	001	1003	MOTOCICLISTA [CUALQUIERA] LESIONADO EN ACCIDENTE DE TRANSITO NO ESPECIFICADO	V299
398	05	001	2014-07-11	2014	7	1	Masculino	1994-03-08	5	Estaba soltero(a)	4020	20	20-24	5	Antioquia	88	Bello	Conductor	05	001	0517	MOTOCICLISTA [CUALQUIERA] LESIONADO EN ACCIDENTE DE TRANSITO NO ESPECIFICADO	V299
399	05	001	2014-07-06	2014	7	1	Masculino	1990-11-06	5	Estaba soltero(a)	4023	23	20-24	5	Antioquia	1	Medellín	Sin Dato	05	001	1403	MOTOCICLISTA [CUALQUIERA] LESIONADO EN ACCIDENTE DE TRANSITO NO ESPECIFICADO	V299
400	05	001	2014-01-17	2014	1	2	Femenino	1962-12-15	5	Estaba soltero(a)	4051	51	50-54	5	Antioquia	1	Medellín	Conductor	05	001	0906	MOTOCICLISTA [CUALQUIERA] LESIONADO EN ACCIDENTE DE TRANSITO NO ESPECIFICADO	V299
401	05	001	2014-06-20	2014	6	1	Masculino	1984-02-01	5	Estaba soltero(a)	4030	30	30-34	5	Antioquia	88	Bello	Conductor	05	001	0511	MOTOCICLISTA [CUALQUIERA] LESIONADO EN ACCIDENTE DE TRANSITO NO ESPECIFICADO	V299
402	05	001	2014-05-12	2014	5	1	Masculino	1992-12-21	5	Estaba soltero(a)	4021	21	20-24	5	Antioquia	1	Medellín	Conductor	05	001	1104	MOTOCICLISTA [CUALQUIERA] LESIONADO EN ACCIDENTE DE TRANSITO NO ESPECIFICADO	V299
403	05	001	2014-04-28	2014	4	2	Femenino	1969-01-02	6	Estaba casado(a)	4045	45	45-49	5	Antioquia	1	Medellín	Sin Dato	05	001	1109	MOTOCICLISTA [CUALQUIERA] LESIONADO EN ACCIDENTE DE TRANSITO NO ESPECIFICADO	V299
404	05	001	2014-04-06	2014	4	1	Masculino	1978-03-25	1	No estaba casado(a) y llevaba dos o más años viviendo con su pareja	4036	36	35-39	5	Antioquia	1	Medellín	Conductor	05	001	0803	MOTOCICLISTA [CUALQUIERA] LESIONADO EN ACCIDENTE DE TRANSITO NO ESPECIFICADO	V299
405	05	001	2014-03-07	2014	3	1	Masculino	1993-08-27	5	Estaba soltero(a)	4020	20	20-24	5	Antioquia	1	Medellín	Conductor	05	001	1102	MOTOCICLISTA [CUALQUIERA] LESIONADO EN ACCIDENTE DE TRANSITO NO ESPECIFICADO	V299
406	05	001	2014-02-01	2014	2	1	Masculino	1997-01-23	5	Estaba soltero(a)	4017	17	15-19	5	Antioquia	1	Medellín	Conductor	05	001	0402	MOTOCICLISTA [CUALQUIERA] LESIONADO EN ACCIDENTE DE TRANSITO NO ESPECIFICADO	V299
407	05	001	2015-04-20	2015	4	1	Masculino	1988-12-04	9	Sin dato	4026	26	25-29	75	Desconocido	999	Desconocido	Conductor	05	001	1012	MOTOCICLISTA [CUALQUIERA] LESIONADO EN ACCIDENTE DE TRANSITO NO ESPECIFICADO	V299
408	05	001	2015-04-26	2015	4	1	Masculino	1995-03-02	5	Estaba soltero(a)	4020	20	20-24	5	Antioquia	1	Medellín	Conductor	05	001	0702	MOTOCICLISTA [CUALQUIERA] LESIONADO EN ACCIDENTE DE TRANSITO NO ESPECIFICADO	V299
409	05	001	2015-12-30	2015	12	1	Masculino	1995-08-29	5	Estaba soltero(a)	4020	20	20-24	5	Antioquia	1	Medellín	Conductor	05	001	1510	MOTOCICLISTA [CUALQUIERA] LESIONADO EN ACCIDENTE DE TRANSITO NO ESPECIFICADO	V299
410	05	001	2015-10-16	2015	10	1	Masculino	1983-11-02	1	No estaba casado(a) y llevaba dos o más años viviendo con su pareja	4031	31	30-34	5	Antioquia	1	Medellín	Conductor	05	001	1510	MOTOCICLISTA [CUALQUIERA] LESIONADO EN ACCIDENTE DE TRANSITO NO ESPECIFICADO	V299
411	05	001	2015-11-01	2015	11	1	Masculino	1985-08-04	5	Estaba soltero(a)	4030	30	30-34	5	Antioquia	129	Caldas	Conductor	05	001	1012	MOTOCICLISTA [CUALQUIERA] LESIONADO EN ACCIDENTE DE TRANSITO NO ESPECIFICADO	V299
412	05	001	2015-09-10	2015	9	1	Masculino	1981-07-04	9	Sin dato	4034	34	30-34	5	Antioquia	1	Medellín	Conductor	05	001	1003	MOTOCICLISTA [CUALQUIERA] LESIONADO EN ACCIDENTE DE TRANSITO NO ESPECIFICADO	V299
413	05	001	2015-09-05	2015	9	1	Masculino	1963-05-12	6	Estaba casado(a)	4052	52	50-54	5	Antioquia	1	Medellín	Sin Dato	05	001	9999	MOTOCICLISTA [CUALQUIERA] LESIONADO EN ACCIDENTE DE TRANSITO NO ESPECIFICADO	V299
414	05	001	2015-08-21	2015	8	1	Masculino	1989-09-16	5	Estaba soltero(a)	4025	25	25-29	5	Antioquia	1	Medellín	Conductor	05	001	1108	MOTOCICLISTA [CUALQUIERA] LESIONADO EN ACCIDENTE DE TRANSITO NO ESPECIFICADO	V299
415	05	001	2015-08-05	2015	8	1	Masculino	1978-10-25	1	No estaba casado(a) y llevaba dos o más años viviendo con su pareja	4036	36	35-39	5	Antioquia	1	Medellín	Conductor	05	001	1509	MOTOCICLISTA [CUALQUIERA] LESIONADO EN ACCIDENTE DE TRANSITO NO ESPECIFICADO	V299
416	05	001	2015-08-08	2015	8	1	Masculino	1991-10-30	1	No estaba casado(a) y llevaba dos o más años viviendo con su pareja	4023	23	20-24	5	Antioquia	266	Envigado	Conductor	05	001	1421	MOTOCICLISTA [CUALQUIERA] LESIONADO EN ACCIDENTE DE TRANSITO NO ESPECIFICADO	V299
417	05	001	2015-06-28	2015	6	1	Masculino	1991-02-11	9	Sin dato	4024	24	20-24	5	Antioquia	1	Medellín	Conductor	05	001	0302	MOTOCICLISTA [CUALQUIERA] LESIONADO EN ACCIDENTE DE TRANSITO NO ESPECIFICADO	V299
418	05	001	2015-05-30	2015	5	1	Masculino	1984-07-14	5	Estaba soltero(a)	4030	30	30-34	5	Antioquia	1	Medellín	Conductor	05	001	1511	MOTOCICLISTA [CUALQUIERA] LESIONADO EN ACCIDENTE DE TRANSITO NO ESPECIFICADO	V299
419	05	001	2015-05-26	2015	5	1	Masculino	1962-05-16	6	Estaba casado(a)	4053	53	50-54	5	Antioquia	1	Medellín	Conductor	05	001	1015	MOTOCICLISTA [CUALQUIERA] LESIONADO EN ACCIDENTE DE TRANSITO NO ESPECIFICADO	V299
420	05	001	2015-05-19	2015	5	1	Masculino	1975-07-08	6	Estaba casado(a)	4039	39	35-39	5	Antioquia	1	Medellín	Conductor	05	001	AUC1	MOTOCICLISTA [CUALQUIERA] LESIONADO EN ACCIDENTE DE TRANSITO NO ESPECIFICADO	V299
421	05	001	2015-03-05	2015	3	1	Masculino	1987-03-24	9	Sin dato	4027	27	25-29	5	Antioquia	1	Medellín	Conductor	05	001	1507	MOTOCICLISTA [CUALQUIERA] LESIONADO EN ACCIDENTE DE TRANSITO NO ESPECIFICADO	V299
422	05	001	2015-02-20	2015	2	1	Masculino	1986-04-17	5	Estaba soltero(a)	4028	28	25-29	5	Antioquia	1	Medellín	Conductor	05	001	1606	MOTOCICLISTA [CUALQUIERA] LESIONADO EN ACCIDENTE DE TRANSITO NO ESPECIFICADO	V299
423	05	001	2015-02-07	2015	2	1	Masculino	1997-07-05	1	No estaba casado(a) y llevaba dos o más años viviendo con su pareja	4035	35	35-39	5	Antioquia	1	Medellín	Conductor	05	001	1109	MOTOCICLISTA [CUALQUIERA] LESIONADO EN ACCIDENTE DE TRANSITO NO ESPECIFICADO	V299
424_AjusteSubregistro				2012	1	1	Masculino						20-24					Sin Dato				MOTOCICLISTA [CUALQUIERA] LESIONADO EN ACCIDENTE DE TRANSITO NO ESPECIFICADO	V299
425_AjusteSubregistro				2013	1	1	Masculino						20-24					Sin Dato				MOTOCICLISTA [CUALQUIERA] LESIONADO EN ACCIDENTE DE TRANSITO NO ESPECIFICADO	V299
426_AjusteSubregistro				2014	1	1	Masculino						20-24					Sin Dato				MOTOCICLISTA [CUALQUIERA] LESIONADO EN ACCIDENTE DE TRANSITO NO ESPECIFICADO	V299
427_AjusteSubregistro				2015	1	1	Masculino						20-24					Sin Dato				MOTOCICLISTA [CUALQUIERA] LESIONADO EN ACCIDENTE DE TRANSITO NO ESPECIFICADO	V299
428_AjusteSubregistro				2015	1	1	Masculino						20-24					Sin Dato				MOTOCICLISTA [CUALQUIERA] LESIONADO EN ACCIDENTE DE TRANSITO NO ESPECIFICADO	V299

## Sheet: Dictionary
DISEÑO DE REGISTRO DE LA BASE DE DATOS DE DEFUNCIONES DANE
CAMPO	NOMBRE	TIPO	ANCHO	DESCRIPCION	VALOR
1	NUM_FORMUL	CARACTER	9	Número del certificado de Defunción	Número de 9 digitos
2	COD_DPTO	CARACTER	2	Departamento donde ocurrio la defunción	Código de departamento, según la División Político- Administrativa del DANE.
3	COD_MUNIC	CARACTER	3	Municipio donde ocurrio la defunción	Código de municipio, según la División Político- Administrativa del DANE.
4	A_DEFUN	CARACTER	1	Área donde ocurrió la defunción	1 = Cabecera municipal 2 = Centro poblado (Inspección, corregimiento o caserío) 3 = Rural disperso 9 = Sin información
5	COD_INSP	CARACTER	3	Centro poblado donde ocurrio la defunción (inspección, corregimiento o caserío)	Código de Centro Poblado, según la División Político- Administrativa del DANE.
6	SIT_DEFUN	CARACTER	1	Sitio donde ocurrió la defunción	1 = Hospital/clínica 2 = Centro/puesto de salud 3 = Casa/domicilio 4 = Lugar de trabajo 5 = Vía pública 6 = Otro 9 = Sin información.
7	OTRSITIODE	CARACTER	60	Otro sitio, ¿cúal?	Nombre del sitio
8	COD_INST	CARACTER	12	Código de la institución prestadora de salud donde ocurrió la defunción	Código que identifica la Institución de Salud
9	NOM_INST	CARACTER	110	Nombre de la institución de salud donde ocurrió la defunción	Listado de las Instituciones Prestadores de Servicio en Salud
10	TIPO_DEFUN	CARACTER	1	Tipo de defunción	1 = Defunción Fetal 2 = Defunción No Fetal.
11	FECHA_DEF	FECHA	8	Fecha en que ocurrió la defunción	AAAA/MM/DD
12	ANO	CARACTER	4	Año en que ocurre la defunción	AAAA
13	MES	CARACTER	2	Mes en que ocurre la defunción	MM
14	HORA	CARACTER	2	Hora en que ocurrió la defunción	00 A 23 = Hora 98 = Sin establecer 99 = Sin informacón
15	MINUTOS	CARACTER	2	Minutos en que ocurrió la defunción	00 A 59 = Minutos 98 = Sin establecer 99 = Sin informacón
16	SEXO	CARACTER	1	Sexo del fallecido	1 = Masculino 2 = Femenino 3 = Indeterminado
17	PRIAPEFAL	CARACTER	N	Primer apellido del fallecido	Primer apellido del fallecido
18	SEGAPEFAL	CARACTER	N	Segundo apellido del fallecido	Segundo apellido del fallecido
19	PRINOMFAL	CARACTER	N	Primer nombre del fallecideo	Primer nombre del fallecideo
20	SEGNOMFAL	CARACTER	N	Segundo nombre del fallecido	Segundo nombre del fallecido
21	DOC_ID	NUMERICO	1	Tipo de documento de la madre	1 = Registro civil 2 = Trjeta de identidad 3 = Cédula de ciudadanía 4 = Cédula de extranjería 5 = Pasaporte 9 = Sin información
22	NRO_DOC	NUMERICO	12	Número de documento de la madre	Número de documento de la madre
23	FECHA_NAC	FECHA	8	Fecha de nacimiento del fallecido	AAAA/MM/DD
24	EST_CIVIL	CARACTER	1	Estado conyugal del fallecido	1 = No estaba casado(a) y llevaba dos o más años viviendo con su pareja 2 = No estaba casado(a) y llevaba menos de dos años viviendo con su pareja 3 = Estaba separado(a), divorciado(a) 4 = Estaba viudo(a) 5 = Estaba soltero(a) 6 = Estaba casado(a) 9 = Sin información
25	EDAD	CARACTER	4	Edad del fallecido	0000 = de cero minutos, 0001 = de un minuto, ..., 0059 = de 59 minutos, 0099 = menor de una hora, sin información de minutos, 1001 = de una hora, ..., 1023 = de 23 horas, 1099 = menor de un día y sin información de horas, 2001 = de un día, 2002 = de dos días, ..., 2029 = de 29 días, 2099 = menor de un mes y sin información de días, 3001 = de un mes, 3002 = de dos meses, ...,3011 = de 11 meses, 30…
26	NIVEL_EDU	CARACTER	2	Último año de estudios que aprobó el fallecido	Nivel educativo del fallecido 1 = Preescolar 2 = Básica primaria 3 = Básica secundaria 4 = Media académica o clásica 5 = Media técnica 6 = Normalista 7 = Técnica profesional 8 = Tecnológica 9 = Profesional 10 = Especialización 11 = Maestría 12 = Doctorado 13 = Ninguno 99 = Sin información
27	ULTCURFAL	NUMERICO	2	Ultimo año o grado aprobado por el fallecido	Último año o grado arpobado del nivel educativo del fallecido 99 = Sin información
28	MUERTEPORO	CARACTER	1	La ocupación pudo ser causa o estar asociada con la defunción	1 = Si 2 = No
29	SIMUERTEPO	CARACTER	1	Accidente de trabajo o enfermedad profesional	1.1 = Accidente de transito 1.2 = Enfermedad profesional
30	OCUPACION	CARACTER	60	¿Cúal fue la última ocupación habitual del fallecido?	Ultima ocupación del fallecido
31	IDPERTET	CARACTER	1	De acuerdo con la cultura, pueblo o rasgos físicos, el fallecido era o se reconocia como	1 = Indígena 2 = Rom (Gitano) 3 = Raizal del archipielago de San Andres y Providencia 4 = Palenquero de San Basilio 5 = Negro(a), mulato(a), afrocolombiano(a) o afrodescendiente 6 = Ninguno de las anteriores
32	IDPUEBIN	CARACTER	3	Id del pueblo indigena al que pertenece el fallecido	Id del pueblo indigena al que pertenece el fallecido
33	N_IDPUEBIN	CARACTER	60	¿A cúal pueblo indigena pertenecia?	Nombre del pueblo indígena
34	CODPRES	CARACTER	3	País de residencia habitual del fallecido, cuando residía en un país diferente a Colombia (para muerte fetal o de menor de un año el de la madre)	Listado de códigos de países 105 = Brasil 169 = Costa Rica 998 = Resto de Paises.
35	CODPTORE	CARACTER	2	Departamento de residencia habitual del fallecido (para muerte fetal o de menor de un año el de la madre)	Código departamento, según la División Político- Administrativa del DANE, 01 = sin información de departamento, 75 = con residencia en el extranjero.
36	CODMUNRE	CARACTER	3	Municipio de residencia habitual del fallecido (para muerte fetal o de menor de un año el de la madre)	Código de municipio, según la División Político- Administrativa del DANE. 999 = Sin información. Para residentes en el extranjero el mismo código del país
37	AREA_RES	CARACTER	1	Área de residencia habitual del fallecido (para muerte fetal o de menor de un año la el de la madre)	1 = Cabecera municipal 2 = Centro poblado (inspección, corregimiento o caserío) 3 = Rural disperso 9 = Sin información
38	CODBARRIORES	CARACTER	3	Centro poblado donde residia el fallecido	Código, según la División Político- Administrativa del DANE.
39	DIRECCION	CARACTER	35	Dirección de residencia habitual de la madre	Dirección
40	COD_LOCA	CARACTER	6	Localidad o comuna donde residía el fallecido	Bogotá = Códigos del 01 al 20 Cali = Códigos de 4 dígitos Medellin = Códigos de 6 dígitos Envigado = Códigos de 6 dígitos Manizales = Códigos de 6 dígitos Pereira = Códigos de 5 ó 6 dígitos 99 - 999999 = Sin información
41	CODIGO	CARACTER	3	Centro poblado donde ocurrio la defunción (inspección, corregimiento o caserío)	Código Centro poblado, según la División Político- Administrativa del DANE.
42	VEREDAFALL	CARACTER	35	Rural Disperso	Nombre de la vereda
43	SEG_SOCIAL	CARACTER	1	Régimen de seguridad social del fallecido (para muerte fetal, o de menor de un año el de la madre )	1 = Contributivo 2 = Subsidiado 3 = Excepción 4 = Especial 5 = No asegurado 9 = Sin información
44	IDADMISALU	CARACTER	1	Entidad Administradora en Salud, a la que pertenecía el fallecido (para muerte fetal, o de menor de un año la entidad administradora a la que pertenecía la madre)	1 = Entidad promotora de salud 2 = Entidad promotora de salud - Subsidiado 3 = Entidad adaptada de salud 4 = Entidad especial de salud 5 = Entidad exceptuada de salud 9 = Sin información
45	IDCLASADMI	CARACTER	120	Nombre de la Aministradora	Nombre de la entidad administradora en salud a la que pertenecía el fallecido
46	PMAN_MUER	CARACTER	1	Probable manera de muerte	1 = Natural 2 = Violenta 3 = En estudio
47	CONS_EXP	CARACTER	1	Certificado de defunción expedido por	1 = Médico tratante 2 = Médico no tratante 3 = Médico legista 4 = Personal de salud autorizado 5 = Funcionario del registro civil
48	MU_PARTO	CARACTER	1	La muerte fetal o del menor de un año ocurrió con relación al parto	1 = Antes 2 = Durante 3 = Después 4 = Ignorado 9 = Sin información
49	T_PARTO	CARACTER	1	Tipo de parto - el feto o el menor de un año fallecido nació por parto	1 = Espontáneo 2 = Cesárea 3 = Instrumentado 4 = Ignorado 9 = Sin información.
50	TIPO_EMB	CARACTER	1	Multiplicidad - el feto o el menor de un año fallecido nació de un embarazo	1 = Simple 2 = Doble 3 = Triple 4 = Cuádruple o más 5 = Ignorado 9 = Sin información
51	T_GES	CARACTER	1	Tiempo de gestación en semanas	1 = Menor de 22 semanas 2 = 22 - 27 semanas 3 = 28 - 37 semanas 4 = 38 - 41 semanas 5 = 42 o más semanas 6 = Ignorado 9 = Sin información
52	PESO_NAC	NUMERICO	4	Peso al nacer del feto o del menor de un año	Hasta 5000 = Peso en gramos 9999 = Sin información
53	PRIAPEMAD	CARACTER	N	Primer apellido de la madre	Primer apellido de la madre
54	SEGAPEMAD	CARACTER	N	Segundo apellido de la madre	Segundo apellido de la madre
55	PRIMNOMMAD	CARACTER	N	Primer nombre de la madre	Primer nombre de la madre
56	SENOMBMAD	CARACTER	N	Segundo nombre de la madre	Segundo nombre de la madre
57	DOC_ID	NUMERICO	1	Tipo de documento de la madre	1 = Registro civil 2 = Trjeta de identidad 3 = Cédula de ciudadanía 4 = Cédula de extranjería 5 = Pasaporte 9 = Sin información
58	NRO_DOC	NUMERICO	12	Número de documento de la madre	Número de documento de la madre
59	EDAD_MADRE	NUMERICO	2	Edad de la madre del feto o del menor de un año fallecido	Números de años cumplidos 99 = Sin información.
60	N_HIJOSV	NUMERICO	2	Número de hijos nacidos vivos de la madre (incluyendo el presente)	Número de hijos nacidos vivos 99 = Sin información.
61	N_HIJOSM	NUMERICO	2	Número de hijos nacidos muertos de la madre (incluyendo el presente)	Número de hijos nacidos muertos 99 = Sin información
62	EST_CIVM	CARACTER	1	Estado conyugal de la madre	1 = No está casada y lleva dos o más años viviendo con su pareja 2 = No está casada y lleva menos de dos años viviendo con su pareja 3 = Está separada, divorciada 4 = Está viuda 5 = Está soltera 6 = Está casada 9 = Sin información
63	NIV_EDUM	CARACTER	2	Último año de estudios que aprobó de la madre	Nivel educativo de la madre 1 = Preescolar 2 = Básica primaria 3 = Básica secundaria 4 = Media académica o clásica 5 = Media técnica 6 = Normalista 7 = Técnica profesional 8 = Tecnológica 9 = Profesional 10 = Especialización 11 = Maestría 12 = Doctorado 13 = Ninguno 99 = Sin información
64	ULTCURMAD	NUMERICO	2	Ultimo año o grado aprobado de la madre	Último año o grado arpobado del nivel educativo de la madre 99 = Sin información
65	EMB_FAL	CARACTER	1	Estaba embarazada cuando falleció?	1 = Si 2 = No 9 = Sin información
66	EMB_SEM	CARACTER	1	Estuvo embarazada en las últimas 6 semanas?	1 = Si 2 = No 9 = sin información
67	EMB_MES	CARACTER	1	Estuvo embarazada en las últimos 12 meses?	1 = Si 2 = No 9 = sin información
68	MAN_MUER	CARACTER	1	Probable manera de muerte (violenta)	1 = Suicidio 2 = Homicidio 3 = Accidente de tránsito 4 = Otro accidente 5 = En estudio 9 = Sin información
69	COMOCUHEC	CARACTER	120	Como ocurrio el hecho	Descripción de cómo ocurrió el hecho
70	CODOCUR	CARACTER	2	Departamento de ocurrencia del hecho cuando es muerte violencia	Código de departamento , según la División Político- Administrativa del DANE.
71	CODMUNOC	CARACTER	3	Municipio de ocurrencia del hecho cuando es muerte violencia	Código de municipio , según la División Político- Administrativa del DANE.
72	CODBARRIOOCUR	CARACTER	N	Codigo del barrio donde ocurre la defunción	Código, según la División Político- Administrativa del DANE.
73	DIROCUHEC	CARACTER	120	Dirección de ocurrencia del hecho cuando es muerte violencia	Dirección
74	LOCALOCUHE	CARACTER	6	Código de la localidad de defunción de muertes voilentas (para Bogotá)	Bogotá = Códigos del 01 al 20 Cali = Códigos de 4 dígitos Medellin = Códigos de 6 dígitos Envigado = Códigos de 6 dígitos Manizales = Códigos de 6 dígitos Pereira = Códigos de 5 ó 6 dígitos 99 - 999999 = Sin información
75	C_MUERTE	CARACTER	1	Como determino la causa de muerte - A	Como determino la causa o las causas de muerte 1 = Necropsia
76	C_MUERTEB	CARACTER	1	Como determino la causa de muerte - B	Como determino la causa o las causas de muerte 1 = Historia clínica
77	C_MUERTEC	CARACTER	1	Como determino la causa de muerte - C	Como determino la causa o las causas de muerte 1 = Pruebas de laboratorio
78	C_MUERTED	CARACTER	1	Como determino la causa de muerte -D	Como determino la causa o las causas de muerte 1 = Interrogatorio a familiares o testigos
79	C_MUERTEE	CARACTER	1	Como determino la causa de muerte -E	Como determino la causa o las causas de muerte 1 = Sin información
80	ASIS_MED	CARACTER	1	Recibió asistencia médica durante el proceso que lo llevo a la muerte?	1 = Sí 2 = No 3 = Ignorado 9 = Sin información
81	N_DIR1	CARACTER	120	Causa Directa: Causa de defunción informada en el renglón a)	Texto de la causa informada
82	T_DIR1	CARACTER	2	Causa Directa: Tiempo entre la causa informada en el renglón a) y la información en el renglón b)	Tiempo para cada unidad de medida
83	M_DIR1	CARACTER	1	Causa Directa: Unidad de Medida	Unidad de medida 1 = Minuto(s) 2 = Hora(s) 3 = Día(s) 4 = Semana(s) 5 = Mes(es) 6 = Año(s)
84	C_DIR1	CARACTER	4	Causa Directa: Código de la causa de defunción informada en el renglón a)	Código, según la Clasificación Internacional de Enfermedades CIE - 10
85	C_DIR12	CARACTER	4	Código de la segunda causa de defunción informada en el renglón a)	Código, según la Clasificación Internacional de Enfermedades CIE - 10
86	N_ANT1	CARACTER	120	Causas Antecedentes1: Causa de defunción informada en el renglón b)	Texto de la causa informada
87	T_ANT1	CARACTER	2	Causas Antecedentes1: Tiempo entre la causa informada en el renglón b) y la información en el renglón c)	Tiempo para cada unidad de medida
88	M_ANT1	CARACTER	1	Causas Antecedentes1: Unidad de Medida	Unidad de medida 1 = Minuto(s) 2 = Hora(s) 3 = Día(s) 4 = Semana(s) 5 = Mes(es) 6 = Año(s)
89	C_ANT1	CARACTER	4	Causas Antecedentes1: Código de la causa de defunción informada en el renglón b)	Código, según la Clasificación Internacional de Enfermedades CIE - 10
90	C_ANT12	CARACTER	4	Código de la segunda causa de defunción informada en el renglón b)	Código, según la Clasificación Internacional de Enfermedades CIE - 10
91	N_ANT2	CARACTER	120	Causas Antecedentes2: Causa de defunción informada en el renglón c)	Texto de la causa informada
92	T_ANT2	CARACTER	2	Causas Antecedentes2: Tiempo entre la causa informada en el renglón c) y la información en el renglón d)	Tiempo para cada unidad de medida
93	M_ANT2	CARACTER	1	Causas Antecedentes2: Unidad de Medida	Unidad de medida 1 = Minuto(s) 2 = Hora(s) 3 = Día(s) 4 = Semana(s) 5 = Mes(es) 6 = Año(s)
94	C_ANT2	CARACTER	4	Causas Antecedentes2: Código de la causa de defunción informada en el renglón c)	Código, según la Clasificación Internacional de Enfermedades CIE - 10
95	C_ANT22	CARACTER	4	Código de la segunda causa de defunción informada en el renglón c)	Código, según la Clasificación Internacional de Enfermedades CIE - 10
96	N_ANT3	CARACTER	120	Causas Antecedentes3: Causa de defunción informada en el renglón d)	Texto de la causa informada
97	T_ANT3	CARACTER	2	Causas Antecedentes3: Tiempo entre la causa informada en el renglón d) y la información en la causa de otros estados Patológico importantes	Tiempo para cada unidad de medida
98	M_ANT3	CARACTER	1	Causas Antecedentes3: Unidad de Medida	Unidad de medida 1 = Minuto(s) 2 = Hora(s) 3 = Día(s) 4 = Semana(s) 5 = Mes(es) 6 = Año(s)
99	C_ANT3	CARACTER	4	Causas Antecedentes3: Código de la causa de defunción informada en el renglón d)	Código, según la Clasificación Internacional de Enfermedades CIE - 10
100	C_ANT32	CARACTER	4	Código de la segunda causa de defunción informada en el renglón d)	Código, según la Clasificación Internacional de Enfermedades CIE - 10
101	N_PAT1	CARACTER	120	Otros estados Patológicos importantes	Texto de la causa informada
102	T_PAT1	CARACTER	2	Tiempo entre la causa informada en Otros estados Patológico importantes y la información en el renglón d)	Cantidad de tiempo para cada unidad de medida
103	M_PAT1	CARACTER	1	Unidad de Medida de otros estados Patológico importantes	Unidad de medida 1 = Minuto(s) 2 = Hora(s) 3 = Día(s) 4 = Semana(s) 5 = Mes(es) 6 = Año(s)
104	C_PAT1	CARACTER	4	Otros estados patológicos importantes Código de la causa de defunción informada en II	Código, según la Clasificación Internacional de Enfermedades CIE - 10
105	N_PAT2	CARACTER	120	Causa de defunción informada en otros estados Patológicos importantes2	Texto de la causa informada
106	C_PAT2	CARACTER	4	Código de la causa de defunción informada en otros estados Patológico importantes2	Código, según la Clasificación Internacional de Enfermedades CIE - 10
107	N_BAS1	CARACTER	254	Causa Básica de la defunción	Descripción de la causa básica
108	C_BAS1	CARACTER	4	Código de la causa Básica de la defunción	Código, según la Clasificación Internacional de Enfermedades CIE - 10
109	N_MCM1	CARACTER	254	Causa de defunción informada en Muerte Sin Certificación medica	Texto de la causa de la probable de la muerte
110	C_MCM1	CARACTER	4	Código de la causa de defunción informada en Muerte Sin Certificación medica	Código, según la Clasificación Internacional de Enfermedades CIE - 10
111	CAUSA_666	CARACTER	3	Causa agrupada con base en la Lista 6/67 de la OPS (CIE-10)	Causa agrupada
112	FECHA_EXP	FECHA	8	Fecha de expedición del certificado	MM/DD/AAAA
113	CAU_HOMOL	CARACTER	3	Causa agrupada con base en la Lista 105 Colombia	Causa agrupada
114	GRU_ED1	CARACTER	2	Agrupación de edades, según la edad del fallecido	00 = Menor de una hora = edad (0000 - 0059 minutos) Edad 0099 = Sin información en minutos 01 = Menor de un día = edad (1001 - 1023 horas) Edad 1099 = Sin información en horas 02 = De 1 a 6 días = edad (2001 - 2006 días) 03 = De 7 a 27 días = edad (2007 - 2027 días) Edad 2099 = Sin información en días 04 = De 28 a 29 días = edad (2028 - 2029 días) 05 = De 1 a 5 meses = edad (3001 - 3005 meses) 06…
115	GRU_ED2	CARACTER	2	Grupo de edad	01 = Menor de 1 año 02 = De 1 a 4 años 03 = De 5 a 14 años 04 = De 15 a 44 años 05 = De 45 a 64 años 06 = De 65 y mas años 07 = Edad desconocida
