# Supplementary material for: Loss of years of healthy life due to road incidents of motorcyclists in the city of Medellin, 2012 to 2015
Source: PLoS One. 2021 Aug 27;16(8):e0256758. doi: 10.1371/journal.pone.0256758 (PMC8396781; doi:10.1371/journal.pone.0256758)
Supplement: S2 Dataset — (XLSX) [file pone.0256758.s006.xlsx]

## Sheet: Data 2012-2015
ID	Fecha Accidente	AÑO ACCIDENTE	MES ACCIDENTE	Hora Accidente	Clase Accidente	Dirección Accidente	Sexo Occiso	REC_SEXO	Edad (Años)	REC_EDAD	REC_EDAD_2	Condición	REC_CONDICIÓN
28833	2012-01-01	2012	1	01:30:00	Choque	Carrera 52 25	M	Masculino	99	Sin dato	Sin dato	Motociclista	Conductor
28834	2012-01-01	2012	1	02:10:00	Atropello	Diagonal 75 B 6	M	Masculino	25	25-29	15-29	Motociclista	Conductor
28835	2012-01-01	2012	1	02:30:00	Choque	Carrera 102 B 47 C	F	Femenino	15	15-19	15-29	Parrillero	Pasajero
28836	2012-01-01	2012	1	03:00:00	Choque	Calle 84 43 A	M	Masculino	21	20-24	15-29	Motociclista	Conductor
28837	2012-01-01	2012	1	03:00:00	Choque	Calle 84 43 A	M	Masculino	13	10-14	1-14	Motociclista	Conductor
28838	2012-01-01	2012	1	03:00:00	Volcamiento	Calle 68 143	M	Masculino	99	Sin dato	Sin dato	Motociclista	Conductor
28839	2012-01-01	2012	1	03:40:00	Choque		M	Masculino	20	20-24	15-29	Motociclista	Conductor
28840	2012-01-01	2012	1	03:50:00	Choque		M	Masculino	32	30-34	30-49	Motociclista	Conductor
28841	2012-01-01	2012	1	04:00:00	Otro	Calle 44 72	M	Masculino	28	25-29	15-29	Motociclista	Conductor
28842	2012-01-01	2012	1	05:00:00	Otro	Carrera 64 C 104	M	Masculino	19	15-19	15-29	Motociclista	Conductor
28843	2012-01-01	2012	1	05:00:00	Otro	Carrera 64 C 104	M	Masculino	16	15-19	15-29	Parrillero	Pasajero
28844	2012-01-01	2012	1	05:20:00	Choque	Carrera 22 47	M	Masculino	99	Sin dato	Sin dato	Parrillero	Pasajero
28845	2012-01-01	2012	1	05:20:00	Choque	Carrera 22 47	M	Masculino	19	15-19	15-29	Motociclista	Conductor
28846	2012-01-01	2012	1	05:30:00	Volcamiento		M	Masculino	23	20-24	15-29	Motociclista	Conductor
28847	2012-01-01	2012	1	05:30:00	Otro		F	Femenino	21	20-24	15-29	Parrillero	Pasajero
28848	2012-01-01	2012	1	05:30:00	Otro		M	Masculino	16	15-19	15-29	Motociclista	Conductor
28849	2012-01-01	2012	1	05:45:00	Choque	Carrera 43 A 14	M	Masculino	22	20-24	15-29	Motociclista	Conductor
28850	2012-01-01	2012	1	06:20:00	Caida Ocupante	Carrera 80 53	M	Masculino	21	20-24	15-29	Motociclista	Conductor
28851	2012-01-01	2012	1	06:50:00	Choque	Carrera 72 96	M	Masculino	23	20-24	15-29	Motociclista	Conductor
28852	2012-01-01	2012	1	07:30:00	Volcamiento	Carrera 30 28	M	Masculino	42	40-44	30-49	Motociclista	Conductor
28853	2012-01-01	2012	1	07:30:00	Volcamiento	Carrera 30 28	M	Masculino	39	35-39	30-49	Parrillero	Pasajero
28854	2012-01-01	2012	1	08:00:00	Otro	Carrera 65 95	M	Masculino	40	40-44	30-49	Motociclista	Conductor
28855	2012-01-01	2012	1	08:45:00	Choque	Carrera 50 4 Sur	M	Masculino	44	40-44	30-49	Motociclista	Conductor
28856	2012-01-01	2012	1	08:45:00	Choque	Carrera 50 4 Sur	M	Masculino	15	15-19	15-29	Parrillero	Pasajero
28857	2012-01-01	2012	1	10:20:00	Caida Ocupante	Calle 56 A 92	M	Masculino	23	20-24	15-29	Motociclista	Conductor
28858	2012-01-01	2012	1	11:30:00	Otro	Calle 111 A 64 C	M	Masculino	28	25-29	15-29	Motociclista	Conductor
28859	2012-01-01	2012	1	11:40:00	Choque	Carrera 65 31	M	Masculino	29	25-29	15-29	Motociclista	Conductor
28860	2012-01-01	2012	1	11:40:00	Choque	Carrera 65 31	F	Femenino	30	30-34	30-49	Parrillero	Pasajero
28861	2012-01-01	2012	1	11:40:00	Choque	Carrera 65 31	M	Masculino	32	30-34	30-49	Motociclista	Conductor
28862	2012-01-01	2012	1	12:30:00	Choque	Tramo 15 Kilometro 13	M	Masculino	27	25-29	15-29	Motociclista	Conductor
28863	2012-01-01	2012	1	13:00:00	Caida Ocupante		M	Masculino	30	30-34	30-49	Motociclista	Conductor
28864	2012-01-01	2012	1	14:20:00	Choque	Tramo 15 Kilometro 0	M	Masculino	34	30-34	30-49	Motociclista	Conductor
28865	2012-01-01	2012	1	14:20:00	Choque	Tramo 15 Kilometro 0	M	Masculino	39	35-39	30-49	Parrillero	Pasajero
28866	2012-01-01	2012	1	16:00:00	Choque	Carrera 81 44	M	Masculino	36	35-39	30-49	Motociclista	Conductor
28867	2012-01-01	2012	1	16:00:00	Choque	Carrera 81 44	F	Femenino	30	30-34	30-49	Parrillero	Pasajero
28868	2012-01-01	2012	1	16:00:00	Caida Ocupante	Calle 77 D 88	M	Masculino	32	30-34	30-49	Motociclista	Conductor
28869	2012-01-01	2012	1	16:30:00	Caida Ocupante	Carrera 92 34 C	F	Femenino	37	35-39	30-49	Parrillero	Pasajero
28870	2012-01-01	2012	1	17:00:00	Choque	Calle 57 B 31	M	Masculino	25	25-29	15-29	Motociclista	Conductor
28871	2012-01-01	2012	1	17:45:00	Choque	Calle 53 54	M	Masculino	23	20-24	15-29	Motociclista	Conductor
28872	2012-01-01	2012	1	17:50:00	Atropello	Carrera 83 97	F	Femenino	21	20-24	15-29	Motociclista	Conductor
28873	2012-01-01	2012	1	17:55:00	Choque	Calle 55 74	M	Masculino	33	30-34	30-49	Motociclista	Conductor
28874	2012-01-01	2012	1	18:00:00	Otro	Carrera 81 105	M	Masculino	31	30-34	30-49	Motociclista	Conductor
28875	2012-01-01	2012	1	18:15:00	Otro	Carrera 80 30	M	Masculino	26	25-29	15-29	Motociclista	Conductor
28876	2012-01-01	2012	1	18:15:00	Otro	Carrera 80 30	F	Femenino	99	Sin dato	Sin dato	Parrillero	Pasajero
28877	2012-01-01	2012	1	19:00:00	Otro	Carrera 80 77 BB	M	Masculino	38	35-39	30-49	Motociclista	Conductor
28878	2012-01-01	2012	1	20:10:00	Atropello	Carrera 48 A 85 C	M	Masculino	23	20-24	15-29	Motociclista	Conductor
28879	2012-01-01	2012	1	20:30:00	Atropello		M	Masculino	23	20-24	15-29	Motociclista	Conductor
28880	2012-01-01	2012	1	21:20:00	Choque	Calle 55 37	M	Masculino	99	Sin dato	Sin dato	Motociclista	Conductor
28881	2012-01-01	2012	1	21:20:00	Choque	Calle 55 37	F	Femenino	98	Sin dato	Sin dato	Parrillero	Pasajero
28882	2012-01-01	2012	1	22:30:00	Caida Ocupante	Calle 44 10	M	Masculino	24	20-24	15-29	Motociclista	Conductor
28883	2012-01-01	2012	1	23:00:00	Otro	Carrera 46 47	M	Masculino	21	20-24	15-29	Motociclista	Conductor
28884	2012-01-02	2012	1	02:20:00	Otro	Carrera 80 2	M	Masculino	21	20-24	15-29	Motociclista	Conductor
28885	2012-01-02	2012	1	02:50:00	Choque	Calle 30 A 88 B	M	Masculino	19	15-19	15-29	Motociclista	Conductor
28886	2012-01-02	2012	1	04:40:00	Otro	Carrera 47 110	M	Masculino	34	30-34	30-49	Motociclista	Conductor
28887	2012-01-02	2012	1	04:40:00	Otro	Carrera 47 110	M	Masculino	22	20-24	15-29	Parrillero	Pasajero
28888	2012-01-02	2012	1	05:00:00	Caida Ocupante	Calle 48 35	M	Masculino	22	20-24	15-29	Motociclista	Conductor
28889	2012-01-02	2012	1	06:00:00	Choque	Carrera 39 75	M	Masculino	23	20-24	15-29	Motociclista	Conductor
28890	2012-01-02	2012	1	07:00:00	Volcamiento		M	Masculino	23	20-24	15-29	Motociclista	Conductor
28891	2012-01-02	2012	1	07:00:00	Volcamiento		F	Femenino	21	20-24	15-29	Parrillero	Pasajero
28892	2012-01-02	2012	1	07:25:00	Caida Ocupante	Calle 65 84	M	Masculino	28	25-29	15-29	Motociclista	Conductor
28893	2012-01-02	2012	1	08:00:00	Choque	Calle 44 43	M	Masculino	40	40-44	30-49	Motociclista	Conductor
28894	2012-01-02	2012	1	08:40:00	Choque	Carrera 99 48	M	Masculino	23	20-24	15-29	Motociclista	Conductor
28895	2012-01-02	2012	1	11:30:00	Otro	Carrera 94 76	M	Masculino	31	30-34	30-49	Motociclista	Conductor
28896	2012-01-02	2012	1	13:30:00	Choque	Carrera 64 C 82	F	Femenino	29	25-29	15-29	Motociclista	Conductor
28897	2012-01-02	2012	1	14:00:00	Otro	Carrera 50 85	M	Masculino	57	55-59	50-64	Motociclista	Conductor
28898	2012-01-02	2012	1	14:20:00	Otro	Calle 5 80 C	M	Masculino	14	10-14	1-14	Motociclista	Conductor
28899	2012-01-02	2012	1	14:25:00	Choque	Calle 4 10 C	M	Masculino	99	Sin dato	Sin dato	Motociclista	Conductor
28900	2012-01-02	2012	1	15:00:00	Caida Ocupante	Calle 65 84	F	Femenino	32	30-34	30-49	Motociclista	Conductor
28901	2012-01-02	2012	1	15:00:00	Choque	Carrera 57 46	M	Masculino	20	20-24	15-29	Motociclista	Conductor
28902	2012-01-02	2012	1	15:00:00	Otro	Carrera 96 47	M	Masculino	21	20-24	15-29	Motociclista	Conductor
28903	2012-01-02	2012	1	17:30:00	Caida Ocupante	Calle 55 34	M	Masculino	12	10-14	1-14	Parrillero	Pasajero
28904	2012-01-02	2012	1	17:45:00	Choque	Carrera 83 27	M	Masculino	30	30-34	30-49	Motociclista	Conductor
28905	2012-01-02	2012	1	18:00:00	Atropello	Carrera 64 C 111	M	Masculino	23	20-24	15-29	Motociclista	Conductor
28906	2012-01-02	2012	1	18:30:00	Choque	Calle 79 51 C	M	Masculino	99	Sin dato	Sin dato	Motociclista	Conductor
28907	2012-01-02	2012	1	18:30:00	Choque	Calle 79 51 C	F	Femenino	99	Sin dato	Sin dato	Parrillero	Pasajero
28908	2012-01-02	2012	1	19:30:00	Choque	Carrera 48 A 81	M	Masculino	29	25-29	15-29	Parrillero	Pasajero
28909	2012-01-02	2012	1	19:30:00	Choque	Carrera 48 A 81	M	Masculino	26	25-29	15-29	Motociclista	Conductor
28910	2012-01-02	2012	1	19:40:00	Choque	Calle 30 50	M	Masculino	18	15-19	15-29	Motociclista	Conductor
28911	2012-01-02	2012	1	19:40:00	Choque	Calle 30 50	M	Masculino	14	10-14	1-14	Parrillero	Pasajero
28912	2012-01-02	2012	1	20:00:00	Otro	Carrera 65 14	M	Masculino	21	20-24	15-29	Motociclista	Conductor
28913	2012-01-02	2012	1	20:00:00	Atropello	Calle 93 70 A	M	Masculino	19	15-19	15-29	Motociclista	Conductor
28914	2012-01-02	2012	1	20:10:00	Choque	Carrera 80 76	M	Masculino	25	25-29	15-29	Motociclista	Conductor
28915	2012-01-02	2012	1	20:30:00	Choque	Calle 58 34	M	Masculino	24	20-24	15-29	Motociclista	Conductor
28916	2012-01-02	2012	1	21:15:00	Choque	Carrera 64 C 78	M	Masculino	29	25-29	15-29	Parrillero	Pasajero
28917	2012-01-02	2012	1	21:15:00	Choque	Carrera 64 C 78	M	Masculino	98	Sin dato	Sin dato	Motociclista	Conductor
28918	2012-01-02	2012	1	21:30:00	Caida Ocupante	Carrera 51 32	M	Masculino	32	30-34	30-49	Motociclista	Conductor
28919	2012-01-02	2012	1	21:30:00	Caida Ocupante	Carrera 51 32	M	Masculino	28	25-29	15-29	Parrillero	Pasajero
28920	2012-01-02	2012	1	22:00:00	Otro	Carrera 64 C 104	M	Masculino	26	25-29	15-29	Motociclista	Conductor
28921	2012-01-02	2012	1	22:30:00	Choque	Carrera 66 B 32 A	M	Masculino	38	35-39	30-49	Motociclista	Conductor
28922	2012-01-03	2012	1	01:00:00	Caida Ocupante	Carrera 62 30	M	Masculino	42	40-44	30-49	Motociclista	Conductor
28923	2012-01-03	2012	1	01:00:00	Caida Ocupante	Carrera 62 30	F	Femenino	27	25-29	15-29	Parrillero	Pasajero
28924	2012-01-03	2012	1	01:30:00	Otro	Carrera 53 56	F	Femenino	21	20-24	15-29	Motociclista	Conductor
28925	2012-01-03	2012	1	04:40:00	Caida Ocupante	Calle 65 84	F	Femenino	29	25-29	15-29	Parrillero	Pasajero
28926	2012-01-03	2012	1	05:30:00	Otro	Carrera 55 58	F	Femenino	27	25-29	15-29	Parrillero	Pasajero
28927	2012-01-03	2012	1	05:30:00	Caida Ocupante	Carrera 65 92	M	Masculino	25	25-29	15-29	Parrillero	Pasajero
28928	2012-01-03	2012	1	05:40:00	Caida Ocupante	Carrera 66 33	F	Femenino	24	20-24	15-29	Motociclista	Conductor
28929	2012-01-03	2012	1	06:00:00	Choque	Calle 62 D 92 B	M	Masculino	22	20-24	15-29	Motociclista	Conductor
28930	2012-01-03	2012	1	06:00:00	Choque	Calle 62 D 92 B	M	Masculino	23	20-24	15-29	Parrillero	Pasajero
28931	2012-01-03	2012	1	07:00:00	Choque	Carrera 74 110	M	Masculino	24	20-24	15-29	Motociclista	Conductor
28932	2012-01-03	2012	1	09:00:00	Caida Ocupante	Carrera 51 A 48	M	Masculino	34	30-34	30-49	Motociclista	Conductor
28933	2012-01-03	2012	1	09:30:00	Choque	Carrera 48 12	M	Masculino	35	35-39	30-49	Motociclista	Conductor
28934	2012-01-03	2012	1	09:30:00	Choque	Carrera 48 12	M	Masculino	16	15-19	15-29	Parrillero	Pasajero
28935	2012-01-03	2012	1	10:00:00	Otro	Carrera 74 92	M	Masculino	20	20-24	15-29	Motociclista	Conductor
28936	2012-01-03	2012	1	11:30:00	Otro	Carrera 66 B 33	M	Masculino	24	20-24	15-29	Motociclista	Conductor
28937	2012-01-03	2012	1	11:30:00	Caida Ocupante	Carrera 62 58	M	Masculino	30	30-34	30-49	Motociclista	Conductor
28938	2012-01-03	2012	1	11:30:00	Caida Ocupante	Carrera 62 58	F	Femenino	99	Sin dato	Sin dato	Parrillero	Pasajero
28939	2012-01-03	2012	1	11:30:00	Caida Ocupante	Calle 50 52	M	Masculino	98	Sin dato	Sin dato	Motociclista	Conductor
28940	2012-01-03	2012	1	11:40:00	Choque	Carrera 70 42	M	Masculino	43	40-44	30-49	Parrillero	Pasajero
28941	2012-01-03	2012	1	12:30:00	Choque	Carrera 52 90	M	Masculino	43	40-44	30-49	Motociclista	Conductor
28942	2012-01-03	2012	1	13:00:00	Caida Ocupante	Carrera 64 C 78	M	Masculino	20	20-24	15-29	Motociclista	Conductor
28943	2012-01-03	2012	1	15:15:00	Choque	Carrera 35 47	M	Masculino	27	25-29	15-29	Motociclista	Conductor
28944	2012-01-03	2012	1	16:45:00	Otro		M	Masculino	39	35-39	30-49	Motociclista	Conductor
28945	2012-01-03	2012	1	17:00:00	Atropello	Calle 62 106	M	Masculino	18	15-19	15-29	Motociclista	Conductor
28946	2012-01-03	2012	1	17:30:00	Caida Ocupante	Calle 55 6 A	M	Masculino	26	25-29	15-29	Motociclista	Conductor
28947	2012-01-03	2012	1	17:30:00	Caida Ocupante	Calle 55 6 A	M	Masculino	21	20-24	15-29	Parrillero	Pasajero
28948	2012-01-03	2012	1	18:00:00	Choque	Carrera 65 30 A	M	Masculino	23	20-24	15-29	Motociclista	Conductor
28949	2012-01-03	2012	1	18:00:00	Choque	Carrera 65 30 A	M	Masculino	21	20-24	15-29	Parrillero	Pasajero
28950	2012-01-03	2012	1	18:30:00	Volcamiento	Calle 28 78	F	Femenino	99	Sin dato	Sin dato	Parrillero	Pasajero
28951	2012-01-03	2012	1	19:30:00	Caida Ocupante	Carrera 87 47 A	M	Masculino	33	30-34	30-49	Motociclista	Conductor
28952	2012-01-03	2012	1	19:50:00	Choque	Carrera 37 66 C	M	Masculino	31	30-34	30-49	Motociclista	Conductor
28953	2012-01-03	2012	1	20:20:00	Choque	Carrera 45 48	F	Femenino	99	Sin dato	Sin dato	Parrillero	Pasajero
28954	2012-01-03	2012	1	21:00:00	Otro	Calle 15 A 79	M	Masculino	27	25-29	15-29	Motociclista	Conductor
28955	2012-01-03	2012	1	22:00:00	Caida Ocupante	Carrera 63 48	M	Masculino	21	20-24	15-29	Motociclista	Conductor
28956	2012-01-03	2012	1	22:10:00	Otro		M	Masculino	37	35-39	30-49	Motociclista	Conductor
28957	2012-01-04	2012	1	00:00:00	Caida Ocupante	Calle 44 62	M	Masculino	31	30-34	30-49	Motociclista	Conductor
28958	2012-01-04	2012	1	00:00:00	Otro	Carrera 54 7	F	Femenino	31	30-34	30-49	Parrillero	Pasajero
28959	2012-01-04	2012	1	00:00:00	Otro	Carrera 54 7	M	Masculino	24	20-24	15-29	Motociclista	Conductor
28960	2012-01-04	2012	1	05:20:00	Choque	Carrera 63 55	M	Masculino	52	50-54	50-64	Motociclista	Conductor
28961	2012-01-04	2012	1	06:00:00	Atropello	Carrera 43 A 25 A	M	Masculino	23	20-24	15-29	Motociclista	Conductor
28962	2012-01-04	2012	1	06:00:00	Choque	Carrera 64 AA 119	M	Masculino	33	30-34	30-49	Motociclista	Conductor
28963	2012-01-04	2012	1	06:40:00	Otro	Carrera 25 56	F	Femenino	99	Sin dato	Sin dato	Parrillero	Pasajero
28964	2012-01-04	2012	1	06:40:00	Otro	Carrera 25 56	M	Masculino	21	20-24	15-29	Motociclista	Conductor
28965	2012-01-04	2012	1	06:52:00	Choque	Calle 55 35	M	Masculino	35	35-39	30-49	Motociclista	Conductor
28966	2012-01-04	2012	1	07:00:00	Choque	Transversal 39 B 79	M	Masculino	21	20-24	15-29	Motociclista	Conductor
28967	2012-01-04	2012	1	07:00:00	Atropello	Calle 26 38	M	Masculino	33	30-34	30-49	Motociclista	Conductor
28968	2012-01-04	2012	1	07:40:00	Choque	Carrera 64 C 81	M	Masculino	27	25-29	15-29	Motociclista	Conductor
28969	2012-01-04	2012	1	07:40:00	Choque	Carrera 64 C 81	F	Femenino	99	Sin dato	Sin dato	Parrillero	Pasajero
28970	2012-01-04	2012	1	08:00:00	Choque	Carrera 49 B 90	M	Masculino	23	20-24	15-29	Motociclista	Conductor
28971	2012-01-04	2012	1	08:00:00	Choque	Carrera 49 B 90	M	Masculino	24	20-24	15-29	Parrillero	Pasajero
28972	2012-01-04	2012	1	08:00:00	Choque	Carrera 49 B 90	M	Masculino	24	20-24	15-29	Parrillero	Pasajero
28973	2012-01-04	2012	1	08:30:00	Choque	Calle 50 40	M	Masculino	32	30-34	30-49	Parrillero	Pasajero
28974	2012-01-04	2012	1	08:30:00	Otro	Calle 50 65	M	Masculino	21	20-24	15-29	Motociclista	Conductor
28975	2012-01-04	2012	1	08:50:00	Choque	Calle 32 F 66 B	M	Masculino	33	30-34	30-49	Motociclista	Conductor
28976	2012-01-04	2012	1	09:00:00	Choque	Carrera 50 32	M	Masculino	23	20-24	15-29	Motociclista	Conductor
28977	2012-01-04	2012	1	09:00:00	Otro	Carrera 55 12	F	Femenino	25	25-29	15-29	Motociclista	Conductor
28978	2012-01-04	2012	1	09:20:00	Choque	Carrera 60 50	M	Masculino	22	20-24	15-29	Motociclista	Conductor
28979	2012-01-04	2012	1	09:30:00	Choque	Carrera 39 75	M	Masculino	48	45-49	30-49	Motociclista	Conductor
28980	2012-01-04	2012	1	09:45:00	Caida Ocupante	Carrera 80 97	M	Masculino	25	25-29	15-29	Motociclista	Conductor
28981	2012-01-04	2012	1	09:50:00	Caida Ocupante	Carrera 50 14	M	Masculino	27	25-29	15-29	Motociclista	Conductor
28982	2012-01-04	2012	1	09:50:00	Caida Ocupante	Carrera 76 99	M	Masculino	26	25-29	15-29	Motociclista	Conductor
28983	2012-01-04	2012	1	10:20:00	Choque	Carrera 64 C 75	M	Masculino	45	45-49	30-49	Motociclista	Conductor
28984	2012-01-04	2012	1	10:50:00	Choque	Carrera 64 C 67	M	Masculino	30	30-34	30-49	Motociclista	Conductor
28985	2012-01-04	2012	1	10:50:00	Choque	Carrera 64 C 67	F	Femenino	99	Sin dato	Sin dato	Parrillero	Pasajero
28986	2012-01-04	2012	1	10:50:00	Choque	Carrera 64 C 67	F	Femenino	99	Sin dato	Sin dato	Parrillero	Pasajero
28987	2012-01-04	2012	1	16:30:00	Choque	Calle 32 F 65 D	M	Masculino	51	50-54	50-64	Motociclista	Conductor
28988	2012-01-04	2012	1	17:00:00	Otro	Carrera 72 A 78 B	M	Masculino	20	20-24	15-29	Motociclista	Conductor
28989	2012-01-04	2012	1	17:00:00	Caida Ocupante	Calle 40 31	M	Masculino	10	10-14	1-14	Parrillero	Pasajero
28990	2012-01-04	2012	1	17:00:00	Choque	Calle 30 79	F	Femenino	99	Sin dato	Sin dato	Parrillero	Pasajero
28991	2012-01-04	2012	1	17:00:00	Choque	Calle 30 79	M	Masculino	29	25-29	15-29	Motociclista	Conductor
28992	2012-01-04	2012	1	17:00:00	Choque	Calle 30 79	M	Masculino	99	Sin dato	Sin dato	Motociclista	Conductor
28993	2012-01-04	2012	1	17:35:00	Choque	Carrera 45 54	M	Masculino	21	20-24	15-29	Motociclista	Conductor
28994	2012-01-04	2012	1	17:35:00	Choque	Carrera 45 54	M	Masculino	21	20-24	15-29	Motociclista	Conductor
28995	2012-01-04	2012	1	17:40:00	Caida Ocupante	Carrera 64 C 72	F	Femenino	20	20-24	15-29	Motociclista	Conductor
28996	2012-01-04	2012	1	17:40:00	Choque	Calle 10 48	M	Masculino	44	40-44	30-49	Motociclista	Conductor
28997	2012-01-04	2012	1	18:05:00	Choque	Calle 70 39	F	Femenino	20	20-24	15-29	Motociclista	Conductor
28998	2012-01-04	2012	1	19:20:00	Choque	Carrera 77 65	M	Masculino	35	35-39	30-49	Motociclista	Conductor
28999	2012-01-04	2012	1	19:20:00	Choque	Carrera 77 65	M	Masculino	25	25-29	15-29	Parrillero	Pasajero
29000	2012-01-04	2012	1	19:30:00	Choque	Carrera 30 19 A	M	Masculino	24	20-24	15-29	Motociclista	Conductor
29001	2012-01-04	2012	1	19:30:00	Choque	Carrera 30 19 A	M	Masculino	23	20-24	15-29	Motociclista	Conductor
29002	2012-01-04	2012	1	22:00:00	Choque	Carrera 46 38	F	Femenino	112	Sin dato	Sin dato	Parrillero	Pasajero
29003	2012-01-04	2012	1	22:15:00	Choque	Carrera 87 31	F	Femenino	18	15-19	15-29	Parrillero	Pasajero
29004	2012-01-04	2012	1	22:15:00	Choque	Carrera 87 31	M	Masculino	19	15-19	15-29	Motociclista	Conductor
29005	2012-01-05	2012	1	05:50:00	Caida Ocupante	Calle 55 76 A	F	Femenino	31	30-34	30-49	Parrillero	Pasajero
29006	2012-01-05	2012	1	06:10:00	Choque	Carrera 65 G 16 A	M	Masculino	32	30-34	30-49	Motociclista	Conductor
29007	2012-01-05	2012	1	06:30:00	Choque	Calle 33 83	M	Masculino	24	20-24	15-29	Parrillero	Pasajero
29008	2012-01-05	2012	1	06:30:00	Caida Ocupante		M	Masculino	33	30-34	30-49	Motociclista	Conductor
29009	2012-01-05	2012	1	06:45:00	Otro	Calle 49 25	F	Femenino	40	40-44	30-49	Motociclista	Conductor
29010	2012-01-05	2012	1	07:00:00	Volcamiento	Carrera 35 A 15 B	M	Masculino	29	25-29	15-29	Motociclista	Conductor
29011	2012-01-05	2012	1	07:10:00	Choque	Carrera 64 45 A	M	Masculino	45	45-49	30-49	Motociclista	Conductor
29012	2012-01-05	2012	1	07:40:00	Choque	Calle 29 D 55	M	Masculino	26	25-29	15-29	Motociclista	Conductor
29013	2012-01-05	2012	1	08:00:00	Otro	Carrera 52 32	M	Masculino	20	20-24	15-29	Motociclista	Conductor
29014	2012-01-05	2012	1	10:00:00	Caida Ocupante		M	Masculino	55	55-59	50-64	Motociclista	Conductor
29015	2012-01-05	2012	1	10:30:00	Otro	Carrera 44 A 104	F	Femenino	24	20-24	15-29	Motociclista	Conductor
29016	2012-01-05	2012	1	12:30:00	Choque	Calle 56 50	M	Masculino	44	40-44	30-49	Motociclista	Conductor
29017	2012-01-05	2012	1	12:30:00	Choque	Calle 56 50	M	Masculino	24	20-24	15-29	Parrillero	Pasajero
29018	2012-01-05	2012	1	12:40:00	Choque	Carrera 43 A 7 Sur	M	Masculino	19	15-19	15-29	Motociclista	Conductor
29019	2012-01-05	2012	1	12:50:00	Caida Ocupante	Carrera 43 A 15	M	Masculino	23	20-24	15-29	Motociclista	Conductor
29020	2012-01-05	2012	1	13:00:00	Choque	Carrera 65 27	M	Masculino	41	40-44	30-49	Parrillero	Pasajero
29021	2012-01-05	2012	1	13:00:00	Choque	Carrera 65 27	M	Masculino	35	35-39	30-49	Motociclista	Conductor
29022	2012-01-05	2012	1	13:00:00	Caida Ocupante	Calle 16 A 9	M	Masculino	98	Sin dato	Sin dato	Motociclista	Conductor
29023	2012-01-05	2012	1	13:45:00	Choque	Carrera 44 67	M	Masculino	16	15-19	15-29	Motociclista	Conductor
29024	2012-01-05	2012	1	13:45:00	Choque	Carrera 44 67	M	Masculino	27	25-29	15-29	Motociclista	Conductor
29025	2012-01-05	2012	1	13:45:00	Choque	Carrera 44 67	M	Masculino	16	15-19	15-29	Parrillero	Pasajero
29026	2012-01-05	2012	1	14:00:00	Otro	Carrera 65 100	M	Masculino	44	40-44	30-49	Motociclista	Conductor
29027	2012-01-05	2012	1	14:00:00	Otro	Carrera 65 100	M	Masculino	38	35-39	30-49	Parrillero	Pasajero
29028	2012-01-05	2012	1	14:10:00	Choque	Carrera 43 84	M	Masculino	26	25-29	15-29	Parrillero	Pasajero
29029	2012-01-05	2012	1	14:10:00	Choque	Carrera 43 84	M	Masculino	21	20-24	15-29	Motociclista	Conductor
29030	2012-01-05	2012	1	15:00:00	Choque	Carrera 46 30	F	Femenino	25	25-29	15-29	Motociclista	Conductor
29031	2012-01-05	2012	1	16:45:00	Caida Ocupante	Carrera 64 C 78	M	Masculino	26	25-29	15-29	Motociclista	Conductor
29032	2012-01-05	2012	1	16:45:00	Caida Ocupante	Carrera 64 C 78	M	Masculino	24	20-24	15-29	Parrillero	Pasajero
29033	2012-01-05	2012	1	16:50:00	Choque	Calle 1 Diagonal 75 BA	M	Masculino	23	20-24	15-29	Motociclista	Conductor
29034	2012-01-05	2012	1	17:30:00	Atropello	Calle 10 5	M	Masculino	28	25-29	15-29	Motociclista	Conductor
29035	2012-01-05	2012	1	18:00:00	Otro	Calle 44 50	M	Masculino	36	35-39	30-49	Motociclista	Conductor
29036	2012-01-05	2012	1	19:50:00	Caida Ocupante		M	Masculino	23	20-24	15-29	Motociclista	Conductor
29037	2012-01-05	2012	1	21:10:00	Choque	Carrera 48 60	M	Masculino	26	25-29	15-29	Motociclista	Conductor
29038	2012-01-05	2012	1	21:50:00	Otro	Calle 72 45	M	Masculino	36	35-39	30-49	Motociclista	Conductor
29039	2012-01-06	2012	1	01:00:00	Choque	Calle 94 64 C	M	Masculino	31	30-34	30-49	Parrillero	Pasajero
29040	2012-01-06	2012	1	02:00:00	Caida Ocupante	Carrera 50 4 Sur	M	Masculino	29	25-29	15-29	Motociclista	Conductor
29041	2012-01-06	2012	1	04:30:00	Otro	Carrera 95 79	M	Masculino	31	30-34	30-49	Motociclista	Conductor
29042	2012-01-06	2012	1	05:30:00	Choque	Carrera 50 FF 10 Sur	M	Masculino	27	25-29	15-29	Motociclista	Conductor
29043	2012-01-06	2012	1	05:50:00	Choque	Calle 67 51	M	Masculino	48	45-49	30-49	Motociclista	Conductor
29044	2012-01-06	2012	1	06:00:00	Choque	Carrera 49 31	M	Masculino	32	30-34	30-49	Motociclista	Conductor
29045	2012-01-06	2012	1	06:15:00	Choque	Carrera 80 77 BB	M	Masculino	21	20-24	15-29	Motociclista	Conductor
29046	2012-01-06	2012	1	06:15:00	Choque	Carrera 80 77 BB	M	Masculino	18	15-19	15-29	Parrillero	Pasajero
29047	2012-01-06	2012	1	10:00:00	Otro	Carrera 64 C 80	M	Masculino	22	20-24	15-29	Motociclista	Conductor
29048	2012-01-06	2012	1	10:00:00	Otro	Carrera 64 C 80	F	Femenino	21	20-24	15-29	Parrillero	Pasajero
29049	2012-01-06	2012	1	10:30:00	Choque	Carrera 46 48	F	Femenino	22	20-24	15-29	Motociclista	Conductor
29050	2012-01-06	2012	1	11:00:00	Otro	Carrera 65 85 A	F	Femenino	29	25-29	15-29	Motociclista	Conductor
29051	2012-01-06	2012	1	12:00:00	Otro	Carrera 50 65	M	Masculino	28	25-29	15-29	Motociclista	Conductor
29052	2012-01-06	2012	1	13:30:00	Otro	Calle 48 DD 99	F	Femenino	26	25-29	15-29	Motociclista	Conductor
29053	2012-01-06	2012	1	13:30:00	Choque	Calle 58 39	M	Masculino	24	20-24	15-29	Motociclista	Conductor
29054	2012-01-06	2012	1	13:30:00	Otro		F	Femenino	29	25-29	15-29	Motociclista	Conductor
29055	2012-01-06	2012	1	13:30:00	Caida Ocupante		M	Masculino	29	25-29	15-29	Motociclista	Conductor
29056	2012-01-06	2012	1	14:00:00	Caida Ocupante	Carrera 65 80	F	Femenino	42	40-44	30-49	Parrillero	Pasajero
29057	2012-01-06	2012	1	14:00:00	Caida Ocupante	Carrera 65 80	F	Femenino	26	25-29	15-29	Motociclista	Conductor
29058	2012-01-06	2012	1	14:15:00	Caida Ocupante	Carrera 65 80	M	Masculino	23	20-24	15-29	Parrillero	Pasajero
29059	2012-01-06	2012	1	14:40:00	Atropello	Calle 53 52	M	Masculino	40	40-44	30-49	Motociclista	Conductor
29060	2012-01-06	2012	1	14:50:00	Choque	Carrera 74 99	F	Femenino	48	45-49	30-49	Parrillero	Pasajero
29061	2012-01-06	2012	1	15:55:00	Choque	Carrera 80 55	M	Masculino	36	35-39	30-49	Motociclista	Conductor
29062	2012-01-06	2012	1	15:55:00	Choque	Carrera 80 55	M	Masculino	23	20-24	15-29	Motociclista	Conductor
29063	2012-01-06	2012	1	17:00:00	Choque	Carrera 80 80	M	Masculino	31	30-34	30-49	Motociclista	Conductor
29064	2012-01-06	2012	1	17:00:00	Caida Ocupante	Carrera 52 13 Sur	M	Masculino	20	20-24	15-29	Parrillero	Pasajero
29065	2012-01-06	2012	1	17:00:00	Caida Ocupante	Carrera 52 13 Sur	M	Masculino	26	25-29	15-29	Motociclista	Conductor
29066	2012-01-06	2012	1	17:00:00	Otro	Carrera 64 C 78	M	Masculino	41	40-44	30-49	Motociclista	Conductor
29067	2012-01-06	2012	1	17:20:00	Atropello	Carrera 57 45	M	Masculino	32	30-34	30-49	Motociclista	Conductor
29068	2012-01-06	2012	1	17:30:00	Atropello	Calle 57 B 99	M	Masculino	21	20-24	15-29	Motociclista	Conductor
29069	2012-01-06	2012	1	17:50:00	Choque	Carrera 52 9	M	Masculino	21	20-24	15-29	Motociclista	Conductor
29070	2012-01-06	2012	1	18:00:00	Atropello		M	Masculino	19	15-19	15-29	Motociclista	Conductor
29071	2012-01-06	2012	1	18:00:00	Caida Ocupante	Carrera 80 73	M	Masculino	98	Sin dato	Sin dato	Motociclista	Conductor
29072	2012-01-06	2012	1	18:45:00	Otro	Carrera 65 80	M	Masculino	30	30-34	30-49	Motociclista	Conductor
29073	2012-01-06	2012	1	19:00:00	Choque	Carrera 75 25	F	Femenino	21	20-24	15-29	Parrillero	Pasajero
29074	2012-01-06	2012	1	19:00:00	Otro	Carrera 36 80	M	Masculino	98	Sin dato	Sin dato	Motociclista	Conductor
29075	2012-01-06	2012	1	19:00:00	Otro	Carrera 36 80	M	Masculino	15	15-19	15-29	Parrillero	Pasajero
29076	2012-01-06	2012	1	19:20:00	Choque	Carrera 43 A 37	M	Masculino	33	30-34	30-49	Motociclista	Conductor
29077	2012-01-06	2012	1	20:45:00	Choque	Carrera 81 B 51	M	Masculino	19	15-19	15-29	Motociclista	Conductor
29078	2012-01-06	2012	1	20:50:00	Caida Ocupante	Tramo 8 Kilometro 8	M	Masculino	21	20-24	15-29	Parrillero	Pasajero
29079	2012-01-06	2012	1	21:20:00	Choque	Carrera 47 57	M	Masculino	27	25-29	15-29	Motociclista	Conductor
29080	2012-01-06	2012	1	22:30:00	Otro	Calle 54 86	F	Femenino	35	35-39	30-49	Motociclista	Conductor
29081	2012-01-06	2012	1	22:30:00	Otro	Calle 54 86	M	Masculino	22	20-24	15-29	Parrillero	Pasajero
29082	2012-01-06	2012	1	23:00:00	Caida Ocupante	Calle 68 31	M	Masculino	19	15-19	15-29	Parrillero	Pasajero
29083	2012-01-07	2012	1	00:30:00	Atropello	Carrera 46 45	M	Masculino	21	20-24	15-29	Motociclista	Conductor
29084	2012-01-07	2012	1	01:20:00	Choque	Carrera 57 39	M	Masculino	24	20-24	15-29	Motociclista	Conductor
29085	2012-01-07	2012	1	02:30:00	Choque	Carrera 66 B 30	M	Masculino	30	30-34	30-49	Motociclista	Conductor
29086	2012-01-07	2012	1	02:30:00	Choque	Carrera 66 B 30	F	Femenino	30	30-34	30-49	Parrillero	Pasajero
29087	2012-01-07	2012	1	02:45:00	Caida Ocupante	Calle 25 83	M	Masculino	29	25-29	15-29	Parrillero	Pasajero
29088	2012-01-07	2012	1	06:10:00	Otro		M	Masculino	39	35-39	30-49	Motociclista	Conductor
29089	2012-01-07	2012	1	06:40:00	Atropello	Carrera 49 101	M	Masculino	99	Sin dato	Sin dato	Parrillero	Pasajero
29090	2012-01-07	2012	1	06:50:00	Choque	Carrera 70 1	M	Masculino	30	30-34	30-49	Motociclista	Conductor
29091	2012-01-07	2012	1	07:30:00	Otro		M	Masculino	35	35-39	30-49	Motociclista	Conductor
29092	2012-01-07	2012	1	07:40:00	Choque	Calle 111 B 64	M	Masculino	27	25-29	15-29	Motociclista	Conductor
29093	2012-01-07	2012	1	07:40:00	Choque	Calle 111 B 64	F	Femenino	98	Sin dato	Sin dato	Parrillero	Pasajero
29094	2012-01-07	2012	1	10:00:00	Choque	Carrera 66 49 B	M	Masculino	64	60-64	50-64	Motociclista	Conductor
29095	2012-01-07	2012	1	10:50:00	Otro		F	Femenino	17	15-19	15-29	Parrillero	Pasajero
29096	2012-01-07	2012	1	11:30:00	Choque		M	Masculino	39	35-39	30-49	Motociclista	Conductor
29097	2012-01-07	2012	1	11:30:00	Choque		M	Masculino	28	25-29	15-29	Motociclista	Conductor
29098	2012-01-07	2012	1	11:30:00	Otro		M	Masculino	22	20-24	15-29	Motociclista	Conductor
29099	2012-01-07	2012	1	11:40:00	Choque	Carrera 52 87	M	Masculino	44	40-44	30-49	Motociclista	Conductor
29100	2012-01-07	2012	1	12:30:00	Otro	Carrera 64 65	M	Masculino	23	20-24	15-29	Motociclista	Conductor
29101	2012-01-07	2012	1	13:40:00	Choque	Carrera 80 1	M	Masculino	20	20-24	15-29	Motociclista	Conductor
29102	2012-01-07	2012	1	13:40:00	Choque	Carrera 80 1	M	Masculino	98	Sin dato	Sin dato	Parrillero	Pasajero
29103	2012-01-07	2012	1	14:00:00	Choque	Calle 50 56 A	M	Masculino	38	35-39	30-49	Motociclista	Conductor
29104	2012-01-07	2012	1	14:00:00	Choque	Calle 50 56 A	M	Masculino	22	20-24	15-29	Motociclista	Conductor
29105	2012-01-07	2012	1	14:00:00	Choque	Calle 50 56 A	M	Masculino	23	20-24	15-29	Parrillero	Pasajero
29106	2012-01-07	2012	1	14:00:00	Choque	Calle 50 56 A	F	Femenino	32	30-34	30-49	Parrillero	Pasajero
29107	2012-01-07	2012	1	14:00:00	Choque	Carrera 108 39	M	Masculino	22	20-24	15-29	Parrillero	Pasajero
29108	2012-01-07	2012	1	15:50:00	Caida Ocupante	Carrera 63 88	M	Masculino	33	30-34	30-49	Motociclista	Conductor
29109	2012-01-07	2012	1	16:00:00	Otro		M	Masculino	66	65-69	65 y más	Motociclista	Conductor
29110	2012-01-07	2012	1	16:00:00	Otro		M	Masculino	17	15-19	15-29	Parrillero	Pasajero
29111	2012-01-07	2012	1	16:40:00	Choque	Carrera 65 88 A	M	Masculino	51	50-54	50-64	Motociclista	Conductor
29112	2012-01-07	2012	1	17:00:00	Choque	Carrera 63 58	M	Masculino	42	40-44	30-49	Motociclista	Conductor
29113	2012-01-07	2012	1	17:00:00	Choque	Carrera 63 58	M	Masculino	98	Sin dato	Sin dato	Parrillero	Pasajero
29114	2012-01-07	2012	1	17:40:00	Choque	Carrera 64 AA 118	M	Masculino	29	25-29	15-29	Motociclista	Conductor
29115	2012-01-07	2012	1	17:40:00	Choque	Carrera 64 AA 118	M	Masculino	28	25-29	15-29	Motociclista	Conductor
29116	2012-01-07	2012	1	17:50:00	Otro	Calle 37 43 A	M	Masculino	27	25-29	15-29	Motociclista	Conductor
29117	2012-01-07	2012	1	18:18:00	Caida Ocupante	Carrera 75 A 112	M	Masculino	24	20-24	15-29	Motociclista	Conductor
29118	2012-01-07	2012	1	18:30:00	Caida Ocupante	Carrera 55 42	M	Masculino	33	30-34	30-49	Motociclista	Conductor
29119	2012-01-07	2012	1	18:30:00	Caida Ocupante	Carrera 55 42	M	Masculino	20	20-24	15-29	Parrillero	Pasajero
29120	2012-01-07	2012	1	18:30:00	Caida Ocupante	Calle 9 Sur Diagonal 29	F	Femenino	23	20-24	15-29	Motociclista	Conductor
29121	2012-01-07	2012	1	18:30:00	Caida Ocupante	Calle 9 Sur Diagonal 29	M	Masculino	32	30-34	30-49	Parrillero	Pasajero
29122	2012-01-07	2012	1	19:00:00	Choque	Carrera 65 29	M	Masculino	28	25-29	15-29	Motociclista	Conductor
29123	2012-01-07	2012	1	19:00:00	Choque	Carrera 65 29	M	Masculino	14	10-14	1-14	Parrillero	Pasajero
29124	2012-01-07	2012	1	19:40:00	Choque	Carrera 83 102 B	M	Masculino	26	25-29	15-29	Motociclista	Conductor
29125	2012-01-07	2012	1	20:00:00	Caida Ocupante		M	Masculino	19	15-19	15-29	Motociclista	Conductor
29126	2012-01-07	2012	1	20:45:00	Caida Ocupante	Calle 58 47	M	Masculino	28	25-29	15-29	Motociclista	Conductor
29127	2012-01-07	2012	1	20:45:00	Caida Ocupante	Calle 58 47	M	Masculino	27	25-29	15-29	Parrillero	Pasajero
29128	2012-01-07	2012	1	21:20:00	Caida Ocupante	Carrera 87 46	M	Masculino	29	25-29	15-29	Motociclista	Conductor
29129	2012-01-07	2012	1	22:30:00	Otro	Carrera 50 16	M	Masculino	38	35-39	30-49	Motociclista	Conductor
29130	2012-01-07	2012	1	23:20:00	Choque		M	Masculino	22	20-24	15-29	Motociclista	Conductor
29131	2012-01-07	2012	1	23:30:00	Choque	Carrera 49 90	M	Masculino	16	15-19	15-29	Parrillero	Pasajero
29132	2012-01-07	2012	1	23:30:00	Choque	Carrera 49 90	M	Masculino	16	15-19	15-29	Motociclista	Conductor
29133	2012-01-08	2012	1	00:00:00	Caida Ocupante	Calle 67 54	M	Masculino	98	Sin dato	Sin dato	Motociclista	Conductor
29134	2012-01-08	2012	1	04:00:00	Choque	Carrera 29 40 A	M	Masculino	21	20-24	15-29	Motociclista	Conductor
29135	2012-01-08	2012	1	04:00:00	Choque	Carrera 29 40 A	M	Masculino	19	15-19	15-29	Motociclista	Conductor
29136	2012-01-08	2012	1	10:00:00	Caida Ocupante		M	Masculino	98	Sin dato	Sin dato	Motociclista	Conductor
29137	2012-01-08	2012	1	11:30:00	Caida Ocupante	Carrera 83 94 D	M	Masculino	25	25-29	15-29	Motociclista	Conductor
29138	2012-01-08	2012	1	11:53:00	Choque	Carrera 48 61	M	Masculino	54	50-54	50-64	Motociclista	Conductor
29139	2012-01-08	2012	1	11:53:00	Choque	Carrera 48 61	M	Masculino	54	50-54	50-64	Motociclista	Conductor
29140	2012-01-08	2012	1	12:40:00	Choque	Carrera 82 110	M	Masculino	24	20-24	15-29	Motociclista	Conductor
29141	2012-01-08	2012	1	13:00:00	Choque	Carrera 76 12	M	Masculino	21	20-24	15-29	Motociclista	Conductor
29142	2012-01-08	2012	1	13:10:00	Choque	Carrera 64 C 101	M	Masculino	28	25-29	15-29	Parrillero	Pasajero
29143	2012-01-08	2012	1	14:05:00	Choque	Carrera 52 12	M	Masculino	21	20-24	15-29	Parrillero	Pasajero
29144	2012-01-08	2012	1	15:20:00	Choque	Calle 67 50 C	M	Masculino	24	20-24	15-29	Motociclista	Conductor
29145	2012-01-08	2012	1	16:00:00	Choque	Carrera 48 A 73	M	Masculino	21	20-24	15-29	Motociclista	Conductor
29146	2012-01-08	2012	1	17:00:00	Choque	Calle 30 54 A	M	Masculino	27	25-29	15-29	Motociclista	Conductor
29147	2012-01-08	2012	1	17:40:00	Otro	Tramo 8 Kilometro 6	M	Masculino	28	25-29	15-29	Motociclista	Conductor
29148	2012-01-08	2012	1	18:10:00	Choque	Calle 44 42	M	Masculino	26	25-29	15-29	Motociclista	Conductor
29149	2012-01-08	2012	1	19:00:00	Caida Ocupante	Calle 46 23	M	Masculino	29	25-29	15-29	Parrillero	Pasajero
29150	2012-01-08	2012	1	19:20:00	Choque	Carrera 79 A 92	M	Masculino	31	30-34	30-49	Parrillero	Pasajero
29151	2012-01-08	2012	1	19:20:00	Choque	Carrera 79 A 92	F	Femenino	102	Sin dato	Sin dato	Motociclista	Conductor
29152	2012-01-08	2012	1	19:30:00	Otro	Carrera 52 54	M	Masculino	101	Sin dato	Sin dato	Motociclista	Conductor
29153	2012-01-08	2012	1	20:00:00	Choque	Carrera 51 89	M	Masculino	24	20-24	15-29	Motociclista	Conductor
29154	2012-01-08	2012	1	20:15:00	Otro	Carrera 78 30 A	M	Masculino	23	20-24	15-29	Motociclista	Conductor
29155	2012-01-08	2012	1	20:20:00	Otro	Calle 58 28 A	M	Masculino	34	30-34	30-49	Motociclista	Conductor
29156	2012-01-08	2012	1	21:30:00	Choque	Carrera 52 25	M	Masculino	35	35-39	30-49	Motociclista	Conductor
29157	2012-01-08	2012	1	23:00:00	Atropello	Carrera 50 31	M	Masculino	19	15-19	15-29	Motociclista	Conductor
29158	2012-01-08	2012	1	23:00:00	Atropello	Carrera 50 31	F	Femenino	17	15-19	15-29	Parrillero	Pasajero
29159	2012-01-08	2012	1	23:00:00	Choque	Carrera 83 104	M	Masculino	41	40-44	30-49	Motociclista	Conductor
29160	2012-01-08	2012	1	23:00:00	Caida Ocupante	Tramo 17 Kilometro 13	F	Femenino	27	25-29	15-29	Parrillero	Pasajero
29161	2012-01-08	2012	1	23:00:00	Caida Ocupante	Tramo 17 Kilometro 13	F	Femenino	98	Sin dato	Sin dato	Motociclista	Conductor
29162	2012-01-08	2012	1	23:00:00	Caida Ocupante	Carrera 75 A 98	M	Masculino	22	20-24	15-29	Motociclista	Conductor
29163	2012-01-09	2012	1	01:00:00	Caida Ocupante	Carrera 45 78	F	Femenino	16	15-19	15-29	Parrillero	Pasajero
29164	2012-01-09	2012	1	02:40:00	Otro	Calle 52 26	M	Masculino	27	25-29	15-29	Motociclista	Conductor
29165	2012-01-09	2012	1	06:15:00	Otro	Carrera 52 13 Sur	M	Masculino	23	20-24	15-29	Motociclista	Conductor
29166	2012-01-09	2012	1	06:30:00	Caida Ocupante	Carrera 80 59	M	Masculino	25	25-29	15-29	Motociclista	Conductor
29167	2012-01-09	2012	1	06:40:00	Choque	Calle 47 D 87	M	Masculino	51	50-54	50-64	Motociclista	Conductor
29168	2012-01-09	2012	1	11:00:00	Caida Ocupante	Calle 64 91	M	Masculino	34	30-34	30-49	Motociclista	Conductor
29169	2012-01-09	2012	1	11:30:00	Caida Ocupante	Calle 28 79	M	Masculino	32	30-34	30-49	Parrillero	Pasajero
29170	2012-01-09	2012	1	11:40:00	Otro	Calle 65 C 90 C	M	Masculino	34	30-34	30-49	Parrillero	Pasajero
29171	2012-01-09	2012	1	13:00:00	Caida Ocupante	Carrera 52 14	M	Masculino	36	35-39	30-49	Motociclista	Conductor
29172	2012-01-09	2012	1	13:30:00	Choque	Carrera 53 73	M	Masculino	27	25-29	15-29	Motociclista	Conductor
29173	2012-01-09	2012	1	13:57:00	Choque	Calle 57 41	M	Masculino	27	25-29	15-29	Motociclista	Conductor
29174	2012-01-09	2012	1	15:00:00	Choque	Carrera 84 100	M	Masculino	26	25-29	15-29	Motociclista	Conductor
29175	2012-01-09	2012	1	15:00:00	Choque	Carrera 84 100	M	Masculino	73	70-74	65 y más	Parrillero	Pasajero
29176	2012-01-09	2012	1	15:00:00	Choque	Carrera 84 100	M	Masculino	16	15-19	15-29	Parrillero	Pasajero
29177	2012-01-09	2012	1	15:40:00	Choque	Calle 80 68	F	Femenino	99	Sin dato	Sin dato	Parrillero	Pasajero
29178	2012-01-09	2012	1	16:00:00	Choque	Calle 42 21	M	Masculino	32	30-34	30-49	Motociclista	Conductor
29179	2012-01-09	2012	1	16:55:00	Otro	Carrera 72 A 32 B	M	Masculino	18	15-19	15-29	Motociclista	Conductor
29180	2012-01-09	2012	1	17:30:00	Atropello	Carrera 52 53	M	Masculino	18	15-19	15-29	Motociclista	Conductor
29181	2012-01-09	2012	1	17:30:00	Atropello	Carrera 52 53	M	Masculino	99	Sin dato	Sin dato	Parrillero	Pasajero
29182	2012-01-09	2012	1	18:00:00	Caida Ocupante	Carrera 48 82	F	Femenino	20	20-24	15-29	Motociclista	Conductor
29183	2012-01-09	2012	1	19:00:00	Choque	Carrera 9 53	M	Masculino	17	15-19	15-29	Parrillero	Pasajero
29184	2012-01-09	2012	1	19:00:00	Choque	Carrera 9 53	M	Masculino	21	20-24	15-29	Motociclista	Conductor
29185	2012-01-09	2012	1	19:30:00	Caida Ocupante	Carrera 48 36	M	Masculino	28	25-29	15-29	Motociclista	Conductor
29186	2012-01-09	2012	1	19:50:00	Otro	Carrera 83 103	F	Femenino	24	20-24	15-29	Parrillero	Pasajero
29187	2012-01-09	2012	1	20:00:00	Choque	Calle 32 F 69	M	Masculino	31	30-34	30-49	Motociclista	Conductor
29188	2012-01-09	2012	1	20:00:00	Choque	Calle 32 F 69	F	Femenino	21	20-24	15-29	Parrillero	Pasajero
29189	2012-01-09	2012	1	20:10:00	Choque	Calle 1 Sur 82	M	Masculino	33	30-34	30-49	Motociclista	Conductor
29190	2012-01-09	2012	1	20:10:00	Choque	Calle 1 Sur 82	F	Femenino	23	20-24	15-29	Parrillero	Pasajero
29191	2012-01-09	2012	1	20:20:00	Choque	Tramo 7 Kilometro 1	F	Femenino	21	20-24	15-29	Motociclista	Conductor
29192	2012-01-09	2012	1	20:20:00	Choque	Tramo 7 Kilometro 1	M	Masculino	22	20-24	15-29	Motociclista	Conductor
29193	2012-01-09	2012	1	20:20:00	Choque	Tramo 7 Kilometro 1	F	Femenino	17	15-19	15-29	Parrillero	Pasajero
29194	2012-01-09	2012	1	20:20:00	Choque	Tramo 7 Kilometro 1	F	Femenino	2	1-4	1-14	Parrillero	Pasajero
29195	2012-01-09	2012	1	20:30:00	Choque	Carrera 52 101	M	Masculino	28	25-29	15-29	Motociclista	Conductor
29196	2012-01-09	2012	1	20:30:00	Caida Ocupante	Carrera 39 51	M	Masculino	37	35-39	30-49	Motociclista	Conductor
29197	2012-01-09	2012	1	21:10:00	Choque	Carrera 39 84	M	Masculino	25	25-29	15-29	Motociclista	Conductor
29198	2012-01-09	2012	1	21:10:00	Choque	Carrera 39 84	M	Masculino	3	1-4	1-14	Parrillero	Pasajero
29199	2012-01-09	2012	1	21:45:00	Caida Ocupante	Carrera 50 C 79	M	Masculino	32	30-34	30-49	Motociclista	Conductor
29200	2012-01-09	2012	1	22:45:00	Caida Ocupante	Carrera 40 66	M	Masculino	25	25-29	15-29	Motociclista	Conductor
29201	2012-01-09	2012	1	23:00:00	Caida Ocupante		M	Masculino	53	50-54	50-64	Motociclista	Conductor
29202	2012-01-10	2012	1	00:05:00	Caida Ocupante	Calle 44 38	M	Masculino	24	20-24	15-29	Motociclista	Conductor
29203	2012-01-10	2012	1	00:05:00	Caida Ocupante	Calle 44 38	F	Femenino	18	15-19	15-29	Parrillero	Pasajero
29204	2012-01-10	2012	1	06:35:00	Choque	Carrera 76 65	M	Masculino	22	20-24	15-29	Motociclista	Conductor
29205	2012-01-10	2012	1	07:40:00	Choque	Carrera 82 51 B	M	Masculino	24	20-24	15-29	Motociclista	Conductor
29206	2012-01-10	2012	1	09:30:00	Otro	Calle 125 63	F	Femenino	24	20-24	15-29	Motociclista	Conductor
29207	2012-01-10	2012	1	10:00:00	Otro	Carrera 97 64 B	M	Masculino	39	35-39	30-49	Motociclista	Conductor
29208	2012-01-10	2012	1	11:00:00	Otro		F	Femenino	18	15-19	15-29	Parrillero	Pasajero
29209	2012-01-10	2012	1	11:00:00	Choque	Calle 49 51	F	Femenino	38	35-39	30-49	Motociclista	Conductor
29210	2012-01-10	2012	1	11:00:00	Choque	Calle 49 51	F	Femenino	17	15-19	15-29	Parrillero	Pasajero
29211	2012-01-10	2012	1	11:30:00	Caida Ocupante	Calle 86 B 34	F	Femenino	39	35-39	30-49	Motociclista	Conductor
29212	2012-01-10	2012	1	12:00:00	Choque	Calle 1 75 BA	M	Masculino	24	20-24	15-29	Motociclista	Conductor
29213	2012-01-10	2012	1	12:10:00	Otro	Carrera 72 A 79	M	Masculino	98	Sin dato	Sin dato	Motociclista	Conductor
29214	2012-01-10	2012	1	13:30:00	Caida Ocupante	Calle 12 Sur 50	M	Masculino	17	15-19	15-29	Motociclista	Conductor
29215	2012-01-10	2012	1	13:30:00	Caida Ocupante	Calle 12 Sur 50	M	Masculino	14	10-14	1-14	Parrillero	Pasajero
29216	2012-01-10	2012	1	14:00:00	Otro	Calle 68 30	M	Masculino	19	15-19	15-29	Motociclista	Conductor
29217	2012-01-10	2012	1	14:10:00	Otro	Calle 86 B 36	M	Masculino	24	20-24	15-29	Motociclista	Conductor
29218	2012-01-10	2012	1	15:00:00	Choque	Carrera 1 C 6 Sur	M	Masculino	30	30-34	30-49	Parrillero	Pasajero
29219	2012-01-10	2012	1	15:00:00	Choque	Carrera 1 C 6 Sur	M	Masculino	24	20-24	15-29	Motociclista	Conductor
29220	2012-01-10	2012	1	15:00:00	Choque	Carrera 1 C 6 Sur	M	Masculino	26	25-29	15-29	Motociclista	Conductor
29221	2012-01-10	2012	1	15:10:00	Choque	Calle 34 74 B	F	Femenino	25	25-29	15-29	Motociclista	Conductor
29222	2012-01-10	2012	1	15:30:00	Choque	Calle 78 B 75	F	Femenino	49	45-49	30-49	Parrillero	Pasajero
29223	2012-01-10	2012	1	16:00:00	Volcamiento	Carrera 32 5 Sur	M	Masculino	46	45-49	30-49	Motociclista	Conductor
29224	2012-01-10	2012	1	16:15:00	Caida Ocupante	Calle 48 D 99 B	F	Femenino	26	25-29	15-29	Motociclista	Conductor
29225	2012-01-10	2012	1	16:30:00	Caida Ocupante	Calle 65 90	M	Masculino	56	55-59	50-64	Motociclista	Conductor
29226	2012-01-10	2012	1	16:30:00	Caida Ocupante	Calle 65 90	F	Femenino	39	35-39	30-49	Parrillero	Pasajero
29227	2012-01-10	2012	1	16:40:00	Choque	Carrera 62 65	M	Masculino	35	35-39	30-49	Motociclista	Conductor
29228	2012-01-10	2012	1	17:20:00	Choque	Carrera 40 54	M	Masculino	38	35-39	30-49	Motociclista	Conductor
29229	2012-01-10	2012	1	17:25:00	Choque	Calle 12 Sur 50	M	Masculino	30	30-34	30-49	Motociclista	Conductor
29230	2012-01-10	2012	1	17:30:00	Caida Ocupante	Calle 99 51	M	Masculino	21	20-24	15-29	Parrillero	Pasajero
29231	2012-01-10	2012	1	18:00:00	Otro		M	Masculino	30	30-34	30-49	Motociclista	Conductor
29232	2012-01-10	2012	1	18:05:00	Choque	Carrera 76 9 A	F	Femenino	15	15-19	15-29	Parrillero	Pasajero
29233	2012-01-10	2012	1	18:30:00	Atropello	Carrera 12 54	M	Masculino	98	Sin dato	Sin dato	Motociclista	Conductor
29234	2012-01-10	2012	1	18:30:00	Atropello	Carrera 12 54	M	Masculino	17	15-19	15-29	Parrillero	Pasajero
29235	2012-01-10	2012	1	18:30:00	Choque	Carrera 46 41	F	Femenino	27	25-29	15-29	Motociclista	Conductor
29236	2012-01-10	2012	1	19:00:00	Caida Ocupante	Carrera 65 75	M	Masculino	28	25-29	15-29	Motociclista	Conductor
29237	2012-01-10	2012	1	19:40:00	Choque	Carrera 58 55	M	Masculino	27	25-29	15-29	Motociclista	Conductor
29238	2012-01-10	2012	1	20:00:00	Otro	Carrera 62 44	M	Masculino	27	25-29	15-29	Motociclista	Conductor
29239	2012-01-10	2012	1	20:30:00	Choque	Calle 51 28	M	Masculino	112	Sin dato	Sin dato	Motociclista	Conductor
29240	2012-01-10	2012	1	20:50:00	Otro	Carrera 39 85	M	Masculino	21	20-24	15-29	Motociclista	Conductor
29241	2012-01-10	2012	1	21:20:00	Choque	Calle 54 76	M	Masculino	30	30-34	30-49	Motociclista	Conductor
29242	2012-01-10	2012	1	23:00:00	Otro	Carrera 84 53	M	Masculino	21	20-24	15-29	Motociclista	Conductor
29243	2012-01-11	2012	1	06:00:00	Choque	Calle 55 64	M	Masculino	42	40-44	30-49	Motociclista	Conductor
29244	2012-01-11	2012	1	10:30:00	Atropello	Calle 58 50	M	Masculino	44	40-44	30-49	Motociclista	Conductor
29245	2012-01-11	2012	1	11:00:00	Choque	Carrera 57 57	M	Masculino	13	10-14	1-14	Parrillero	Pasajero
29246	2012-01-11	2012	1	11:00:00	Otro	Calle 47 D 70	F	Femenino	24	20-24	15-29	Motociclista	Conductor
29247	2012-01-11	2012	1	11:00:00	Otro	Calle 50 84	M	Masculino	98	Sin dato	Sin dato	Motociclista	Conductor
29248	2012-01-11	2012	1	11:30:00	Choque	Calle 10 48	M	Masculino	25	25-29	15-29	Motociclista	Conductor
29249	2012-01-11	2012	1	11:30:00	Choque	Calle 10 48	F	Femenino	99	Sin dato	Sin dato	Parrillero	Pasajero
29250	2012-01-11	2012	1	12:30:00	Choque	Carrera 84 34	M	Masculino	31	30-34	30-49	Motociclista	Conductor
29251	2012-01-11	2012	1	12:30:00	Otro	Calle 49 45	M	Masculino	31	30-34	30-49	Motociclista	Conductor
29252	2012-01-11	2012	1	13:00:00	Otro	Carrera 107 43	M	Masculino	30	30-34	30-49	Motociclista	Conductor
29253	2012-01-11	2012	1	14:00:00	Choque	Carrera 75 91	M	Masculino	32	30-34	30-49	Parrillero	Pasajero
29254	2012-01-11	2012	1	14:30:00	Atropello	Calle 52 49	M	Masculino	27	25-29	15-29	Motociclista	Conductor
29255	2012-01-11	2012	1	14:30:00	Caida Ocupante	Calle 92 47	M	Masculino	34	30-34	30-49	Motociclista	Conductor
29256	2012-01-11	2012	1	15:00:00	Choque	Carrera 63 48	M	Masculino	23	20-24	15-29	Motociclista	Conductor
29257	2012-01-11	2012	1	15:00:00	Caida Ocupante	Carrera 63 38	M	Masculino	19	15-19	15-29	Motociclista	Conductor
29258	2012-01-11	2012	1	15:40:00	Choque	Calle 91 72	M	Masculino	32	30-34	30-49	Motociclista	Conductor
29259	2012-01-11	2012	1	15:40:00	Choque	Calle 91 72	M	Masculino	25	25-29	15-29	Motociclista	Conductor
29260	2012-01-11	2012	1	16:40:00	Choque	Carrera 46 77	M	Masculino	23	20-24	15-29	Motociclista	Conductor
29261	2012-01-11	2012	1	17:00:00	Atropello	Carrera 88 31 CC	M	Masculino	44	40-44	30-49	Motociclista	Conductor
29262	2012-01-11	2012	1	17:00:00	Atropello	Carrera 88 31 CC	F	Femenino	40	40-44	30-49	Parrillero	Pasajero
29263	2012-01-11	2012	1	17:20:00	Choque	Carrera 64 C 83	M	Masculino	21	20-24	15-29	Motociclista	Conductor
29264	2012-01-11	2012	1	17:50:00	Otro	Calle 68 39	M	Masculino	30	30-34	30-49	Motociclista	Conductor
29265	2012-01-11	2012	1	18:50:00	Choque	Calle 6 Sur 50 B	M	Masculino	30	30-34	30-49	Motociclista	Conductor
29266	2012-01-11	2012	1	18:50:00	Choque	Calle 6 Sur 50 B	M	Masculino	27	25-29	15-29	Parrillero	Pasajero
29267	2012-01-11	2012	1	18:50:00	Choque	Calle 6 Sur 50 B	M	Masculino	40	40-44	30-49	Motociclista	Conductor
29268	2012-01-11	2012	1	19:00:00	Caida Ocupante	Carrera 45 45	M	Masculino	30	30-34	30-49	Motociclista	Conductor
29269	2012-01-11	2012	1	19:10:00	Choque	Carrera 81 30	M	Masculino	26	25-29	15-29	Motociclista	Conductor
29270	2012-01-11	2012	1	19:10:00	Choque	Carrera 81 30	F	Femenino	24	20-24	15-29	Parrillero	Pasajero
29271	2012-01-11	2012	1	19:20:00	Choque	Carrera 43 G 28	M	Masculino	25	25-29	15-29	Motociclista	Conductor
29272	2012-01-11	2012	1	19:50:00	Choque	Carrera 63 48 B	M	Masculino	32	30-34	30-49	Motociclista	Conductor
29273	2012-01-11	2012	1	20:00:00	Choque	Calle 44 65	M	Masculino	22	20-24	15-29	Motociclista	Conductor
29274	2012-01-11	2012	1	23:00:00	Caida Ocupante	Calle 58 57	M	Masculino	45	45-49	30-49	Motociclista	Conductor
29275	2012-01-11	2012	1	23:00:00	Caida Ocupante	Calle 58 57	F	Femenino	36	35-39	30-49	Parrillero	Pasajero
29276	2012-01-12	2012	1	00:00:00	Choque	Calle 68 51 B	M	Masculino	20	20-24	15-29	Motociclista	Conductor
29277	2012-01-12	2012	1	00:00:00	Choque	Calle 68 51 B	M	Masculino	20	20-24	15-29	Parrillero	Pasajero
29278	2012-01-12	2012	1	00:15:00	Caida Ocupante		M	Masculino	41	40-44	30-49	Motociclista	Conductor
29279	2012-01-12	2012	1	02:50:00	Caida Ocupante	Carrera 50 33	M	Masculino	16	15-19	15-29	Motociclista	Conductor
29280	2012-01-12	2012	1	03:00:00	Choque	Calle 49 35	M	Masculino	59	55-59	50-64	Motociclista	Conductor
29281	2012-01-12	2012	1	03:00:00	Choque	Calle 49 35	M	Masculino	20	20-24	15-29	Parrillero	Pasajero
29282	2012-01-12	2012	1	06:00:00	Otro	Calle 78 B 69	M	Masculino	26	25-29	15-29	Motociclista	Conductor
29283	2012-01-12	2012	1	07:00:00	Choque	Carrera 64 C 67	M	Masculino	20	20-24	15-29	Motociclista	Conductor
29284	2012-01-12	2012	1	07:40:00	Choque	Carrera 63 71	M	Masculino	55	55-59	50-64	Motociclista	Conductor
29285	2012-01-12	2012	1	08:00:00	Choque	Calle 33 74 E	F	Femenino	19	15-19	15-29	Parrillero	Pasajero
29286	2012-01-12	2012	1	08:00:00	Choque	Carrera 64 C 80	F	Femenino	34	30-34	30-49	Parrillero	Pasajero
29287	2012-01-12	2012	1	08:00:00	Choque	Carrera 64 C 80	F	Femenino	22	20-24	15-29	Motociclista	Conductor
29288	2012-01-12	2012	1	08:50:00	Choque	Carrera 41 60	M	Masculino	37	35-39	30-49	Motociclista	Conductor
29289	2012-01-12	2012	1	08:50:00	Choque	Carrera 41 60	F	Femenino	22	20-24	15-29	Motociclista	Conductor
29290	2012-01-12	2012	1	09:20:00	Choque	Carrera 43 A 17	M	Masculino	22	20-24	15-29	Motociclista	Conductor
29291	2012-01-12	2012	1	10:20:00	Choque	Carrera 55 B 78	M	Masculino	56	55-59	50-64	Motociclista	Conductor
29292	2012-01-12	2012	1	11:10:00	Choque	Calle 10 43 C	M	Masculino	24	20-24	15-29	Motociclista	Conductor
29293	2012-01-12	2012	1	12:30:00	Caida Ocupante	Carrera 52 85 A	M	Masculino	37	35-39	30-49	Motociclista	Conductor
29294	2012-01-12	2012	1	12:45:00	Choque	Carrera 75 65	F	Femenino	20	20-24	15-29	Motociclista	Conductor
29295	2012-01-12	2012	1	13:30:00	Choque	Carrera 64 58	M	Masculino	25	25-29	15-29	Motociclista	Conductor
29296	2012-01-12	2012	1	13:30:00	Otro	Carrera 48 C 16 A Sur	M	Masculino	21	20-24	15-29	Motociclista	Conductor
29297	2012-01-12	2012	1	14:40:00	Caida Ocupante	Calle 105 A 74	F	Femenino	30	30-34	30-49	Parrillero	Pasajero
29298	2012-01-12	2012	1	15:00:00	Otro	Calle 56 25	M	Masculino	31	30-34	30-49	Parrillero	Pasajero
29299	2012-01-12	2012	1	16:00:00	Choque	Carrera 80 45 GG	M	Masculino	25	25-29	15-29	Motociclista	Conductor
29300	2012-01-12	2012	1	17:00:00	Otro	Carrera 62 44	M	Masculino	20	20-24	15-29	Motociclista	Conductor
29301	2012-01-12	2012	1	17:50:00	Caida Ocupante	Calle 68 62	M	Masculino	57	55-59	50-64	Motociclista	Conductor
29302	2012-01-12	2012	1	18:30:00	Choque	Calle 92 50	F	Femenino	23	20-24	15-29	Motociclista	Conductor
29303	2012-01-12	2012	1	18:30:00	Choque	Calle 79 49 A	M	Masculino	27	25-29	15-29	Motociclista	Conductor
29304	2012-01-12	2012	1	18:30:00	Choque	Calle 79 49 A	F	Femenino	32	30-34	30-49	Parrillero	Pasajero
29305	2012-01-12	2012	1	19:00:00	Choque	Calle 30 A 69	F	Femenino	46	45-49	30-49	Parrillero	Pasajero
29306	2012-01-12	2012	1	19:00:00	Choque	Calle 30 A 69	M	Masculino	98	Sin dato	Sin dato	Motociclista	Conductor
29307	2012-01-12	2012	1	19:30:00	Choque	Diagonal 28 16	M	Masculino	18	15-19	15-29	Motociclista	Conductor
29308	2012-01-12	2012	1	19:30:00	Caida Ocupante	Carrera 57 54	M	Masculino	29	25-29	15-29	Motociclista	Conductor
29309	2012-01-12	2012	1	19:30:00	Choque	Carrera 80 33	M	Masculino	35	35-39	30-49	Motociclista	Conductor
29310	2012-01-12	2012	1	20:30:00	Otro	Carrera 48 10	M	Masculino	25	25-29	15-29	Motociclista	Conductor
29311	2012-01-12	2012	1	20:50:00	Choque	Carrera 45 53	M	Masculino	27	25-29	15-29	Motociclista	Conductor
29312	2012-01-12	2012	1	21:00:00	Caida Ocupante	Carrera 49 A 20	M	Masculino	18	15-19	15-29	Parrillero	Pasajero
29313	2012-01-12	2012	1	21:00:00	Caida Ocupante	Calle 47 20 A	M	Masculino	17	15-19	15-29	Motociclista	Conductor
29314	2012-01-12	2012	1	21:00:00	Otro	Carrera 50 10	M	Masculino	27	25-29	15-29	Motociclista	Conductor
29315	2012-01-12	2012	1	23:40:00	Volcamiento	Calle 16 A Sur 9 E	M	Masculino	20	20-24	15-29	Motociclista	Conductor
29316	2012-01-13	2012	1	00:23:00	Caida Ocupante		M	Masculino	35	35-39	30-49	Motociclista	Conductor
29317	2012-01-13	2012	1	00:23:00	Caida Ocupante		M	Masculino	26	25-29	15-29	Parrillero	Pasajero
29318	2012-01-13	2012	1	05:20:00	Choque	Carrera 80 46	M	Masculino	36	35-39	30-49	Motociclista	Conductor
29319	2012-01-13	2012	1	05:20:00	Choque	Carrera 80 46	M	Masculino	35	35-39	30-49	Motociclista	Conductor
29320	2012-01-13	2012	1	06:40:00	Caida Ocupante		M	Masculino	32	30-34	30-49	Motociclista	Conductor
29321	2012-01-13	2012	1	06:40:00	Caida Ocupante		F	Femenino	32	30-34	30-49	Parrillero	Pasajero
29322	2012-01-13	2012	1	06:50:00	Choque	Carrera 64 C 100	M	Masculino	99	Sin dato	Sin dato	Motociclista	Conductor
29323	2012-01-13	2012	1	08:10:00	Choque	Carrera 64 C 68	M	Masculino	51	50-54	50-64	Motociclista	Conductor
29324	2012-01-13	2012	1	10:30:00	Caida Ocupante	Calle 50 80	M	Masculino	24	20-24	15-29	Motociclista	Conductor
29325	2012-01-13	2012	1	11:40:00	Choque	Diagonal 66 67	M	Masculino	43	40-44	30-49	Motociclista	Conductor
29326	2012-01-13	2012	1	12:40:00	Choque	Carrera 57 48	M	Masculino	98	Sin dato	Sin dato	Motociclista	Conductor
29327	2012-01-13	2012	1	12:45:00	Caida Ocupante	Carrera 89 65	F	Femenino	38	35-39	30-49	Parrillero	Pasajero
29328	2012-01-13	2012	1	13:55:00	Atropello	Calle 5 Sur 38	M	Masculino	27	25-29	15-29	Motociclista	Conductor
29329	2012-01-13	2012	1	14:00:00	Caida Ocupante		F	Femenino	29	25-29	15-29	Parrillero	Pasajero
29330	2012-01-13	2012	1	14:00:00	Otro	Calle 71 B 71	F	Femenino	21	20-24	15-29	Motociclista	Conductor
29331	2012-01-13	2012	1	16:20:00	Otro	Calle 52 28	M	Masculino	28	25-29	15-29	Motociclista	Conductor
29332	2012-01-13	2012	1	16:50:00	Otro	Calle 30 52	M	Masculino	51	50-54	50-64	Motociclista	Conductor
29333	2012-01-13	2012	1	17:00:00	Choque	Carrera 50 30 A	M	Masculino	29	25-29	15-29	Motociclista	Conductor
29334	2012-01-13	2012	1	17:15:00	Atropello	Calle 65 AA 105	M	Masculino	52	50-54	50-64	Motociclista	Conductor
29335	2012-01-13	2012	1	18:00:00	Choque	Carrera 49 10	M	Masculino	25	25-29	15-29	Motociclista	Conductor
29336	2012-01-13	2012	1	18:00:00	Choque	Carrera 49 10	M	Masculino	18	15-19	15-29	Parrillero	Pasajero
29337	2012-01-13	2012	1	18:00:00	Choque	Calle 44 49	F	Femenino	47	45-49	30-49	Parrillero	Pasajero
29338	2012-01-13	2012	1	18:10:00	Otro	Calle 33 19	M	Masculino	Sin Inf	Sin dato	Sin dato	Motociclista	Conductor
29339	2012-01-13	2012	1	18:10:00	Otro	Calle 33 19	F	Femenino	Sin Inf	Sin dato	Sin dato	Parrillero	Pasajero
29340	2012-01-13	2012	1	19:25:00	Choque	Calle 55 77 C	F	Femenino	58	55-59	50-64	Parrillero	Pasajero
29341	2012-01-13	2012	1	19:25:00	Choque	Calle 55 77 C	M	Masculino	18	15-19	15-29	Motociclista	Conductor
29342	2012-01-13	2012	1	19:30:00	Choque	Carrera 70 32	M	Masculino	100	Sin dato	Sin dato	Motociclista	Conductor
29343	2012-01-13	2012	1	19:30:00	Choque	Calle 48 A 90	M	Masculino	25	25-29	15-29	Motociclista	Conductor
29344	2012-01-13	2012	1	19:30:00	Choque	Calle 48 A 90	F	Femenino	27	25-29	15-29	Parrillero	Pasajero
29345	2012-01-13	2012	1	19:40:00	Otro	Calle 92 47	F	Femenino	48	45-49	30-49	Parrillero	Pasajero
29346	2012-01-13	2012	1	20:00:00	Otro	Carrera 52 97	M	Masculino	38	35-39	30-49	Motociclista	Conductor
29347	2012-01-13	2012	1	20:00:00	Otro	Carrera 52 97	F	Femenino	26	25-29	15-29	Parrillero	Pasajero
29348	2012-01-13	2012	1	20:00:00	Choque	Calle 46 1 AA	M	Masculino	29	25-29	15-29	Motociclista	Conductor
29349	2012-01-13	2012	1	20:00:00	Caida Ocupante		M	Masculino	19	15-19	15-29	Parrillero	Pasajero
29350	2012-01-13	2012	1	20:00:00	Otro		M	Masculino	35	35-39	30-49	Motociclista	Conductor
29351	2012-01-13	2012	1	20:00:00	Choque	Calle 47 33	M	Masculino	32	30-34	30-49	Parrillero	Pasajero
29352	2012-01-13	2012	1	20:00:00	Choque	Calle 47 33	M	Masculino	18	15-19	15-29	Motociclista	Conductor
29353	2012-01-13	2012	1	20:30:00	Caida Ocupante	Calle 44 88	M	Masculino	36	35-39	30-49	Motociclista	Conductor
29354	2012-01-13	2012	1	21:00:00	Choque	Carrera 64 100 A	M	Masculino	33	30-34	30-49	Motociclista	Conductor
29355	2012-01-13	2012	1	21:00:00	Choque	Carrera 64 100 A	F	Femenino	24	20-24	15-29	Parrillero	Pasajero
29356	2012-01-13	2012	1	22:00:00	Atropello	Carrera 34 40 A	M	Masculino	18	15-19	15-29	Motociclista	Conductor
29357	2012-01-13	2012	1	22:15:00	Atropello	Carrera 52 2 Sur	M	Masculino	21	20-24	15-29	Motociclista	Conductor
29358	2012-01-13	2012	1	22:30:00	Choque	Diagonal 75 B 1	M	Masculino	34	30-34	30-49	Motociclista	Conductor
29359	2012-01-13	2012	1	22:30:00	Caida Ocupante	Calle 80 70	M	Masculino	16	15-19	15-29	Motociclista	Conductor
29360	2012-01-13	2012	1	22:50:00	Caida Ocupante	Carrera 43 80	M	Masculino	21	20-24	15-29	Motociclista	Conductor
29361	2012-01-14	2012	1	00:10:00	Otro		M	Masculino	20	20-24	15-29	Motociclista	Conductor
29362	2012-01-14	2012	1	00:10:00	Otro	Calle 52 25	M	Masculino	19	15-19	15-29	Motociclista	Conductor
29363	2012-01-14	2012	1	01:50:00	Caida Ocupante	Carrera 55 39	M	Masculino	31	30-34	30-49	Motociclista	Conductor
29364	2012-01-14	2012	1	01:50:00	Caida Ocupante	Carrera 55 39	F	Femenino	25	25-29	15-29	Parrillero	Pasajero
29365	2012-01-14	2012	1	02:00:00	Caida Ocupante		F	Femenino	18	15-19	15-29	Motociclista	Conductor
29366	2012-01-14	2012	1	06:00:00	Caida Ocupante	Calle 54 36	F	Femenino	20	20-24	15-29	Parrillero	Pasajero
29367	2012-01-14	2012	1	06:10:00	Choque	Carrera 63 58	M	Masculino	29	25-29	15-29	Motociclista	Conductor
29368	2012-01-14	2012	1	06:15:00	Otro	Carrera 30 40	M	Masculino	22	20-24	15-29	Motociclista	Conductor
29369	2012-01-14	2012	1	07:40:00	Choque	Carrera 63 52	M	Masculino	37	35-39	30-49	Motociclista	Conductor
29370	2012-01-14	2012	1	07:40:00	Choque	Carrera 65 90	F	Femenino	36	35-39	30-49	Parrillero	Pasajero
29371	2012-01-14	2012	1	08:20:00	Caida Ocupante	Carrera 63 44	F	Femenino	54	50-54	50-64	Parrillero	Pasajero
29372	2012-01-14	2012	1	09:30:00	Otro	Carrera 65 10	M	Masculino	22	20-24	15-29	Motociclista	Conductor
29373	2012-01-14	2012	1	09:40:00	Choque	Carrera 71 95	M	Masculino	30	30-34	30-49	Motociclista	Conductor
29374	2012-01-14	2012	1	09:40:00	Volcamiento	Carrera 92 40	M	Masculino	45	45-49	30-49	Motociclista	Conductor
29375	2012-01-14	2012	1	10:40:00	Choque	Carrera 48 24	M	Masculino	36	35-39	30-49	Motociclista	Conductor
29376	2012-01-14	2012	1	11:50:00	Otro		M	Masculino	21	20-24	15-29	Motociclista	Conductor
29377	2012-01-14	2012	1	12:00:00	Choque	Carrera 50 14	M	Masculino	22	20-24	15-29	Motociclista	Conductor
29378	2012-01-14	2012	1	13:00:00	Caida Ocupante	Carrera 52 10 Sur	M	Masculino	36	35-39	30-49	Motociclista	Conductor
29379	2012-01-14	2012	1	13:00:00	Otro	Calle 28 77	M	Masculino	51	50-54	50-64	Motociclista	Conductor
29380	2012-01-14	2012	1	13:40:00	Choque	Carrera 63 59	M	Masculino	37	35-39	30-49	Motociclista	Conductor
29381	2012-01-14	2012	1	13:50:00	Choque	Carrera 48 1 A	M	Masculino	25	25-29	15-29	Motociclista	Conductor
29382	2012-01-14	2012	1	15:30:00	Otro	Carrera 57 44	M	Masculino	22	20-24	15-29	Motociclista	Conductor
29383	2012-01-14	2012	1	15:30:00	Choque	Carrera 36 A 56	M	Masculino	26	25-29	15-29	Motociclista	Conductor
29384	2012-01-14	2012	1	16:00:00	Otro	Carrera 64 71	M	Masculino	23	20-24	15-29	Motociclista	Conductor
29385	2012-01-14	2012	1	16:30:00	Otro	Calle 4 AB 190	M	Masculino	15	15-19	15-29	Motociclista	Conductor
29386	2012-01-14	2012	1	16:35:00	Choque	Calle 6 Sur 52	M	Masculino	28	25-29	15-29	Motociclista	Conductor
29387	2012-01-14	2012	1	16:50:00	Choque	Carrera 63 80	M	Masculino	45	45-49	30-49	Motociclista	Conductor
29388	2012-01-14	2012	1	18:00:00	Otro	Carrera 62 58	M	Masculino	28	25-29	15-29	Motociclista	Conductor
29389	2012-01-14	2012	1	18:10:00	Choque	Calle 57 B 15	M	Masculino	22	20-24	15-29	Motociclista	Conductor
29390	2012-01-14	2012	1	18:10:00	Choque	Calle 57 B 15	M	Masculino	18	15-19	15-29	Parrillero	Pasajero
29391	2012-01-14	2012	1	18:20:00	Caida Ocupante	Carrera 39 54	M	Masculino	98	Sin dato	Sin dato	Motociclista	Conductor
29392	2012-01-14	2012	1	18:30:00	Choque	Carrera 80 54 A	M	Masculino	29	25-29	15-29	Motociclista	Conductor
29393	2012-01-14	2012	1	18:40:00	Otro	Calle 67 53	M	Masculino	30	30-34	30-49	Motociclista	Conductor
29394	2012-01-14	2012	1	19:20:00	Choque	Calle 71 45	M	Masculino	30	30-34	30-49	Motociclista	Conductor
29395	2012-01-14	2012	1	19:40:00	Otro	Carrera 48 65	F	Femenino	98	Sin dato	Sin dato	Parrillero	Pasajero
29396	2012-01-14	2012	1	19:50:00	Choque	Calle 65 76	M	Masculino	40	40-44	30-49	Motociclista	Conductor
29397	2012-01-14	2012	1	19:50:00	Choque	Calle 65 76	F	Femenino	37	35-39	30-49	Parrillero	Pasajero
29398	2012-01-14	2012	1	19:50:00	Choque	Calle 5 A 11 B Este	M	Masculino	27	25-29	15-29	Motociclista	Conductor
29399	2012-01-14	2012	1	19:50:00	Otro	Carrera 65 63	F	Femenino	98	Sin dato	Sin dato	Parrillero	Pasajero
29400	2012-01-14	2012	1	19:50:00	Otro	Carrera 65 63	M	Masculino	52	50-54	50-64	Motociclista	Conductor
29401	2012-01-14	2012	1	20:00:00	Choque	Calle 61 51	M	Masculino	19	15-19	15-29	Parrillero	Pasajero
29402	2012-01-14	2012	1	20:45:00	Volcamiento	Calle 44 60	M	Masculino	69	65-69	65 y más	Parrillero	Pasajero
29403	2012-01-14	2012	1	21:20:00	Caida Ocupante	Carrera 57 44	M	Masculino	32	30-34	30-49	Motociclista	Conductor
29404	2012-01-14	2012	1	22:00:00	Choque	Carrera 30 80 B	M	Masculino	25	25-29	15-29	Motociclista	Conductor
29405	2012-01-14	2012	1	22:00:00	Otro	Calle 8 6 A	M	Masculino	25	25-29	15-29	Motociclista	Conductor
29406	2012-01-14	2012	1	23:10:00	Caida Ocupante	Calle 36 41	M	Masculino	18	15-19	15-29	Parrillero	Pasajero
29407	2012-01-14	2012	1	23:10:00	Caida Ocupante	Calle 63 94 B	M	Masculino	43	40-44	30-49	Motociclista	Conductor
29408	2012-01-14	2012	1	23:10:00	Caida Ocupante	Calle 63 94 B	F	Femenino	35	35-39	30-49	Parrillero	Pasajero
29409	2012-01-14	2012	1	23:15:00	Choque	Calle 64 39	M	Masculino	11	10-14	1-14	Parrillero	Pasajero
29410	2012-01-15	2012	1	00:10:00	Choque	Carrera 64 AA 120	M	Masculino	33	30-34	30-49	Motociclista	Conductor
29411	2012-01-15	2012	1	01:00:00	Choque	Calle 101 50	M	Masculino	19	15-19	15-29	Motociclista	Conductor
29412	2012-01-15	2012	1	01:00:00	Choque	Calle 101 50	M	Masculino	18	15-19	15-29	Motociclista	Conductor
29413	2012-01-15	2012	1	02:50:00	Choque	Carrera 70 47 D	M	Masculino	98	Sin dato	Sin dato	Motociclista	Conductor
29414	2012-01-15	2012	1	02:50:00	Caida Ocupante	Carrera 49 98	M	Masculino	29	25-29	15-29	Motociclista	Conductor
29415	2012-01-15	2012	1	09:30:00	Otro	Carrera 47 70	M	Masculino	21	20-24	15-29	Motociclista	Conductor
29416	2012-01-15	2012	1	09:30:00	Otro	Carrera 49 97	M	Masculino	32	30-34	30-49	Motociclista	Conductor
29417	2012-01-15	2012	1	11:00:00	Choque	Diagonal 74 B 32	M	Masculino	36	35-39	30-49	Motociclista	Conductor
29418	2012-01-15	2012	1	11:00:00	Caida Ocupante	Carrera 63 44	M	Masculino	32	30-34	30-49	Motociclista	Conductor
29419	2012-01-15	2012	1	12:30:00	Caida Ocupante	Carrera 80 76	M	Masculino	27	25-29	15-29	Motociclista	Conductor
29420	2012-01-15	2012	1	12:40:00	Caida Ocupante	Carrera 32 49	M	Masculino	24	20-24	15-29	Motociclista	Conductor
29421	2012-01-15	2012	1	13:15:00	Caida Ocupante	Carrera 30 29	F	Femenino	30	30-34	30-49	Motociclista	Conductor
29422	2012-01-15	2012	1	13:15:00	Caida Ocupante	Carrera 30 29	F	Femenino	18	15-19	15-29	Parrillero	Pasajero
29423	2012-01-15	2012	1	13:20:00	Atropello	Calle 80 71 A	M	Masculino	25	25-29	15-29	Motociclista	Conductor
29424	2012-01-15	2012	1	13:20:00	Atropello	Calle 80 71 A	M	Masculino	112	Sin dato	Sin dato	Parrillero	Pasajero
29425	2012-01-15	2012	1	14:20:00	Otro	Diagonal 75 B 6	M	Masculino	21	20-24	15-29	Motociclista	Conductor
29426	2012-01-15	2012	1	14:45:00	Choque	Carrera 72 A 95	M	Masculino	23	20-24	15-29	Motociclista	Conductor
29427	2012-01-15	2012	1	14:45:00	Choque	Carrera 72 A 95	M	Masculino	19	15-19	15-29	Motociclista	Conductor
29428	2012-01-15	2012	1	14:45:00	Choque	Carrera 72 A 95	F	Femenino	99	Sin dato	Sin dato	Parrillero	Pasajero
29429	2012-01-15	2012	1	15:01:00	Choque	Carrera 81 52	M	Masculino	19	15-19	15-29	Motociclista	Conductor
29430	2012-01-15	2012	1	15:01:00	Choque	Calle 49 50	M	Masculino	22	20-24	15-29	Motociclista	Conductor
29431	2012-01-15	2012	1	15:50:00	Caida Ocupante	Calle 117 D 63 C	F	Femenino	38	35-39	30-49	Parrillero	Pasajero
29432	2012-01-15	2012	1	15:50:00	Caida Ocupante	Calle 117 D 63 C	M	Masculino	40	40-44	30-49	Motociclista	Conductor
29433	2012-01-15	2012	1	16:15:00	Choque	Calle 32 86	M	Masculino	24	20-24	15-29	Motociclista	Conductor
29434	2012-01-15	2012	1	16:20:00	Otro	Carrera 75 21	M	Masculino	21	20-24	15-29	Motociclista	Conductor
29435	2012-01-15	2012	1	17:10:00	Choque	Carrera 80 34	M	Masculino	30	30-34	30-49	Motociclista	Conductor
29436	2012-01-15	2012	1	17:10:00	Choque	Carrera 80 34	F	Femenino	29	25-29	15-29	Parrillero	Pasajero
29437	2012-01-15	2012	1	17:30:00	Choque	Carrera 50 43	M	Masculino	33	30-34	30-49	Motociclista	Conductor
29438	2012-01-15	2012	1	18:00:00	Choque	Carrera 64 BB 115	M	Masculino	23	20-24	15-29	Parrillero	Pasajero
29439	2012-01-15	2012	1	18:00:00	Choque	Carrera 64 BB 115	M	Masculino	24	20-24	15-29	Motociclista	Conductor
29440	2012-01-15	2012	1	18:30:00	Choque	Calle 90 49 A	M	Masculino	33	30-34	30-49	Motociclista	Conductor
29441	2012-01-15	2012	1	18:30:00	Choque	Calle 90 49 A	F	Femenino	23	20-24	15-29	Parrillero	Pasajero
29442	2012-01-15	2012	1	19:30:00	Otro	Carrera 27 56	M	Masculino	25	25-29	15-29	Motociclista	Conductor
29443	2012-01-15	2012	1	21:15:00	Choque	Calle 71 37	M	Masculino	20	20-24	15-29	Motociclista	Conductor
29444	2012-01-16	2012	1	00:05:00	Otro	Carrera 30 30	F	Femenino	99	Sin dato	Sin dato	Parrillero	Pasajero
29445	2012-01-16	2012	1	04:15:00	Choque	Carrera 46 50	M	Masculino	31	30-34	30-49	Motociclista	Conductor
29446	2012-01-16	2012	1	04:15:00	Choque	Carrera 46 50	M	Masculino	22	20-24	15-29	Motociclista	Conductor
29447	2012-01-16	2012	1	04:30:00	Caida Ocupante	Carrera 52 2 Sur	M	Masculino	25	25-29	15-29	Motociclista	Conductor
29448	2012-01-16	2012	1	05:30:00	Caida Ocupante	Carrera 52 8 Sur	M	Masculino	36	35-39	30-49	Motociclista	Conductor
29449	2012-01-16	2012	1	06:05:00	Otro	Calle 1 C 6 Sur	M	Masculino	24	20-24	15-29	Motociclista	Conductor
29450	2012-01-16	2012	1	07:35:00	Choque	Calle 30 A 54	M	Masculino	45	45-49	30-49	Motociclista	Conductor
29451	2012-01-16	2012	1	08:00:00	Caida Ocupante	Calle 111 52	M	Masculino	28	25-29	15-29	Motociclista	Conductor
29452	2012-01-16	2012	1	08:00:00	Atropello	Calle 65 74	M	Masculino	21	20-24	15-29	Motociclista	Conductor
29453	2012-01-16	2012	1	08:40:00	Atropello	Carrera 46 58	F	Femenino	14	10-14	1-14	Parrillero	Pasajero
29454	2012-01-16	2012	1	09:10:00	Caida Ocupante	Carrera 52 68	M	Masculino	23	20-24	15-29	Motociclista	Conductor
29455	2012-01-16	2012	1	09:40:00	Choque	Calle 71 65	M	Masculino	21	20-24	15-29	Motociclista	Conductor
29456	2012-01-16	2012	1	10:00:00	Atropello	Carrera 80 102	M	Masculino	27	25-29	15-29	Motociclista	Conductor
29457	2012-01-16	2012	1	10:00:00	Choque	Calle 104 74	M	Masculino	20	20-24	15-29	Motociclista	Conductor
29458	2012-01-16	2012	1	10:00:00	Choque	Calle 104 74	F	Femenino	99	Sin dato	Sin dato	Parrillero	Pasajero
29459	2012-01-16	2012	1	10:30:00	Otro	Carrera 1 1	M	Masculino	25	25-29	15-29	Motociclista	Conductor
29460	2012-01-16	2012	1	11:20:00	Otro		F	Femenino	21	20-24	15-29	Motociclista	Conductor
29461	2012-01-16	2012	1	12:00:00	Choque	Carrera 64 B 49 B	M	Masculino	23	20-24	15-29	Motociclista	Conductor
29462	2012-01-16	2012	1	12:30:00	Otro	Carrera 38 41	M	Masculino	33	30-34	30-49	Motociclista	Conductor
29463	2012-01-16	2012	1	13:30:00	Choque	Calle 95 48	M	Masculino	34	30-34	30-49	Motociclista	Conductor
29464	2012-01-16	2012	1	14:00:00	Choque	Calle 11 8	M	Masculino	43	40-44	30-49	Motociclista	Conductor
29465	2012-01-16	2012	1	14:30:00	Caida Ocupante	Calle 63 125	M	Masculino	29	25-29	15-29	Motociclista	Conductor
29466	2012-01-16	2012	1	14:30:00	Caida Ocupante	Calle 63 125	M	Masculino	22	20-24	15-29	Parrillero	Pasajero
29467	2012-01-16	2012	1	14:30:00	Choque	Calle 78 B 69	M	Masculino	20	20-24	15-29	Motociclista	Conductor
29468	2012-01-16	2012	1	16:01:00	Choque	Carrera 65 91 C	M	Masculino	19	15-19	15-29	Motociclista	Conductor
29469	2012-01-16	2012	1	16:05:00	Choque	Carrera 92 37	M	Masculino	59	55-59	50-64	Motociclista	Conductor
29470	2012-01-16	2012	1	16:05:00	Choque	Carrera 92 37	M	Masculino	28	25-29	15-29	Motociclista	Conductor
29471	2012-01-16	2012	1	16:05:00	Choque	Carrera 92 37	F	Femenino	18	15-19	15-29	Parrillero	Pasajero
29472	2012-01-16	2012	1	17:00:00	Otro	Carrera 43 A 18	M	Masculino	33	30-34	30-49	Motociclista	Conductor
29473	2012-01-16	2012	1	17:15:00	Caida Ocupante		M	Masculino	30	30-34	30-49	Motociclista	Conductor
29474	2012-01-16	2012	1	17:20:00	Caida Ocupante	Diagonal 75 B 2	M	Masculino	39	35-39	30-49	Motociclista	Conductor
29475	2012-01-16	2012	1	17:30:00	Otro	Carrera 1 1	M	Masculino	99	Sin dato	Sin dato	Motociclista	Conductor
29476	2012-01-16	2012	1	18:00:00	Caida Ocupante	Carrera 48 4	F	Femenino	99	Sin dato	Sin dato	Motociclista	Conductor
29477	2012-01-16	2012	1	18:30:00	Caida Ocupante	Carrera 81 35	M	Masculino	29	25-29	15-29	Motociclista	Conductor
29478	2012-01-16	2012	1	18:30:00	Otro	Calle 49 36	M	Masculino	44	40-44	30-49	Motociclista	Conductor
29479	2012-01-16	2012	1	18:40:00	Otro	Calle 44 80	F	Femenino	44	40-44	30-49	Motociclista	Conductor
29480	2012-01-16	2012	1	21:00:00	Choque	Carrera 62 58	M	Masculino	32	30-34	30-49	Motociclista	Conductor
29481	2012-01-16	2012	1	21:10:00	Choque	Carrera 85 B 76 EC	M	Masculino	22	20-24	15-29	Motociclista	Conductor
29482	2012-01-16	2012	1	22:00:00	Choque	Carrera 52 101	M	Masculino	19	15-19	15-29	Motociclista	Conductor
29483	2012-01-16	2012	1	22:00:00	Choque	Carrera 52 101	M	Masculino	30	30-34	30-49	Motociclista	Conductor
29484	2012-01-17	2012	1	00:15:00	Choque	Carrera 50 D 46	M	Masculino	19	15-19	15-29	Motociclista	Conductor
29485	2012-01-17	2012	1	00:15:00	Choque	Carrera 50 D 46	M	Masculino	18	15-19	15-29	Parrillero	Pasajero
29486	2012-01-17	2012	1	06:05:00	Choque	Carrera 65 59	M	Masculino	40	40-44	30-49	Motociclista	Conductor
29487	2012-01-17	2012	1	06:05:00	Choque	Carrera 65 59	M	Masculino	22	20-24	15-29	Motociclista	Conductor
29488	2012-01-17	2012	1	06:30:00	Caida Ocupante	Calle 52 10	M	Masculino	41	40-44	30-49	Motociclista	Conductor
29489	2012-01-17	2012	1	06:50:00	Choque	Carrera 64 C 98	M	Masculino	32	30-34	30-49	Motociclista	Conductor
29490	2012-01-17	2012	1	06:50:00	Choque	Carrera 64 C 98	M	Masculino	48	45-49	30-49	Parrillero	Pasajero
29491	2012-01-17	2012	1	07:30:00	Otro	Calle 93 45 A	M	Masculino	42	40-44	30-49	Motociclista	Conductor
29492	2012-01-17	2012	1	07:45:00	Choque	Calle 10 52	M	Masculino	26	25-29	15-29	Motociclista	Conductor
29493	2012-01-17	2012	1	08:00:00	Caida Ocupante	Calle 44 46	M	Masculino	20	20-24	15-29	Motociclista	Conductor
29494	2012-01-17	2012	1	08:40:00	Choque	Calle 6 Sur 52	F	Femenino	37	35-39	30-49	Motociclista	Conductor
29495	2012-01-17	2012	1	09:00:00	Choque	Carrera 70 32 A	M	Masculino	19	15-19	15-29	Motociclista	Conductor
29496	2012-01-17	2012	1	10:00:00	Otro		M	Masculino	49	45-49	30-49	Motociclista	Conductor
29497	2012-01-17	2012	1	10:50:00	Caida Ocupante	Calle 65 128	F	Femenino	37	35-39	30-49	Motociclista	Conductor
29498	2012-01-17	2012	1	11:00:00	Caida Ocupante	Calle 79 85	M	Masculino	26	25-29	15-29	Motociclista	Conductor
29499	2012-01-17	2012	1	11:20:00	Choque	Carrera 50 23	M	Masculino	16	15-19	15-29	Motociclista	Conductor
29500	2012-01-17	2012	1	12:00:00	Otro	Carrera 50 34	M	Masculino	43	40-44	30-49	Motociclista	Conductor
29501	2012-01-17	2012	1	12:05:00	Choque	Calle 10 65	M	Masculino	31	30-34	30-49	Motociclista	Conductor
29502	2012-01-17	2012	1	13:00:00	Choque	Calle 53 53	M	Masculino	99	Sin dato	Sin dato	Parrillero	Pasajero
29503	2012-01-17	2012	1	13:00:00	Choque	Calle 53 53	M	Masculino	19	15-19	15-29	Motociclista	Conductor
29504	2012-01-17	2012	1	13:00:00	Choque	Carrera 64 C 83	M	Masculino	19	15-19	15-29	Motociclista	Conductor
29505	2012-01-17	2012	1	15:30:00	Choque	Carrera 52 33	M	Masculino	37	35-39	30-49	Motociclista	Conductor
29506	2012-01-17	2012	1	15:30:00	Choque	Carrera 52 33	M	Masculino	28	25-29	15-29	Motociclista	Conductor
29507	2012-01-17	2012	1	16:00:00	Otro	Carrera 49 B 107	M	Masculino	28	25-29	15-29	Motociclista	Conductor
29508	2012-01-17	2012	1	16:00:00	Choque	Carrera 55 58	F	Femenino	36	35-39	30-49	Motociclista	Conductor
29509	2012-01-17	2012	1	16:00:00	Otro	Carrera 53 54	M	Masculino	43	40-44	30-49	Motociclista	Conductor
29510	2012-01-17	2012	1	16:00:00	Caida Ocupante	Carrera 48 15	M	Masculino	45	45-49	30-49	Motociclista	Conductor
29511	2012-01-17	2012	1	17:15:00	Caida Ocupante		F	Femenino	34	30-34	30-49	Motociclista	Conductor
29512	2012-01-17	2012	1	18:00:00	Caida Ocupante	Calle 44 92	M	Masculino	35	35-39	30-49	Motociclista	Conductor
29513	2012-01-17	2012	1	18:20:00	Otro	Carrera 52 1	M	Masculino	29	25-29	15-29	Motociclista	Conductor
29514	2012-01-17	2012	1	18:30:00	Choque	Carrera 62 80	M	Masculino	20	20-24	15-29	Parrillero	Pasajero
29515	2012-01-17	2012	1	18:30:00	Choque	Carrera 62 80	M	Masculino	16	15-19	15-29	Motociclista	Conductor
29516	2012-01-17	2012	1	18:40:00	Choque	Calle 73 74	M	Masculino	26	25-29	15-29	Motociclista	Conductor
29517	2012-01-17	2012	1	18:40:00	Choque	Calle 73 74	M	Masculino	22	20-24	15-29	Parrillero	Pasajero
29518	2012-01-17	2012	1	18:57:00	Caida Ocupante	Carrera 57 44	M	Masculino	100	Sin dato	Sin dato	Motociclista	Conductor
29519	2012-01-17	2012	1	19:00:00	Caida Ocupante		M	Masculino	31	30-34	30-49	Motociclista	Conductor
29520	2012-01-17	2012	1	19:00:00	Caida Ocupante		M	Masculino	19	15-19	15-29	Parrillero	Pasajero
29521	2012-01-17	2012	1	19:30:00	Choque	Carrera 80 102	M	Masculino	30	30-34	30-49	Motociclista	Conductor
29522	2012-01-17	2012	1	21:00:00	Otro	Carrera 57 51	M	Masculino	31	30-34	30-49	Motociclista	Conductor
29523	2012-01-17	2012	1	21:20:00	Choque	Carrera 50 33	M	Masculino	34	30-34	30-49	Motociclista	Conductor
29524	2012-01-17	2012	1	21:37:00	Choque	Diagonal 79 Transversal 9	M	Masculino	15	15-19	15-29	Motociclista	Conductor
29525	2012-01-17	2012	1	23:00:00	Otro		M	Masculino	9	5-9	1-14	Parrillero	Pasajero
29526	2012-01-18	2012	1	06:15:00	Choque	Carrera 42 46	M	Masculino	55	55-59	50-64	Motociclista	Conductor
29527	2012-01-18	2012	1	06:45:00	Choque	Carrera 46 45	M	Masculino	99	Sin dato	Sin dato	Motociclista	Conductor
29528	2012-01-18	2012	1	07:00:00	Choque	Carrera 52 32	M	Masculino	29	25-29	15-29	Motociclista	Conductor
29529	2012-01-18	2012	1	07:00:00	Choque	Carrera 52 32	F	Femenino	34	30-34	30-49	Parrillero	Pasajero
29530	2012-01-18	2012	1	07:00:00	Choque	Carrera 52 32	M	Masculino	34	30-34	30-49	Motociclista	Conductor
29531	2012-01-18	2012	1	07:30:00	Otro	Carrera 64 C 88	M	Masculino	32	30-34	30-49	Motociclista	Conductor
29532	2012-01-18	2012	1	07:45:00	Otro	Carrera 64 C 103 F	M	Masculino	31	30-34	30-49	Motociclista	Conductor
29533	2012-01-18	2012	1	07:45:00	Caida Ocupante	Carrera 25 15	M	Masculino	41	40-44	30-49	Motociclista	Conductor
29534	2012-01-18	2012	1	08:30:00	Caida Ocupante	Carrera 76 104	M	Masculino	31	30-34	30-49	Motociclista	Conductor
29535	2012-01-18	2012	1	09:00:00	Otro	Carrera 64 C 99	M	Masculino	19	15-19	15-29	Motociclista	Conductor
29536	2012-01-18	2012	1	09:15:00	Otro	Carrera 49 27	M	Masculino	37	35-39	30-49	Motociclista	Conductor
29537	2012-01-18	2012	1	09:40:00	Choque	Carrera 39 72	M	Masculino	23	20-24	15-29	Motociclista	Conductor
29538	2012-01-18	2012	1	10:00:00	Choque	Calle 44 92	M	Masculino	35	35-39	30-49	Motociclista	Conductor
29539	2012-01-18	2012	1	10:30:00	Caida Ocupante	Carrera 52 40	M	Masculino	49	45-49	30-49	Motociclista	Conductor
29540	2012-01-18	2012	1	11:10:00	Caida Ocupante	Carrera 48 14	M	Masculino	22	20-24	15-29	Motociclista	Conductor
29541	2012-01-18	2012	1	11:20:00	Choque	Calle 54 57	F	Femenino	32	30-34	30-49	Motociclista	Conductor
29542	2012-01-18	2012	1	11:20:00	Choque	Carrera 43 F 16 A	M	Masculino	19	15-19	15-29	Motociclista	Conductor
29543	2012-01-18	2012	1	12:15:00	Choque	Calle 44 60	M	Masculino	23	20-24	15-29	Motociclista	Conductor
29544	2012-01-18	2012	1	12:15:00	Choque	Calle 44 60	M	Masculino	98	Sin dato	Sin dato	Parrillero	Pasajero
29545	2012-01-18	2012	1	12:30:00	Choque	Calle 104 76	M	Masculino	18	15-19	15-29	Parrillero	Pasajero
29546	2012-01-18	2012	1	13:00:00	Caida Ocupante	Carrera 53 6 Sur	M	Masculino	17	15-19	15-29	Motociclista	Conductor
29547	2012-01-18	2012	1	13:00:00	Caida Ocupante	Carrera 64 C 80	M	Masculino	28	25-29	15-29	Motociclista	Conductor
29548	2012-01-18	2012	1	13:00:00	Choque		M	Masculino	24	20-24	15-29	Motociclista	Conductor
29549	2012-01-18	2012	1	13:00:00	Choque		F	Femenino	22	20-24	15-29	Parrillero	Pasajero
29550	2012-01-18	2012	1	13:00:00	Choque		M	Masculino	30	30-34	30-49	Motociclista	Conductor
29551	2012-01-18	2012	1	13:20:00	Otro	Carrera 50 FF 9 Sur	M	Masculino	31	30-34	30-49	Motociclista	Conductor
29552	2012-01-18	2012	1	13:30:00	Caida Ocupante	Carrera 55 73	M	Masculino	20	20-24	15-29	Motociclista	Conductor
29553	2012-01-18	2012	1	13:40:00	Atropello	Calle 58 42	M	Masculino	23	20-24	15-29	Motociclista	Conductor
29554	2012-01-18	2012	1	14:10:00	Choque	Carrera 85 B 75 C	M	Masculino	15	15-19	15-29	Parrillero	Pasajero
29555	2012-01-18	2012	1	14:10:00	Otro	Transversal 39 73	M	Masculino	41	40-44	30-49	Motociclista	Conductor
29556	2012-01-18	2012	1	14:50:00	Choque	Carrera 49 14	M	Masculino	44	40-44	30-49	Parrillero	Pasajero
29557	2012-01-18	2012	1	14:50:00	Choque	Carrera 49 14	F	Femenino	40	40-44	30-49	Motociclista	Conductor
29558	2012-01-18	2012	1	14:50:00	Otro	Carrera 48 12 Sur	F	Femenino	29	25-29	15-29	Motociclista	Conductor
29559	2012-01-18	2012	1	14:50:00	Otro	Carrera 48 12 Sur	F	Femenino	26	25-29	15-29	Parrillero	Pasajero
29560	2012-01-18	2012	1	15:00:00	Otro	Carrera 45 70	M	Masculino	19	15-19	15-29	Motociclista	Conductor
29561	2012-01-18	2012	1	15:10:00	Choque	Calle 32 F Diagonal 74 B	M	Masculino	42	40-44	30-49	Motociclista	Conductor
29562	2012-01-18	2012	1	17:00:00	Otro	Carrera 95 48	M	Masculino	25	25-29	15-29	Motociclista	Conductor
29563	2012-01-18	2012	1	17:10:00	Otro	Calle 45 34	F	Femenino	25	25-29	15-29	Motociclista	Conductor
29564	2012-01-18	2012	1	17:45:00	Choque	Carrera 62 57	M	Masculino	98	Sin dato	Sin dato	Motociclista	Conductor
29565	2012-01-18	2012	1	17:50:00	Choque	Carrera 27 59	M	Masculino	25	25-29	15-29	Motociclista	Conductor
29566	2012-01-18	2012	1	18:00:00	Otro	Calle 63 110	M	Masculino	44	40-44	30-49	Motociclista	Conductor
29567	2012-01-18	2012	1	18:30:00	Caida Ocupante	Carrera 80 79 B	M	Masculino	50	50-54	50-64	Motociclista	Conductor
29568	2012-01-18	2012	1	19:30:00	Caida Ocupante	Carrera 69 93	M	Masculino	55	55-59	50-64	Motociclista	Conductor
29569	2012-01-18	2012	1	19:30:00	Caida Ocupante	Carrera 69 93	M	Masculino	8	5-9	1-14	Parrillero	Pasajero
29570	2012-01-18	2012	1	20:15:00	Choque	Calle 52 38	M	Masculino	50	50-54	50-64	Motociclista	Conductor
29571	2012-01-18	2012	1	20:20:00	Otro	Calle 1 75 D	M	Masculino	20	20-24	15-29	Motociclista	Conductor
29572	2012-01-19	2012	1	05:45:00	Choque	Carrera 63 52	F	Femenino	28	25-29	15-29	Motociclista	Conductor
29573	2012-01-19	2012	1	05:45:00	Choque	Carrera 63 52	F	Femenino	99	Sin dato	Sin dato	Parrillero	Pasajero
29574	2012-01-19	2012	1	07:10:00	Choque	Carrera 61 48	M	Masculino	42	40-44	30-49	Motociclista	Conductor
29575	2012-01-19	2012	1	07:30:00	Caida Ocupante	Carrera 70 53	F	Femenino	30	30-34	30-49	Motociclista	Conductor
29576	2012-01-19	2012	1	07:45:00	Atropello	Carrera 43 10	M	Masculino	112	Sin dato	Sin dato	Parrillero	Pasajero
29577	2012-01-19	2012	1	07:45:00	Choque	Carrera 63 75 EE	M	Masculino	37	35-39	30-49	Motociclista	Conductor
29578	2012-01-19	2012	1	07:45:00	Choque	Carrera 63 75 EE	F	Femenino	31	30-34	30-49	Parrillero	Pasajero
29579	2012-01-19	2012	1	07:50:00	Caida Ocupante	Calle 44 84	F	Femenino	98	Sin dato	Sin dato	Parrillero	Pasajero
29580	2012-01-19	2012	1	08:25:00	Choque	Calle 7 10	M	Masculino	30	30-34	30-49	Motociclista	Conductor
29581	2012-01-19	2012	1	08:50:00	Choque	Calle 7 30	M	Masculino	24	20-24	15-29	Motociclista	Conductor
29582	2012-01-19	2012	1	08:50:00	Choque	Carrera 42 37	F	Femenino	34	30-34	30-49	Parrillero	Pasajero
29583	2012-01-19	2012	1	09:00:00	Otro	Carrera 81 32	M	Masculino	24	20-24	15-29	Motociclista	Conductor
29584	2012-01-19	2012	1	10:30:00	Choque	Carrera 72 42	M	Masculino	21	20-24	15-29	Motociclista	Conductor
29585	2012-01-19	2012	1	11:10:00	Choque	Carrera 70 48	M	Masculino	24	20-24	15-29	Motociclista	Conductor
29586	2012-01-19	2012	1	11:30:00	Choque	Calle 39 107	M	Masculino	30	30-34	30-49	Motociclista	Conductor
29587	2012-01-19	2012	1	11:30:00	Otro	Calle 71 42	M	Masculino	29	25-29	15-29	Parrillero	Pasajero
29588	2012-01-19	2012	1	11:30:00	Otro	Calle 71 42	M	Masculino	21	20-24	15-29	Motociclista	Conductor
29589	2012-01-19	2012	1	11:50:00	Choque	Carrera 64 C 75 A	F	Femenino	22	20-24	15-29	Parrillero	Pasajero
29590	2012-01-19	2012	1	11:50:00	Choque	Carrera 52 5	F	Femenino	34	30-34	30-49	Motociclista	Conductor
29591	2012-01-19	2012	1	12:00:00	Caida Ocupante	Carrera 65 27	M	Masculino	23	20-24	15-29	Motociclista	Conductor
29592	2012-01-19	2012	1	12:00:00	Caida Ocupante	Calle 77 C 91	M	Masculino	14	10-14	1-14	Motociclista	Conductor
29593	2012-01-19	2012	1	12:20:00	Choque	Carrera 49 20	F	Femenino	20	20-24	15-29	Parrillero	Pasajero
29594	2012-01-19	2012	1	12:30:00	Choque	Carrera 86 45	M	Masculino	38	35-39	30-49	Motociclista	Conductor
29595	2012-01-19	2012	1	12:30:00	Otro	Carrera 50 2	F	Femenino	99	Sin dato	Sin dato	Motociclista	Conductor
29596	2012-01-19	2012	1	12:30:00	Otro	Carrera 50 2	M	Masculino	99	Sin dato	Sin dato	Parrillero	Pasajero
29597	2012-01-19	2012	1	13:10:00	Choque	Circular 2 73	M	Masculino	30	30-34	30-49	Motociclista	Conductor
29598	2012-01-19	2012	1	13:30:00	Choque	Calle 49 39	F	Femenino	28	25-29	15-29	Motociclista	Conductor
29599	2012-01-19	2012	1	14:00:00	Choque	Carrera 83 18 A	M	Masculino	26	25-29	15-29	Motociclista	Conductor
29600	2012-01-19	2012	1	14:00:00	Choque	Tramo 8 Kilometro 7	M	Masculino	32	30-34	30-49	Motociclista	Conductor
29601	2012-01-19	2012	1	14:00:00	Otro	Calle 30 76	M	Masculino	60	60-64	50-64	Motociclista	Conductor
29602	2012-01-19	2012	1	14:30:00	Otro	Calle 30 55	M	Masculino	39	35-39	30-49	Motociclista	Conductor
29603	2012-01-19	2012	1	14:50:00	Atropello	Calle 10 50	F	Femenino	54	50-54	50-64	Motociclista	Conductor
29604	2012-01-19	2012	1	14:55:00	Choque	Carrera 50 32	M	Masculino	24	20-24	15-29	Motociclista	Conductor
29605	2012-01-19	2012	1	14:55:00	Choque	Carrera 50 32	M	Masculino	99	Sin dato	Sin dato	Motociclista	Conductor
29606	2012-01-19	2012	1	15:00:00	Otro	Calle 29 43 G	F	Femenino	98	Sin dato	Sin dato	Motociclista	Conductor
29607	2012-01-19	2012	1	15:30:00	Atropello	Calle 50 78 A	M	Masculino	5	5-9	1-14	Motociclista	Conductor
29608	2012-01-19	2012	1	15:30:00	Choque	Carrera 59 44 A	M	Masculino	99	Sin dato	Sin dato	Parrillero	Pasajero
29609	2012-01-19	2012	1	16:00:00	Caida Ocupante		M	Masculino	39	35-39	30-49	Motociclista	Conductor
29610	2012-01-19	2012	1	16:20:00	Otro	Carrera 48 14	M	Masculino	38	35-39	30-49	Motociclista	Conductor
29611	2012-01-19	2012	1	16:30:00	Otro	Carrera 65 72	M	Masculino	34	30-34	30-49	Motociclista	Conductor
29612	2012-01-19	2012	1	16:50:00	Otro	Carrera 48 17 Sur	M	Masculino	41	40-44	30-49	Motociclista	Conductor
29613	2012-01-19	2012	1	16:50:00	Otro	Carrera 48 17 Sur	M	Masculino	26	25-29	15-29	Parrillero	Pasajero
29614	2012-01-19	2012	1	18:00:00	Choque	Calle 30 73	M	Masculino	52	50-54	50-64	Motociclista	Conductor
29615	2012-01-19	2012	1	18:00:00	Choque	Calle 30 73	F	Femenino	43	40-44	30-49	Parrillero	Pasajero
29616	2012-01-19	2012	1	18:25:00	Choque	Carrera 45 30	F	Femenino	32	30-34	30-49	Parrillero	Pasajero
29617	2012-01-19	2012	1	18:25:00	Choque	Carrera 45 30	M	Masculino	23	20-24	15-29	Motociclista	Conductor
29618	2012-01-19	2012	1	18:30:00	Otro	Carrera 50 16 Sur	F	Femenino	27	25-29	15-29	Motociclista	Conductor
29619	2012-01-19	2012	1	19:30:00	Otro	Calle 52 50	M	Masculino	37	35-39	30-49	Motociclista	Conductor
29620	2012-01-19	2012	1	19:30:00	Otro	Calle 52 50	F	Femenino	99	Sin dato	Sin dato	Parrillero	Pasajero
29621	2012-01-19	2012	1	21:00:00	Caida Ocupante	Carrera 105 62 C	M	Masculino	12	10-14	1-14	Parrillero	Pasajero
29622	2012-01-19	2012	1	21:00:00	Caida Ocupante	Carrera 51 67	M	Masculino	38	35-39	30-49	Motociclista	Conductor
29623	2012-01-19	2012	1	21:00:00	Caida Ocupante	Carrera 49 83	F	Femenino	98	Sin dato	Sin dato	Parrillero	Pasajero
29624	2012-01-19	2012	1	21:20:00	Otro	Carrera 76 94	F	Femenino	20	20-24	15-29	Motociclista	Conductor
29625	2012-01-19	2012	1	22:00:00	Otro	Calle 38 26	M	Masculino	27	25-29	15-29	Motociclista	Conductor
29626	2012-01-19	2012	1	23:00:00	Otro	Tramo 8 Kilometro 6	M	Masculino	31	30-34	30-49	Motociclista	Conductor
29627	2012-01-19	2012	1	23:20:00	Choque	Calle 92 50 B	M	Masculino	62	60-64	50-64	Motociclista	Conductor
29628	2012-01-20	2012	1	00:10:00	Atropello	Calle 53 42	M	Masculino	22	20-24	15-29	Motociclista	Conductor
29629	2012-01-20	2012	1	00:30:00	Caida Ocupante	Carrera 38 18	M	Masculino	19	15-19	15-29	Motociclista	Conductor
29630	2012-01-20	2012	1	05:40:00	Otro	Calle 53 27	M	Masculino	38	35-39	30-49	Motociclista	Conductor
29631	2012-01-20	2012	1	05:45:00	Otro	Carrera 43 52	M	Masculino	38	35-39	30-49	Motociclista	Conductor
29632	2012-01-20	2012	1	06:20:00	Choque	Calle 44 51	M	Masculino	24	20-24	15-29	Motociclista	Conductor
29633	2012-01-20	2012	1	07:00:00	Otro	Carrera 65 10	M	Masculino	98	Sin dato	Sin dato	Motociclista	Conductor
29634	2012-01-20	2012	1	07:40:00	Otro	Carrera 35 86 A	M	Masculino	40	40-44	30-49	Motociclista	Conductor
29635	2012-01-20	2012	1	07:50:00	Otro	Calle 67 63	M	Masculino	21	20-24	15-29	Motociclista	Conductor
29636	2012-01-20	2012	1	08:00:00	Choque	Carrera 67 78	M	Masculino	28	25-29	15-29	Motociclista	Conductor
29637	2012-01-20	2012	1	08:20:00	Otro	Carrera 39 31	M	Masculino	28	25-29	15-29	Motociclista	Conductor
29638	2012-01-20	2012	1	08:30:00	Otro		M	Masculino	28	25-29	15-29	Motociclista	Conductor
29639	2012-01-20	2012	1	09:45:00	Otro	Carrera 43 A 25	M	Masculino	23	20-24	15-29	Motociclista	Conductor
29640	2012-01-20	2012	1	09:45:00	Otro	Carrera 43 A 25	F	Femenino	21	20-24	15-29	Parrillero	Pasajero
29641	2012-01-20	2012	1	11:00:00	Otro		F	Femenino	35	35-39	30-49	Motociclista	Conductor
29642	2012-01-20	2012	1	11:00:00	Otro		F	Femenino	3	1-4	1-14	Parrillero	Pasajero
29643	2012-01-20	2012	1	11:15:00	Choque	Calle 48 67 A	M	Masculino	47	45-49	30-49	Motociclista	Conductor
29644	2012-01-20	2012	1	12:00:00	Otro		M	Masculino	21	20-24	15-29	Motociclista	Conductor
29645	2012-01-20	2012	1	12:15:00	Caida Ocupante		F	Femenino	32	30-34	30-49	Motociclista	Conductor
29646	2012-01-20	2012	1	13:00:00	Choque	Carrera 50 17	M	Masculino	24	20-24	15-29	Motociclista	Conductor
29647	2012-01-20	2012	1	13:00:00	Otro		M	Masculino	20	20-24	15-29	Motociclista	Conductor
29648	2012-01-20	2012	1	13:30:00	Choque	Calle 6 Sur 51	M	Masculino	32	30-34	30-49	Motociclista	Conductor
29649	2012-01-20	2012	1	14:20:00	Choque	Calle 43 72	M	Masculino	Sin Inf	Sin dato	Sin dato	Motociclista	Conductor
29650	2012-01-20	2012	1	15:15:00	Choque	Calle 34 52	F	Femenino	24	20-24	15-29	Motociclista	Conductor
29651	2012-01-20	2012	1	16:15:00	Choque	Carrera 39 84	M	Masculino	22	20-24	15-29	Motociclista	Conductor
29652	2012-01-20	2012	1	16:15:00	Choque	Carrera 39 84	M	Masculino	23	20-24	15-29	Parrillero	Pasajero
29653	2012-01-20	2012	1	16:20:00	Choque	Transversal 39 B 74	M	Masculino	99	Sin dato	Sin dato	Motociclista	Conductor
29654	2012-01-20	2012	1	17:00:00	Volcamiento		M	Masculino	20	20-24	15-29	Motociclista	Conductor
29655	2012-01-20	2012	1	17:15:00	Caida Ocupante		M	Masculino	18	15-19	15-29	Motociclista	Conductor
29656	2012-01-20	2012	1	17:40:00	Caida Ocupante	Carrera 46 56	M	Masculino	31	30-34	30-49	Motociclista	Conductor
29657	2012-01-20	2012	1	18:00:00	Otro	Carrera 49 19 A	M	Masculino	22	20-24	15-29	Motociclista	Conductor
29658	2012-01-20	2012	1	18:30:00	Otro		M	Masculino	22	20-24	15-29	Motociclista	Conductor
29659	2012-01-20	2012	1	18:30:00	Caida Ocupante	Carrera 44 83	F	Femenino	20	20-24	15-29	Motociclista	Conductor
29660	2012-01-20	2012	1	19:20:00	Caida Ocupante	Carrera 90 77 A	M	Masculino	34	30-34	30-49	Motociclista	Conductor
29661	2012-01-20	2012	1	21:00:00	Caida Ocupante	Carrera 51 54	M	Masculino	34	30-34	30-49	Parrillero	Pasajero
29662	2012-01-20	2012	1	21:00:00	Caida Ocupante	Carrera 51 54	M	Masculino	26	25-29	15-29	Motociclista	Conductor
29663	2012-01-20	2012	1	21:15:00	Choque	Calle 40 26	M	Masculino	16	15-19	15-29	Parrillero	Pasajero
29664	2012-01-20	2012	1	21:15:00	Choque	Calle 40 26	M	Masculino	18	15-19	15-29	Motociclista	Conductor
29665	2012-01-20	2012	1	21:20:00	Otro	Calle 34 CC 116	M	Masculino	25	25-29	15-29	Motociclista	Conductor
29666	2012-01-20	2012	1	21:45:00	Choque	Carrera 65 30 A	M	Masculino	101	Sin dato	Sin dato	Motociclista	Conductor
29667	2012-01-20	2012	1	21:45:00	Choque	Carrera 65 30 A	M	Masculino	98	Sin dato	Sin dato	Parrillero	Pasajero
29668	2012-01-21	2012	1	00:10:00	Otro	Calle 97 38	M	Masculino	27	25-29	15-29	Motociclista	Conductor
29669	2012-01-21	2012	1	00:10:00	Otro	Calle 97 38	M	Masculino	98	Sin dato	Sin dato	Parrillero	Pasajero
29670	2012-01-21	2012	1	02:20:00	Choque	Carrera 78 110 A	M	Masculino	98	Sin dato	Sin dato	Motociclista	Conductor
29671	2012-01-21	2012	1	02:30:00	Otro	Carrera 36 42	M	Masculino	50	50-54	50-64	Motociclista	Conductor
29672	2012-01-21	2012	1	03:00:00	Otro	Calle 49 A 96	M	Masculino	46	45-49	30-49	Motociclista	Conductor
29673	2012-01-21	2012	1	06:20:00	Atropello	Carrera 50 4	M	Masculino	31	30-34	30-49	Motociclista	Conductor
29674	2012-01-21	2012	1	07:20:00	Choque	Carrera 39 80	M	Masculino	27	25-29	15-29	Motociclista	Conductor
29675	2012-01-21	2012	1	08:40:00	Caida Ocupante	Carrera 64 C 75	M	Masculino	29	25-29	15-29	Motociclista	Conductor
29676	2012-01-21	2012	1	08:45:00	Choque	Carrera 63 A 94 A	M	Masculino	37	35-39	30-49	Motociclista	Conductor
29677	2012-01-21	2012	1	08:45:00	Choque	Carrera 63 A 94 A	F	Femenino	31	30-34	30-49	Parrillero	Pasajero
29678	2012-01-21	2012	1	09:20:00	Caida Ocupante	Calle 33 55	M	Masculino	23	20-24	15-29	Motociclista	Conductor
29679	2012-01-21	2012	1	10:00:00	Caida Ocupante	Carrera 64 C 95	M	Masculino	28	25-29	15-29	Motociclista	Conductor
29680	2012-01-21	2012	1	10:20:00	Atropello	Carrera 52 78	M	Masculino	29	25-29	15-29	Motociclista	Conductor
29681	2012-01-21	2012	1	11:30:00	Choque	Carrera 86 47 DD	M	Masculino	40	40-44	30-49	Motociclista	Conductor
29682	2012-01-21	2012	1	11:30:00	Choque	Carrera 86 47 DD	M	Masculino	12	10-14	1-14	Parrillero	Pasajero
29683	2012-01-21	2012	1	12:20:00	Choque	Carrera 80 9	M	Masculino	29	25-29	15-29	Motociclista	Conductor
29684	2012-01-21	2012	1	12:20:00	Choque	Carrera 80 9	M	Masculino	25	25-29	15-29	Parrillero	Pasajero
29685	2012-01-21	2012	1	12:20:00	Choque	Carrera 80 9	M	Masculino	21	20-24	15-29	Motociclista	Conductor
29686	2012-01-21	2012	1	12:30:00	Choque	Calle 66 C 37	M	Masculino	20	20-24	15-29	Motociclista	Conductor
29687	2012-01-21	2012	1	12:50:00	Choque	Calle 49 A 38	F	Femenino	29	25-29	15-29	Motociclista	Conductor
29688	2012-01-21	2012	1	13:00:00	Otro	Calle 58 126	M	Masculino	41	40-44	30-49	Motociclista	Conductor
29689	2012-01-21	2012	1	13:30:00	Otro	Carrera 79 A 94	M	Masculino	16	15-19	15-29	Motociclista	Conductor
29690	2012-01-21	2012	1	13:30:00	Caida Ocupante	Calle 61 E 88 B	M	Masculino	18	15-19	15-29	Motociclista	Conductor
29691	2012-01-21	2012	1	14:00:00	Choque	Diagonal 74 B 32 F	M	Masculino	28	25-29	15-29	Motociclista	Conductor
29692	2012-01-21	2012	1	14:15:00	Caida Ocupante	Carrera 45 49	M	Masculino	98	Sin dato	Sin dato	Parrillero	Pasajero
29693	2012-01-21	2012	1	14:30:00	Volcamiento	Carrera 57 51	M	Masculino	23	20-24	15-29	Motociclista	Conductor
29694	2012-01-21	2012	1	15:00:00	Otro	Carrera 135 62	M	Masculino	24	20-24	15-29	Motociclista	Conductor
29695	2012-01-21	2012	1	15:20:00	Choque	Carrera 52 109 A	M	Masculino	31	30-34	30-49	Motociclista	Conductor
29696	2012-01-21	2012	1	16:00:00	Caida Ocupante	Carrera 64 A 75 B	M	Masculino	52	50-54	50-64	Motociclista	Conductor
29697	2012-01-21	2012	1	16:00:00	Otro	Calle 59 55	M	Masculino	47	45-49	30-49	Motociclista	Conductor
29698	2012-01-21	2012	1	17:00:00	Choque	Carrera 44 A 74	M	Masculino	98	Sin dato	Sin dato	Motociclista	Conductor
29699	2012-01-21	2012	1	17:20:00	Choque	Carrera 75 28	M	Masculino	16	15-19	15-29	Motociclista	Conductor
29700	2012-01-21	2012	1	19:30:00	Otro	Carrera 43 A 6 Sur	F	Femenino	27	25-29	15-29	Motociclista	Conductor
29701	2012-01-21	2012	1	20:00:00	Choque	Carrera 63 44	M	Masculino	23	20-24	15-29	Motociclista	Conductor
29702	2012-01-21	2012	1	20:00:00	Caida Ocupante	Calle 9 Sur 55	F	Femenino	18	15-19	15-29	Parrillero	Pasajero
29703	2012-01-21	2012	1	20:00:00	Caida Ocupante	Calle 9 Sur 55	M	Masculino	20	20-24	15-29	Motociclista	Conductor
29704	2012-01-21	2012	1	20:00:00	Otro	Calle 44 70	M	Masculino	23	20-24	15-29	Motociclista	Conductor
29705	2012-01-21	2012	1	20:00:00	Otro	Calle 44 70	F	Femenino	21	20-24	15-29	Parrillero	Pasajero
29706	2012-01-21	2012	1	20:40:00	Otro	Carrera 69 Diagonal 1	M	Masculino	28	25-29	15-29	Parrillero	Pasajero
29707	2012-01-21	2012	1	20:40:00	Otro	Carrera 69 Diagonal 1	M	Masculino	34	30-34	30-49	Motociclista	Conductor
29708	2012-01-21	2012	1	21:00:00	Choque	Calle 58 7	M	Masculino	18	15-19	15-29	Parrillero	Pasajero
29709	2012-01-21	2012	1	22:00:00	Choque	Carrera 49 A 95	M	Masculino	33	30-34	30-49	Motociclista	Conductor
29710	2012-01-21	2012	1	22:00:00	Choque	Carrera 49 A 95	M	Masculino	20	20-24	15-29	Motociclista	Conductor
29711	2012-01-22	2012	1	00:30:00	Otro	Carrera 50 94	M	Masculino	33	30-34	30-49	Motociclista	Conductor
29712	2012-01-22	2012	1	00:40:00	Otro	Calle 81 43 A	M	Masculino	18	15-19	15-29	Motociclista	Conductor
29713	2012-01-22	2012	1	00:40:00	Otro	Calle 81 43 A	M	Masculino	18	15-19	15-29	Parrillero	Pasajero
29714	2012-01-22	2012	1	03:10:00	Choque	Carrera 64 C 88	M	Masculino	98	Sin dato	Sin dato	Motociclista	Conductor
29715	2012-01-22	2012	1	04:40:00	Otro		M	Masculino	44	40-44	30-49	Motociclista	Conductor
29716	2012-01-22	2012	1	05:30:00	Volcamiento	Calle 12 Sur 49	M	Masculino	45	45-49	30-49	Motociclista	Conductor
29717	2012-01-22	2012	1	06:00:00	Otro	Carrera 42 B 88	M	Masculino	20	20-24	15-29	Motociclista	Conductor
29718	2012-01-22	2012	1	06:30:00	Otro	Carrera 80 1	M	Masculino	44	40-44	30-49	Motociclista	Conductor
29719	2012-01-22	2012	1	07:00:00	Choque	Calle 40 99	M	Masculino	25	25-29	15-29	Motociclista	Conductor
29720	2012-01-22	2012	1	08:30:00	Otro	Calle 39 106	M	Masculino	52	50-54	50-64	Parrillero	Pasajero
29721	2012-01-22	2012	1	10:10:00	Otro		F	Femenino	25	25-29	15-29	Motociclista	Conductor
29722	2012-01-22	2012	1	10:45:00	Caida Ocupante	Carrera 47 87	F	Femenino	29	25-29	15-29	Parrillero	Pasajero
29723	2012-01-22	2012	1	12:55:00	Choque	Calle 78 64 D	M	Masculino	43	40-44	30-49	Motociclista	Conductor
29724	2012-01-22	2012	1	13:00:00	Volcamiento	Calle 57 47	M	Masculino	27	25-29	15-29	Motociclista	Conductor
29725	2012-01-22	2012	1	13:00:00	Caida Ocupante		M	Masculino	58	55-59	50-64	Motociclista	Conductor
29726	2012-01-22	2012	1	13:30:00	Atropello	Calle 42 102	M	Masculino	20	20-24	15-29	Motociclista	Conductor
29727	2012-01-22	2012	1	13:30:00	Atropello	Calle 42 102	M	Masculino	18	15-19	15-29	Parrillero	Pasajero
29728	2012-01-22	2012	1	14:30:00	Choque	Calle 76 AC 83	M	Masculino	20	20-24	15-29	Motociclista	Conductor
29729	2012-01-22	2012	1	15:40:00	Choque	Carrera 38 56	M	Masculino	23	20-24	15-29	Motociclista	Conductor
29730	2012-01-22	2012	1	15:50:00	Atropello	Calle 44 94	M	Masculino	24	20-24	15-29	Motociclista	Conductor
29731	2012-01-22	2012	1	15:50:00	Atropello	Calle 44 94	M	Masculino	38	35-39	30-49	Parrillero	Pasajero
29732	2012-01-22	2012	1	16:00:00	Choque	Calle 94 50 B	M	Masculino	21	20-24	15-29	Motociclista	Conductor
29733	2012-01-22	2012	1	16:00:00	Choque	Calle 94 50 B	M	Masculino	28	25-29	15-29	Parrillero	Pasajero
29734	2012-01-22	2012	1	16:00:00	Caida Ocupante		F	Femenino	19	15-19	15-29	Parrillero	Pasajero
29735	2012-01-22	2012	1	17:00:00	Otro		M	Masculino	18	15-19	15-29	Motociclista	Conductor
29736	2012-01-22	2012	1	17:00:00	Otro		F	Femenino	18	15-19	15-29	Parrillero	Pasajero
29737	2012-01-22	2012	1	17:10:00	Choque		M	Masculino	56	55-59	50-64	Parrillero	Pasajero
29738	2012-01-22	2012	1	17:10:00	Choque		M	Masculino	36	35-39	30-49	Motociclista	Conductor
29739	2012-01-22	2012	1	17:40:00	Caida Ocupante		M	Masculino	27	25-29	15-29	Motociclista	Conductor
29740	2012-01-22	2012	1	18:00:00	Choque	Carrera 65 16 A	M	Masculino	20	20-24	15-29	Motociclista	Conductor
29741	2012-01-22	2012	1	18:30:00	Otro		F	Femenino	51	50-54	50-64	Parrillero	Pasajero
29742	2012-01-22	2012	1	19:50:00	Choque		F	Femenino	18	15-19	15-29	Parrillero	Pasajero
29743	2012-01-22	2012	1	21:00:00	Otro		M	Masculino	23	20-24	15-29	Motociclista	Conductor
29744	2012-01-22	2012	1	21:30:00	Choque	Calle 55 70	M	Masculino	19	15-19	15-29	Motociclista	Conductor
29745	2012-01-22	2012	1	21:40:00	Caida Ocupante	Carrera 64 C 67	M	Masculino	23	20-24	15-29	Motociclista	Conductor
29746	2012-01-23	2012	1	00:30:00	Otro	Calle 47 B 90 B	M	Masculino	34	30-34	30-49	Motociclista	Conductor
29747	2012-01-23	2012	1	01:30:00	Caida Ocupante		M	Masculino	Sin Inf	Sin dato	Sin dato	Motociclista	Conductor
29748	2012-01-23	2012	1	05:00:00	Choque	Calle 51 73	M	Masculino	50	50-54	50-64	Motociclista	Conductor
29749	2012-01-23	2012	1	06:30:00	Choque	Carrera 40 50	M	Masculino	22	20-24	15-29	Motociclista	Conductor
29750	2012-01-23	2012	1	06:30:00	Caida Ocupante		M	Masculino	26	25-29	15-29	Motociclista	Conductor
29751	2012-01-23	2012	1	07:00:00	Choque		F	Femenino	39	35-39	30-49	Parrillero	Pasajero
29752	2012-01-23	2012	1	07:00:00	Caida Ocupante		F	Femenino	23	20-24	15-29	Motociclista	Conductor
29753	2012-01-23	2012	1	07:00:00	Caida Ocupante		F	Femenino	8	5-9	1-14	Parrillero	Pasajero
29754	2012-01-23	2012	1	07:20:00	Otro	Carrera 72 AA 73	M	Masculino	42	40-44	30-49	Motociclista	Conductor
29755	2012-01-23	2012	1	07:40:00	Caida Ocupante		M	Masculino	20	20-24	15-29	Motociclista	Conductor
29756	2012-01-23	2012	1	08:00:00	Choque	Carrera 10 11 B	M	Masculino	25	25-29	15-29	Motociclista	Conductor
29757	2012-01-23	2012	1	08:00:00	Caida Ocupante		M	Masculino	31	30-34	30-49	Motociclista	Conductor
29758	2012-01-23	2012	1	08:10:00	Caida Ocupante		M	Masculino	25	25-29	15-29	Motociclista	Conductor
29759	2012-01-23	2012	1	08:10:00	Caida Ocupante		F	Femenino	29	25-29	15-29	Parrillero	Pasajero
29760	2012-01-23	2012	1	08:15:00	Choque	Calle 49 9	M	Masculino	34	30-34	30-49	Motociclista	Conductor
29761	2012-01-23	2012	1	08:15:00	Choque	Calle 49 9	M	Masculino	25	25-29	15-29	Motociclista	Conductor
29762	2012-01-23	2012	1	08:30:00	Caida Ocupante	Carrera 36 B 11 A	M	Masculino	98	Sin dato	Sin dato	Motociclista	Conductor
29763	2012-01-23	2012	1	09:00:00	Caida Ocupante	Calle 49 F 92	M	Masculino	38	35-39	30-49	Motociclista	Conductor
29764	2012-01-23	2012	1	09:00:00	Caida Ocupante	Calle 49 F 92	M	Masculino	28	25-29	15-29	Parrillero	Pasajero
29765	2012-01-23	2012	1	09:10:00	Volcamiento		F	Femenino	27	25-29	15-29	Motociclista	Conductor
29766	2012-01-23	2012	1	10:20:00	Otro	Calle 65 88	M	Masculino	31	30-34	30-49	Motociclista	Conductor
29767	2012-01-23	2012	1	12:30:00	Caida Ocupante		F	Femenino	16	15-19	15-29	Parrillero	Pasajero
29768	2012-01-23	2012	1	12:50:00	Caida Ocupante	Calle 50 57	M	Masculino	31	30-34	30-49	Motociclista	Conductor
29769	2012-01-23	2012	1	13:30:00	Choque	Calle 49 26	M	Masculino	25	25-29	15-29	Motociclista	Conductor
29770	2012-01-23	2012	1	14:00:00	Otro	Calle 10 Sur 50 C	M	Masculino	27	25-29	15-29	Motociclista	Conductor
29771	2012-01-23	2012	1	14:55:00	Choque	Calle 49 B 64 B	M	Masculino	25	25-29	15-29	Motociclista	Conductor
29772	2012-01-23	2012	1	15:00:00	Caida Ocupante	Carrera 80 18	M	Masculino	23	20-24	15-29	Motociclista	Conductor
29773	2012-01-23	2012	1	15:00:00	Otro	Carrera 35 28	M	Masculino	22	20-24	15-29	Motociclista	Conductor
29774	2012-01-23	2012	1	16:00:00	Caida Ocupante		M	Masculino	30	30-34	30-49	Motociclista	Conductor
29775	2012-01-23	2012	1	17:00:00	Choque	Carrera 41 71	M	Masculino	22	20-24	15-29	Motociclista	Conductor
29776	2012-01-23	2012	1	17:00:00	Choque	Carrera 41 71	M	Masculino	25	25-29	15-29	Motociclista	Conductor
29777	2012-01-23	2012	1	17:10:00	Choque	Carrera 85 35 B	M	Masculino	22	20-24	15-29	Motociclista	Conductor
29778	2012-01-23	2012	1	17:30:00	Choque	Carrera 75 DA 1 Sur	M	Masculino	21	20-24	15-29	Motociclista	Conductor
29779	2012-01-23	2012	1	17:30:00	Choque	Carrera 64 C 78	M	Masculino	24	20-24	15-29	Motociclista	Conductor
29780	2012-01-23	2012	1	17:40:00	Otro	Carrera 52 79	M	Masculino	24	20-24	15-29	Motociclista	Conductor
29781	2012-01-23	2012	1	17:45:00	Choque	Carrera 64 C 51	M	Masculino	22	20-24	15-29	Motociclista	Conductor
29782	2012-01-23	2012	1	17:45:00	Atropello	Carrera 64 C 67	M	Masculino	45	45-49	30-49	Motociclista	Conductor
29783	2012-01-23	2012	1	17:55:00	Choque	Carrera 52 30 A	M	Masculino	30	30-34	30-49	Motociclista	Conductor
29784	2012-01-23	2012	1	17:55:00	Choque	Carrera 52 30 A	M	Masculino	22	20-24	15-29	Parrillero	Pasajero
29785	2012-01-23	2012	1	18:00:00	Otro		M	Masculino	21	20-24	15-29	Motociclista	Conductor
29786	2012-01-23	2012	1	18:15:00	Choque	Carrera 34 7	M	Masculino	98	Sin dato	Sin dato	Motociclista	Conductor
29787	2012-01-23	2012	1	19:00:00	Choque	Carrera 50 24	M	Masculino	22	20-24	15-29	Motociclista	Conductor
29788	2012-01-23	2012	1	19:00:00	Otro	Carrera 49 33	F	Femenino	22	20-24	15-29	Parrillero	Pasajero
29789	2012-01-23	2012	1	19:00:00	Otro	Carrera 49 33	F	Femenino	21	20-24	15-29	Motociclista	Conductor
29790	2012-01-23	2012	1	20:00:00	Choque	Carrera 70 3	F	Femenino	23	20-24	15-29	Motociclista	Conductor
29791	2012-01-23	2012	1	20:00:00	Choque	Carrera 70 3	F	Femenino	13	10-14	1-14	Parrillero	Pasajero
29792	2012-01-23	2012	1	20:12:00	Choque	Calle 63 104	M	Masculino	23	20-24	15-29	Motociclista	Conductor
29793	2012-01-23	2012	1	20:30:00	Otro	Calle 78 52	M	Masculino	20	20-24	15-29	Motociclista	Conductor
29794	2012-01-23	2012	1	21:00:00	Caida Ocupante	Calle 50 81 C	M	Masculino	19	15-19	15-29	Motociclista	Conductor
29795	2012-01-23	2012	1	21:50:00	Otro	Carrera 50 32	M	Masculino	34	30-34	30-49	Motociclista	Conductor
29796	2012-01-23	2012	1	22:00:00	Caida Ocupante	Calle 50 67	M	Masculino	35	35-39	30-49	Motociclista	Conductor
29797	2012-01-23	2012	1	22:30:00	Caida Ocupante		M	Masculino	21	20-24	15-29	Motociclista	Conductor
29798	2012-01-24	2012	1	05:30:00	Atropello	Carrera 46 80	M	Masculino	35	35-39	30-49	Motociclista	Conductor
29799	2012-01-24	2012	1	05:40:00	Caida Ocupante		M	Masculino	98	Sin dato	Sin dato	Motociclista	Conductor
29800	2012-01-24	2012	1	06:00:00	Choque	Calle 49 17	M	Masculino	49	45-49	30-49	Motociclista	Conductor
29801	2012-01-24	2012	1	06:30:00	Choque	Carrera 37 50	M	Masculino	23	20-24	15-29	Motociclista	Conductor
29802	2012-01-24	2012	1	06:30:00	Choque	Carrera 37 50	M	Masculino	30	30-34	30-49	Motociclista	Conductor
29803	2012-01-24	2012	1	07:10:00	Choque	Calle 60 47	M	Masculino	57	55-59	50-64	Parrillero	Pasajero
29804	2012-01-24	2012	1	08:00:00	Caida Ocupante	Carrera 64 C 89	M	Masculino	39	35-39	30-49	Motociclista	Conductor
29805	2012-01-24	2012	1	08:50:00	Choque	Carrera 28 68 B	M	Masculino	18	15-19	15-29	Motociclista	Conductor
29806	2012-01-24	2012	1	11:00:00	Otro	Carrera 74 110	M	Masculino	20	20-24	15-29	Motociclista	Conductor
29807	2012-01-24	2012	1	11:00:00	Caida Ocupante	Carrera 25 A 10	M	Masculino	20	20-24	15-29	Motociclista	Conductor
29808	2012-01-24	2012	1	11:30:00	Choque	Carrera 50 C 65	M	Masculino	25	25-29	15-29	Parrillero	Pasajero
29809	2012-01-24	2012	1	11:30:00	Choque	Carrera 50 C 65	M	Masculino	25	25-29	15-29	Motociclista	Conductor
29810	2012-01-24	2012	1	11:40:00	Choque	Diagonal 79 6	M	Masculino	38	35-39	30-49	Motociclista	Conductor
29811	2012-01-24	2012	1	13:00:00	Choque	Carrera 50 7	M	Masculino	20	20-24	15-29	Parrillero	Pasajero
29812	2012-01-24	2012	1	13:00:00	Choque	Carrera 50 7	M	Masculino	18	15-19	15-29	Motociclista	Conductor
29813	2012-01-24	2012	1	13:15:00	Choque	Carrera 84 63	M	Masculino	26	25-29	15-29	Motociclista	Conductor
29814	2012-01-24	2012	1	13:50:00	Choque	Calle 44 100	M	Masculino	45	45-49	30-49	Motociclista	Conductor
29815	2012-01-24	2012	1	14:10:00	Otro	Carrera 64 113	M	Masculino	24	20-24	15-29	Motociclista	Conductor
29816	2012-01-24	2012	1	14:30:00	Volcamiento	Carrera 63 103 D	M	Masculino	33	30-34	30-49	Motociclista	Conductor
29817	2012-01-24	2012	1	15:00:00	Otro		F	Femenino	30	30-34	30-49	Motociclista	Conductor
29818	2012-01-24	2012	1	16:00:00	Otro		M	Masculino	30	30-34	30-49	Parrillero	Pasajero
29819	2012-01-24	2012	1	16:00:00	Otro		M	Masculino	34	30-34	30-49	Motociclista	Conductor
29820	2012-01-24	2012	1	16:30:00	Otro	Calle 123 50	M	Masculino	31	30-34	30-49	Motociclista	Conductor
29821	2012-01-24	2012	1	17:00:00	Volcamiento		M	Masculino	21	20-24	15-29	Motociclista	Conductor
29822	2012-01-24	2012	1	17:20:00	Choque	Carrera 63 A 42 C	M	Masculino	47	45-49	30-49	Motociclista	Conductor
29823	2012-01-24	2012	1	17:30:00	Otro	Calle 10 A 43 B	M	Masculino	20	20-24	15-29	Motociclista	Conductor
29824	2012-01-24	2012	1	17:50:00	Choque	Calle 52 53	M	Masculino	21	20-24	15-29	Motociclista	Conductor
29825	2012-01-24	2012	1	19:00:00	Otro	Calle 44 79	M	Masculino	24	20-24	15-29	Motociclista	Conductor
29826	2012-01-24	2012	1	19:00:00	Choque	Carrera 80 79	M	Masculino	21	20-24	15-29	Motociclista	Conductor
29827	2012-01-24	2012	1	20:00:00	Otro		M	Masculino	29	25-29	15-29	Motociclista	Conductor
29828	2012-01-24	2012	1	21:10:00	Choque	Carrera 41 66	M	Masculino	34	30-34	30-49	Motociclista	Conductor
29829	2012-01-24	2012	1	22:30:00	Caida Ocupante	Carrera 55 95	M	Masculino	59	55-59	50-64	Motociclista	Conductor
29830	2012-01-24	2012	1	22:30:00	Caida Ocupante	Carrera 55 95	F	Femenino	23	20-24	15-29	Parrillero	Pasajero
29831	2012-01-25	2012	1	00:01:00	Otro		M	Masculino	23	20-24	15-29	Motociclista	Conductor
29832	2012-01-25	2012	1	04:25:00	Choque	Carrera 70 47 D	M	Masculino	55	55-59	50-64	Motociclista	Conductor
29833	2012-01-25	2012	1	07:00:00	Otro		M	Masculino	16	15-19	15-29	Motociclista	Conductor
29834	2012-01-25	2012	1	07:20:00	Choque	Carrera 64 C 67	M	Masculino	33	30-34	30-49	Motociclista	Conductor
29835	2012-01-25	2012	1	07:30:00	Choque	Calle 10 43 F	M	Masculino	29	25-29	15-29	Motociclista	Conductor
29836	2012-01-25	2012	1	07:30:00	Choque	Calle 10 43 F	F	Femenino	56	55-59	50-64	Parrillero	Pasajero
29837	2012-01-25	2012	1	08:00:00	Caida Ocupante	Calle 77 D 88	F	Femenino	21	20-24	15-29	Motociclista	Conductor
29838	2012-01-25	2012	1	08:35:00	Caida Ocupante	Calle 49 55 A	F	Femenino	27	25-29	15-29	Motociclista	Conductor
29839	2012-01-25	2012	1	09:40:00	Choque	Carrera 84 32 C	M	Masculino	45	45-49	30-49	Motociclista	Conductor
29840	2012-01-25	2012	1	09:50:00	Choque	Carrera 80 77	M	Masculino	27	25-29	15-29	Motociclista	Conductor
29841	2012-01-25	2012	1	10:30:00	Choque	Carrera 52 14	M	Masculino	62	60-64	50-64	Parrillero	Pasajero
29842	2012-01-25	2012	1	10:30:00	Choque	Carrera 52 14	M	Masculino	24	20-24	15-29	Motociclista	Conductor
29843	2012-01-25	2012	1	10:55:00	Choque	Carrera 76 9	M	Masculino	44	40-44	30-49	Motociclista	Conductor
29844	2012-01-25	2012	1	12:15:00	Otro	Carrera 65 7	M	Masculino	43	40-44	30-49	Motociclista	Conductor
29845	2012-01-25	2012	1	12:15:00	Otro	Carrera 65 7	M	Masculino	48	45-49	30-49	Parrillero	Pasajero
29846	2012-01-25	2012	1	12:40:00	Choque	Carrera 39 59 A	M	Masculino	22	20-24	15-29	Motociclista	Conductor
29847	2012-01-25	2012	1	13:10:00	Otro	Carrera 62 77	M	Masculino	36	35-39	30-49	Motociclista	Conductor
29848	2012-01-25	2012	1	13:30:00	Choque	Carrera 50 33	M	Masculino	46	45-49	30-49	Motociclista	Conductor
29849	2012-01-25	2012	1	13:30:00	Choque	Carrera 50 33	F	Femenino	22	20-24	15-29	Parrillero	Pasajero
29850	2012-01-25	2012	1	15:00:00	Choque	Carrera 43 A 31	M	Masculino	19	15-19	15-29	Motociclista	Conductor
29851	2012-01-25	2012	1	15:00:00	Choque	Carrera 43 A 31	M	Masculino	17	15-19	15-29	Parrillero	Pasajero
29852	2012-01-25	2012	1	15:40:00	Choque	Carrera 72 A 79	F	Femenino	10	10-14	1-14	Parrillero	Pasajero
29853	2012-01-25	2012	1	16:10:00	Choque	Carrera 109 39 A	M	Masculino	16	15-19	15-29	Motociclista	Conductor
29854	2012-01-25	2012	1	16:10:00	Choque	Carrera 109 39 A	M	Masculino	19	15-19	15-29	Parrillero	Pasajero
29855	2012-01-25	2012	1	16:40:00	Choque	Calle 33 66 B	M	Masculino	42	40-44	30-49	Motociclista	Conductor
29856	2012-01-25	2012	1	16:40:00	Choque	Calle 33 66 B	F	Femenino	100	Sin dato	Sin dato	Parrillero	Pasajero
29857	2012-01-25	2012	1	16:50:00	Otro	Carrera 52 40	F	Femenino	41	40-44	30-49	Motociclista	Conductor
29858	2012-01-25	2012	1	17:15:00	Choque	Carrera 100 47 E	M	Masculino	19	15-19	15-29	Motociclista	Conductor
29859	2012-01-25	2012	1	17:15:00	Choque	Carrera 100 47 E	F	Femenino	17	15-19	15-29	Parrillero	Pasajero
29860	2012-01-25	2012	1	17:30:00	Choque	Carrera 52 8 Sur	F	Femenino	51	50-54	50-64	Motociclista	Conductor
29861	2012-01-25	2012	1	17:30:00	Caida Ocupante	Carrera 84 A 33	M	Masculino	33	30-34	30-49	Motociclista	Conductor
29862	2012-01-25	2012	1	17:30:00	Caida Ocupante	Carrera 84 A 33	F	Femenino	35	35-39	30-49	Parrillero	Pasajero
29863	2012-01-25	2012	1	17:30:00	Caida Ocupante		M	Masculino	21	20-24	15-29	Motociclista	Conductor
29864	2012-01-25	2012	1	17:30:00	Otro		F	Femenino	33	30-34	30-49	Motociclista	Conductor
29865	2012-01-25	2012	1	17:45:00	Choque	Carrera 80 50	M	Masculino	24	20-24	15-29	Motociclista	Conductor
29866	2012-01-25	2012	1	18:50:00	Choque	Carrera 81 A 49 F	F	Femenino	23	20-24	15-29	Motociclista	Conductor
29867	2012-01-25	2012	1	18:50:00	Choque	Carrera 81 A 49 F	F	Femenino	27	25-29	15-29	Parrillero	Pasajero
29868	2012-01-25	2012	1	19:00:00	Otro	Carrera 80 32	M	Masculino	21	20-24	15-29	Motociclista	Conductor
29869	2012-01-25	2012	1	19:15:00	Choque	Carrera 67 92	M	Masculino	47	45-49	30-49	Motociclista	Conductor
29870	2012-01-25	2012	1	19:20:00	Otro		M	Masculino	Sin Inf	Sin dato	Sin dato	Motociclista	Conductor
29871	2012-01-25	2012	1	19:30:00	Choque	Carrera 87 47 F	M	Masculino	20	20-24	15-29	Motociclista	Conductor
29872	2012-01-25	2012	1	19:30:00	Choque	Carrera 87 47 F	F	Femenino	19	15-19	15-29	Parrillero	Pasajero
29873	2012-01-25	2012	1	19:30:00	Caida Ocupante		M	Masculino	37	35-39	30-49	Motociclista	Conductor
29874	2012-01-25	2012	1	20:00:00	Otro		M	Masculino	18	15-19	15-29	Motociclista	Conductor
29875	2012-01-25	2012	1	20:00:00	Caida Ocupante		M	Masculino	20	20-24	15-29	Motociclista	Conductor
29876	2012-01-25	2012	1	20:40:00	Otro	Tramo 8 Kilometro 0	M	Masculino	34	30-34	30-49	Motociclista	Conductor
29877	2012-01-25	2012	1	22:00:00	Caida Ocupante	Carrera 81 45	M	Masculino	28	25-29	15-29	Motociclista	Conductor
29878	2012-01-25	2012	1	22:20:00	Caida Ocupante		F	Femenino	30	30-34	30-49	Motociclista	Conductor
29879	2012-01-26	2012	1	00:00:00	Otro	Carrera 79 A 89 B	M	Masculino	31	30-34	30-49	Motociclista	Conductor
29880	2012-01-26	2012	1	05:30:00	Choque	Calle 73 73 A	F	Femenino	30	30-34	30-49	Motociclista	Conductor
29881	2012-01-26	2012	1	05:55:00	Choque	Carrera 63 59 A	F	Femenino	22	20-24	15-29	Motociclista	Conductor
29882	2012-01-26	2012	1	06:00:00	Choque	Calle 45 35	M	Masculino	22	20-24	15-29	Motociclista	Conductor
29883	2012-01-26	2012	1	06:00:00	Otro	Carrera 52 10	M	Masculino	29	25-29	15-29	Motociclista	Conductor
29884	2012-01-26	2012	1	06:30:00	Choque	Calle 44 79	M	Masculino	42	40-44	30-49	Motociclista	Conductor
29885	2012-01-26	2012	1	06:30:00	Choque	Calle 44 79	F	Femenino	40	40-44	30-49	Parrillero	Pasajero
29886	2012-01-26	2012	1	06:30:00	Choque	Calle 33 63 B	M	Masculino	27	25-29	15-29	Motociclista	Conductor
29887	2012-01-26	2012	1	07:00:00	Choque	Carrera 20 20 C Sur	M	Masculino	27	25-29	15-29	Parrillero	Pasajero
29888	2012-01-26	2012	1	07:00:00	Otro		M	Masculino	25	25-29	15-29	Motociclista	Conductor
29889	2012-01-26	2012	1	07:40:00	Otro	Carrera 52 107	F	Femenino	40	40-44	30-49	Motociclista	Conductor
29890	2012-01-26	2012	1	08:00:00	Atropello	Carrera 47 52	M	Masculino	29	25-29	15-29	Motociclista	Conductor
29891	2012-01-26	2012	1	08:00:00	Choque	Carrera 47 67	M	Masculino	66	65-69	65 y más	Parrillero	Pasajero
29892	2012-01-26	2012	1	08:20:00	Choque	Carrera 38 49 A	M	Masculino	28	25-29	15-29	Motociclista	Conductor
29893	2012-01-26	2012	1	08:30:00	Choque	Carrera 80 53 A	F	Femenino	28	25-29	15-29	Motociclista	Conductor
29894	2012-01-26	2012	1	09:10:00	Choque	Carrera 71 A 52	M	Masculino	50	50-54	50-64	Motociclista	Conductor
29895	2012-01-26	2012	1	09:20:00	Choque	Carrera 83 19	M	Masculino	23	20-24	15-29	Motociclista	Conductor
29896	2012-01-26	2012	1	09:30:00	Choque	Carrera 30 6 A	M	Masculino	24	20-24	15-29	Motociclista	Conductor
29897	2012-01-26	2012	1	10:00:00	Caida Ocupante	Calle 98 75	F	Femenino	31	30-34	30-49	Motociclista	Conductor
29898	2012-01-26	2012	1	10:30:00	Choque	Carrera 52 81	M	Masculino	22	20-24	15-29	Motociclista	Conductor
29899	2012-01-26	2012	1	10:40:00	Atropello	Carrera 69 96	M	Masculino	24	20-24	15-29	Motociclista	Conductor
29900	2012-01-26	2012	1	11:30:00	Caida Ocupante	Carrera 49 18	M	Masculino	38	35-39	30-49	Motociclista	Conductor
29901	2012-01-26	2012	1	12:45:00	Choque	Calle 50 64 C	M	Masculino	25	25-29	15-29	Motociclista	Conductor
29902	2012-01-26	2012	1	12:45:00	Choque	Calle 50 64 C	F	Femenino	20	20-24	15-29	Parrillero	Pasajero
29903	2012-01-26	2012	1	13:15:00	Choque	Calle 62 55 A	M	Masculino	22	20-24	15-29	Motociclista	Conductor
29904	2012-01-26	2012	1	14:20:00	Caida Ocupante	Calle 55 18	M	Masculino	34	30-34	30-49	Motociclista	Conductor
29905	2012-01-26	2012	1	14:25:00	Choque	Calle 56 50	F	Femenino	98	Sin dato	Sin dato	Parrillero	Pasajero
29906	2012-01-26	2012	1	15:00:00	Otro	Carrera 30 29	M	Masculino	18	15-19	15-29	Motociclista	Conductor
29907	2012-01-26	2012	1	15:30:00	Volcamiento	Carrera 32 49	M	Masculino	22	20-24	15-29	Motociclista	Conductor
29908	2012-01-26	2012	1	15:35:00	Caida Ocupante	Calle 56 52	M	Masculino	98	Sin dato	Sin dato	Motociclista	Conductor
29909	2012-01-26	2012	1	16:10:00	Choque	Carrera 65 59	M	Masculino	42	40-44	30-49	Motociclista	Conductor
29910	2012-01-26	2012	1	16:10:00	Choque	Carrera 65 59	M	Masculino	24	20-24	15-29	Parrillero	Pasajero
29911	2012-01-26	2012	1	16:40:00	Otro	Carrera 77 110	F	Femenino	28	25-29	15-29	Motociclista	Conductor
29912	2012-01-26	2012	1	18:00:00	Caida Ocupante	Carrera 57 52	M	Masculino	25	25-29	15-29	Motociclista	Conductor
29913	2012-01-26	2012	1	19:25:00	Otro	Calle 71 65	M	Masculino	26	25-29	15-29	Motociclista	Conductor
29914	2012-01-26	2012	1	21:40:00	Caida Ocupante		M	Masculino	18	15-19	15-29	Motociclista	Conductor
29915	2012-01-26	2012	1	21:50:00	Choque	Carrera 51 D 59	M	Masculino	98	Sin dato	Sin dato	Parrillero	Pasajero
29916	2012-01-26	2012	1	22:10:00	Caida Ocupante	Calle 71 27	M	Masculino	19	15-19	15-29	Motociclista	Conductor
29917	2012-01-27	2012	1	00:20:00	Choque	Carrera 80 54 A	M	Masculino	23	20-24	15-29	Motociclista	Conductor
29918	2012-01-27	2012	1	01:00:00	Choque	Carrera 83 104 E	M	Masculino	29	25-29	15-29	Motociclista	Conductor
29919	2012-01-27	2012	1	01:00:00	Choque	Carrera 83 104 E	F	Femenino	26	25-29	15-29	Parrillero	Pasajero
29920	2012-01-27	2012	1	01:00:00	Choque	Carrera 83 104 E	M	Masculino	25	25-29	15-29	Motociclista	Conductor
29921	2012-01-27	2012	1	01:00:00	Choque	Carrera 83 104 E	M	Masculino	25	25-29	15-29	Parrillero	Pasajero
29922	2012-01-27	2012	1	02:10:00	Caida Ocupante	Calle 58 60	M	Masculino	26	25-29	15-29	Motociclista	Conductor
29923	2012-01-27	2012	1	02:10:00	Caida Ocupante	Calle 58 60	M	Masculino	22	20-24	15-29	Parrillero	Pasajero
29924	2012-01-27	2012	1	03:45:00	Choque	Carrera 45 73	M	Masculino	23	20-24	15-29	Motociclista	Conductor
29925	2012-01-27	2012	1	04:40:00	Choque	Carrera 52 12 A Sur	M	Masculino	25	25-29	15-29	Motociclista	Conductor
29926	2012-01-27	2012	1	04:40:00	Choque	Carrera 52 12 A Sur	M	Masculino	32	30-34	30-49	Parrillero	Pasajero
29927	2012-01-27	2012	1	05:25:00	Caida Ocupante	Carrera 43 B 10	M	Masculino	32	30-34	30-49	Motociclista	Conductor
29928	2012-01-27	2012	1	06:30:00	Caida Ocupante	Carrera 50 92	M	Masculino	49	45-49	30-49	Motociclista	Conductor
29929	2012-01-27	2012	1	06:50:00	Choque	Carrera 55 91	M	Masculino	26	25-29	15-29	Motociclista	Conductor
29930	2012-01-27	2012	1	06:50:00	Choque	Carrera 55 91	F	Femenino	99	Sin dato	Sin dato	Parrillero	Pasajero
29931	2012-01-27	2012	1	06:50:00	Choque	Carrera 55 91	M	Masculino	21	20-24	15-29	Motociclista	Conductor
29932	2012-01-27	2012	1	07:00:00	Otro		F	Femenino	Sin Inf	Sin dato	Sin dato	Motociclista	Conductor
29933	2012-01-27	2012	1	08:00:00	Choque	Carrera 32 93	M	Masculino	45	45-49	30-49	Motociclista	Conductor
29934	2012-01-27	2012	1	08:15:00	Volcamiento		M	Masculino	20	20-24	15-29	Motociclista	Conductor
29935	2012-01-27	2012	1	08:30:00	Caida Ocupante	Calle 63 120	M	Masculino	33	30-34	30-49	Motociclista	Conductor
29936	2012-01-27	2012	1	08:40:00	Choque	Calle 33 76	M	Masculino	28	25-29	15-29	Motociclista	Conductor
29937	2012-01-27	2012	1	08:40:00	Caida Ocupante		M	Masculino	43	40-44	30-49	Motociclista	Conductor
29938	2012-01-27	2012	1	09:00:00	Choque	Carrera 66 B 32 C	M	Masculino	17	15-19	15-29	Motociclista	Conductor
29939	2012-01-27	2012	1	09:30:00	Choque	Circular 2 70	F	Femenino	37	35-39	30-49	Parrillero	Pasajero
29940	2012-01-27	2012	1	09:30:00	Choque	Circular 2 70	M	Masculino	19	15-19	15-29	Motociclista	Conductor
29941	2012-01-27	2012	1	09:45:00	Choque	Calle 9 Sur 32	M	Masculino	31	30-34	30-49	Motociclista	Conductor
29942	2012-01-27	2012	1	09:45:00	Choque	Carrera 80 78 B	M	Masculino	26	25-29	15-29	Motociclista	Conductor
29943	2012-01-27	2012	1	10:30:00	Otro	Carrera 94 76 DA	F	Femenino	33	30-34	30-49	Motociclista	Conductor
29944	2012-01-27	2012	1	12:00:00	Caida Ocupante	Carrera 50 76	F	Femenino	29	25-29	15-29	Motociclista	Conductor
29945	2012-01-27	2012	1	12:00:00	Otro	Calle 44 79	M	Masculino	32	30-34	30-49	Motociclista	Conductor
29946	2012-01-27	2012	1	12:00:00	Otro	Calle 50 55	M	Masculino	57	55-59	50-64	Motociclista	Conductor
29947	2012-01-27	2012	1	13:50:00	Choque	Carrera 48 36	M	Masculino	21	20-24	15-29	Motociclista	Conductor
29948	2012-01-27	2012	1	14:45:00	Choque	Carrera 2 AE 46	M	Masculino	36	35-39	30-49	Motociclista	Conductor
29949	2012-01-27	2012	1	15:10:00	Choque	Carrera 63 67	M	Masculino	44	40-44	30-49	Motociclista	Conductor
29950	2012-01-27	2012	1	15:40:00	Choque	Calle 46 28	M	Masculino	57	55-59	50-64	Motociclista	Conductor
29951	2012-01-27	2012	1	15:50:00	Caida Ocupante	Calle 92 F 68 A	M	Masculino	19	15-19	15-29	Motociclista	Conductor
29952	2012-01-27	2012	1	16:40:00	Caida Ocupante	Carrera 65 74	M	Masculino	35	35-39	30-49	Motociclista	Conductor
29953	2012-01-27	2012	1	16:40:00	Choque	Carrera 42 C 11	M	Masculino	27	25-29	15-29	Motociclista	Conductor
29954	2012-01-27	2012	1	17:00:00	Choque		M	Masculino	58	55-59	50-64	Motociclista	Conductor
29955	2012-01-27	2012	1	17:00:00	Choque		M	Masculino	25	25-29	15-29	Parrillero	Pasajero
29956	2012-01-27	2012	1	17:00:00	Choque		F	Femenino	5	5-9	1-14	Parrillero	Pasajero
29957	2012-01-27	2012	1	17:00:00	Choque	Carrera 62 46	F	Femenino	22	20-24	15-29	Motociclista	Conductor
29958	2012-01-27	2012	1	17:15:00	Choque	Calle 10 A 37	F	Femenino	34	30-34	30-49	Motociclista	Conductor
29959	2012-01-27	2012	1	17:20:00	Choque	Calle 24 43 F	M	Masculino	47	45-49	30-49	Motociclista	Conductor
29960	2012-01-27	2012	1	17:25:00	Choque	Carrera 87 47 A	F	Femenino	31	30-34	30-49	Motociclista	Conductor
29961	2012-01-27	2012	1	17:30:00	Choque	Calle 30 79	M	Masculino	19	15-19	15-29	Motociclista	Conductor
29962	2012-01-27	2012	1	17:30:00	Otro	Carrera 52 38	F	Femenino	Sin Inf	Sin dato	Sin dato	Motociclista	Conductor
29963	2012-01-27	2012	1	17:30:00	Choque	Tramo 16 Kilometro 56	M	Masculino	42	40-44	30-49	Motociclista	Conductor
29964	2012-01-27	2012	1	17:30:00	Otro		M	Masculino	24	20-24	15-29	Motociclista	Conductor
29965	2012-01-27	2012	1	17:50:00	Caida Ocupante		M	Masculino	25	25-29	15-29	Motociclista	Conductor
29966	2012-01-27	2012	1	17:50:00	Atropello	Carrera 90 44	M	Masculino	19	15-19	15-29	Motociclista	Conductor
29967	2012-01-27	2012	1	18:00:00	Choque	Carrera 47 64	M	Masculino	37	35-39	30-49	Motociclista	Conductor
29968	2012-01-27	2012	1	18:00:00	Choque	Carrera 47 64	M	Masculino	26	25-29	15-29	Parrillero	Pasajero
29969	2012-01-27	2012	1	18:00:00	Caida Ocupante	Carrera 63 72	M	Masculino	26	25-29	15-29	Motociclista	Conductor
29970	2012-01-27	2012	1	18:30:00	Caida Ocupante	Carrera 30 32	M	Masculino	43	40-44	30-49	Motociclista	Conductor
29971	2012-01-27	2012	1	18:30:00	Caida Ocupante	Carrera 30 32	M	Masculino	8	5-9	1-14	Parrillero	Pasajero
29972	2012-01-27	2012	1	18:35:00	Choque	Carrera 64 C 78	M	Masculino	31	30-34	30-49	Motociclista	Conductor
29973	2012-01-27	2012	1	18:35:00	Choque	Carrera 64 C 78	F	Femenino	28	25-29	15-29	Parrillero	Pasajero
29974	2012-01-27	2012	1	19:00:00	Choque	Carrera 46 92	F	Femenino	43	40-44	30-49	Parrillero	Pasajero
29975	2012-01-27	2012	1	19:15:00	Choque	Carrera 46 50	M	Masculino	42	40-44	30-49	Motociclista	Conductor
29976	2012-01-27	2012	1	19:15:00	Choque	Carrera 46 50	F	Femenino	22	20-24	15-29	Parrillero	Pasajero
29977	2012-01-27	2012	1	19:15:00	Choque	Carrera 46 50	M	Masculino	25	25-29	15-29	Motociclista	Conductor
29978	2012-01-27	2012	1	20:00:00	Otro	Calle 102 74	M	Masculino	32	30-34	30-49	Motociclista	Conductor
29979	2012-01-27	2012	1	20:30:00	Caida Ocupante		M	Masculino	26	25-29	15-29	Motociclista	Conductor
29980	2012-01-27	2012	1	22:30:00	Caida Ocupante		M	Masculino	29	25-29	15-29	Motociclista	Conductor
29981	2012-01-27	2012	1	22:30:00	Otro		M	Masculino	36	35-39	30-49	Motociclista	Conductor
29982	2012-01-28	2012	1	00:30:00	Caida Ocupante		M	Masculino	37	35-39	30-49	Motociclista	Conductor
29983	2012-01-28	2012	1	00:40:00	Caida Ocupante		F	Femenino	22	20-24	15-29	Motociclista	Conductor
29984	2012-01-28	2012	1	01:00:00	Choque	Carrera 51 C 79	M	Masculino	98	Sin dato	Sin dato	Motociclista	Conductor
29985	2012-01-28	2012	1	01:00:00	Otro	Calle 79 54 B	M	Masculino	32	30-34	30-49	Motociclista	Conductor
29986	2012-01-28	2012	1	02:20:00	Caida Ocupante		M	Masculino	27	25-29	15-29	Motociclista	Conductor
29987	2012-01-28	2012	1	02:20:00	Caida Ocupante		F	Femenino	21	20-24	15-29	Parrillero	Pasajero
29988	2012-01-28	2012	1	07:40:00	Caida Ocupante		M	Masculino	40	40-44	30-49	Motociclista	Conductor
29989	2012-01-28	2012	1	08:00:00	Otro		M	Masculino	22	20-24	15-29	Motociclista	Conductor
29990	2012-01-28	2012	1	08:00:00	Caida Ocupante		F	Femenino	25	25-29	15-29	Parrillero	Pasajero
29991	2012-01-28	2012	1	08:20:00	Caida Ocupante		M	Masculino	21	20-24	15-29	Motociclista	Conductor
29992	2012-01-28	2012	1	08:40:00	Choque	Carrera 49 2	M	Masculino	33	30-34	30-49	Motociclista	Conductor
29993	2012-01-28	2012	1	08:50:00	Choque	Carrera 80 46	M	Masculino	31	30-34	30-49	Motociclista	Conductor
29994	2012-01-28	2012	1	09:00:00	Caida Ocupante		M	Masculino	31	30-34	30-49	Motociclista	Conductor
29995	2012-01-28	2012	1	10:00:00	Caida Ocupante		M	Masculino	98	Sin dato	Sin dato	Parrillero	Pasajero
29996	2012-01-28	2012	1	10:00:00	Caida Ocupante		M	Masculino	30	30-34	30-49	Motociclista	Conductor
29997	2012-01-28	2012	1	12:30:00	Caida Ocupante		M	Masculino	24	20-24	15-29	Motociclista	Conductor
29998	2012-01-28	2012	1	12:45:00	Choque	Carrera 48 A 70	M	Masculino	98	Sin dato	Sin dato	Motociclista	Conductor
29999	2012-01-28	2012	1	13:30:00	Caida Ocupante		F	Femenino	41	40-44	30-49	Motociclista	Conductor
30000	2012-01-28	2012	1	13:50:00	Atropello	Calle 76 50	M	Masculino	19	15-19	15-29	Motociclista	Conductor
30001	2012-01-28	2012	1	14:50:00	Choque	Carrera 90 37	M	Masculino	21	20-24	15-29	Motociclista	Conductor
30002	2012-01-28	2012	1	14:50:00	Choque	Carrera 90 37	F	Femenino	19	15-19	15-29	Parrillero	Pasajero
30003	2012-01-28	2012	1	15:21:00	Choque	Carrera 51 78	F	Femenino	37	35-39	30-49	Motociclista	Conductor
30004	2012-01-28	2012	1	15:21:00	Choque	Carrera 51 78	M	Masculino	13	10-14	1-14	Parrillero	Pasajero
30005	2012-01-28	2012	1	15:55:00	Atropello	Carrera 46 98	M	Masculino	16	15-19	15-29	Motociclista	Conductor
30006	2012-01-28	2012	1	16:00:00	Otro	Carrera 25 7 Sur	M	Masculino	21	20-24	15-29	Motociclista	Conductor
30007	2012-01-28	2012	1	16:30:00	Otro		M	Masculino	19	15-19	15-29	Motociclista	Conductor
30008	2012-01-28	2012	1	16:30:00	Otro		M	Masculino	21	20-24	15-29	Parrillero	Pasajero
30009	2012-01-28	2012	1	17:00:00	Choque	Carrera 80 41	M	Masculino	50	50-54	50-64	Motociclista	Conductor
30010	2012-01-28	2012	1	17:00:00	Choque	Carrera 64 C 78	M	Masculino	17	15-19	15-29	Motociclista	Conductor
30011	2012-01-28	2012	1	17:10:00	Choque	Carrera 76 30 A	M	Masculino	20	20-24	15-29	Motociclista	Conductor
30012	2012-01-28	2012	1	17:40:00	Choque	Carrera 80 25	F	Femenino	27	25-29	15-29	Parrillero	Pasajero
30013	2012-01-28	2012	1	17:50:00	Choque	Calle 48 95	M	Masculino	18	15-19	15-29	Parrillero	Pasajero
30014	2012-01-28	2012	1	17:50:00	Choque	Calle 48 95	F	Femenino	20	20-24	15-29	Parrillero	Pasajero
30015	2012-01-28	2012	1	18:30:00	Choque	Carrera 70 32	M	Masculino	16	15-19	15-29	Parrillero	Pasajero
30016	2012-01-28	2012	1	18:45:00	Otro		M	Masculino	11	10-14	1-14	Parrillero	Pasajero
30017	2012-01-28	2012	1	21:00:00	Atropello	Calle 88 53 A	M	Masculino	21	20-24	15-29	Motociclista	Conductor
30018	2012-01-28	2012	1	21:00:00	Atropello	Calle 88 53 A	M	Masculino	53	50-54	50-64	Parrillero	Pasajero
30019	2012-01-28	2012	1	21:30:00	Caida Ocupante		M	Masculino	27	25-29	15-29	Motociclista	Conductor
30020	2012-01-28	2012	1	21:30:00	Caida Ocupante		M	Masculino	31	30-34	30-49	Motociclista	Conductor
30021	2012-01-28	2012	1	21:30:00	Caida Ocupante		F	Femenino	43	40-44	30-49	Parrillero	Pasajero
30022	2012-01-28	2012	1	21:40:00	Caida Ocupante	Calle 15 71	F	Femenino	101	Sin dato	Sin dato	Parrillero	Pasajero
30023	2012-01-28	2012	1	21:40:00	Caida Ocupante	Calle 15 71	F	Femenino	30	30-34	30-49	Motociclista	Conductor
30024	2012-01-28	2012	1	22:10:00	Caida Ocupante		M	Masculino	23	20-24	15-29	Motociclista	Conductor
30025	2012-01-28	2012	1	22:10:00	Caida Ocupante		M	Masculino	17	15-19	15-29	Parrillero	Pasajero
30026	2012-01-28	2012	1	22:30:00	Choque	Carrera 62 36	M	Masculino	22	20-24	15-29	Motociclista	Conductor
30027	2012-01-28	2012	1	22:30:00	Choque	Carrera 62 36	F	Femenino	22	20-24	15-29	Parrillero	Pasajero
30028	2012-01-28	2012	1	23:30:00	Choque	Carrera 49 17 Sur	M	Masculino	26	25-29	15-29	Motociclista	Conductor
30029	2012-01-29	2012	1	00:40:00	Choque	Carrera 59 28	F	Femenino	13	10-14	1-14	Parrillero	Pasajero
30030	2012-01-29	2012	1	03:00:00	Caida Ocupante	Carrera 42 115	M	Masculino	29	25-29	15-29	Motociclista	Conductor
30031	2012-01-29	2012	1	03:30:00	Caida Ocupante	Tramo 7 Kilometro 10	M	Masculino	17	15-19	15-29	Parrillero	Pasajero
30032	2012-01-29	2012	1	03:30:00	Caida Ocupante	Tramo 7 Kilometro 10	M	Masculino	25	25-29	15-29	Motociclista	Conductor
30033	2012-01-29	2012	1	03:40:00	Otro		M	Masculino	99	Sin dato	Sin dato	Parrillero	Pasajero
30034	2012-01-29	2012	1	03:40:00	Otro		M	Masculino	19	15-19	15-29	Motociclista	Conductor
30035	2012-01-29	2012	1	04:50:00	Otro	Carrera 53 73	M	Masculino	24	20-24	15-29	Motociclista	Conductor
30036	2012-01-29	2012	1	04:50:00	Otro	Carrera 53 73	M	Masculino	99	Sin dato	Sin dato	Parrillero	Pasajero
30037	2012-01-29	2012	1	05:00:00	Otro	Carrera 65 67	M	Masculino	41	40-44	30-49	Motociclista	Conductor
30038	2012-01-29	2012	1	05:15:00	Choque	Carrera 70 23	M	Masculino	28	25-29	15-29	Parrillero	Pasajero
30039	2012-01-29	2012	1	05:15:00	Choque	Carrera 70 23	M	Masculino	31	30-34	30-49	Motociclista	Conductor
30040	2012-01-29	2012	1	05:20:00	Otro	Carrera 57 58	M	Masculino	38	35-39	30-49	Motociclista	Conductor
30041	2012-01-29	2012	1	06:00:00	Otro	Carrera 28 35	M	Masculino	25	25-29	15-29	Parrillero	Pasajero
30042	2012-01-29	2012	1	06:40:00	Choque	Carrera 65 93	M	Masculino	35	35-39	30-49	Motociclista	Conductor
30043	2012-01-29	2012	1	06:40:00	Choque	Carrera 65 93	M	Masculino	21	20-24	15-29	Parrillero	Pasajero
30044	2012-01-29	2012	1	07:00:00	Otro	Carrera 80 102	M	Masculino	33	30-34	30-49	Motociclista	Conductor
30045	2012-01-29	2012	1	09:20:00	Choque	Carrera 64 104 A	M	Masculino	36	35-39	30-49	Motociclista	Conductor
30046	2012-01-29	2012	1	09:20:00	Choque	Carrera 64 104 A	M	Masculino	18	15-19	15-29	Motociclista	Conductor
30047	2012-01-29	2012	1	09:20:00	Choque	Carrera 28 50	M	Masculino	21	20-24	15-29	Motociclista	Conductor
30048	2012-01-29	2012	1	09:50:00	Otro	Carrera 83 98 CC	M	Masculino	20	20-24	15-29	Motociclista	Conductor
30049	2012-01-29	2012	1	10:00:00	Choque	Calle 59 53	M	Masculino	46	45-49	30-49	Motociclista	Conductor
30050	2012-01-29	2012	1	11:40:00	Choque	Calle 10 43 A	M	Masculino	23	20-24	15-29	Motociclista	Conductor
30051	2012-01-29	2012	1	12:00:00	Choque	Carrera 80 100 E	M	Masculino	24	20-24	15-29	Motociclista	Conductor
30052	2012-01-29	2012	1	12:20:00	Caida Ocupante	Carrera 65 4	M	Masculino	24	20-24	15-29	Motociclista	Conductor
30053	2012-01-29	2012	1	12:30:00	Caida Ocupante	Carrera 37 66	M	Masculino	39	35-39	30-49	Motociclista	Conductor
30054	2012-01-29	2012	1	12:30:00	Caida Ocupante	Carrera 37 66	F	Femenino	22	20-24	15-29	Parrillero	Pasajero
30055	2012-01-29	2012	1	12:50:00	Choque	Carrera 64 C 80	M	Masculino	20	20-24	15-29	Motociclista	Conductor
30056	2012-01-29	2012	1	12:50:00	Choque	Carrera 64 C 80	F	Femenino	99	Sin dato	Sin dato	Parrillero	Pasajero
30057	2012-01-29	2012	1	13:30:00	Otro		M	Masculino	18	15-19	15-29	Parrillero	Pasajero
30058	2012-01-29	2012	1	13:30:00	Otro		M	Masculino	27	25-29	15-29	Motociclista	Conductor
30059	2012-01-29	2012	1	13:45:00	Choque	Calle 118 64 BB	M	Masculino	41	40-44	30-49	Parrillero	Pasajero
30060	2012-01-29	2012	1	15:30:00	Choque	Carrera 65 103 E	M	Masculino	101	Sin dato	Sin dato	Motociclista	Conductor
30061	2012-01-29	2012	1	15:40:00	Otro	Carrera 26 31	M	Masculino	27	25-29	15-29	Motociclista	Conductor
30062	2012-01-29	2012	1	15:40:00	Otro	Carrera 26 31	M	Masculino	99	Sin dato	Sin dato	Parrillero	Pasajero
30063	2012-01-29	2012	1	16:30:00	Choque	Calle 73 46	M	Masculino	34	30-34	30-49	Motociclista	Conductor
30064	2012-01-29	2012	1	16:30:00	Choque	Calle 73 46	F	Femenino	98	Sin dato	Sin dato	Parrillero	Pasajero
30065	2012-01-29	2012	1	16:40:00	Otro	Carrera 65 59	M	Masculino	15	15-19	15-29	Motociclista	Conductor
30066	2012-01-29	2012	1	18:00:00	Otro	Tramo 8 Kilometro 8	M	Masculino	20	20-24	15-29	Motociclista	Conductor
30067	2012-01-29	2012	1	18:00:00	Caida Ocupante	Tramo 15 Kilometro 0	M	Masculino	99	Sin dato	Sin dato	Parrillero	Pasajero
30068	2012-01-29	2012	1	18:04:00	Choque	Carrera 49 80	M	Masculino	23	20-24	15-29	Motociclista	Conductor
30069	2012-01-29	2012	1	18:40:00	Caida Ocupante	Carrera 50 65	M	Masculino	22	20-24	15-29	Motociclista	Conductor
30070	2012-01-29	2012	1	18:40:00	Caida Ocupante	Carrera 50 65	F	Femenino	99	Sin dato	Sin dato	Parrillero	Pasajero
30071	2012-01-29	2012	1	18:50:00	Otro	Carrera 51 93	M	Masculino	47	45-49	30-49	Motociclista	Conductor
30072	2012-01-29	2012	1	19:20:00	Caida Ocupante	Calle 54 46	M	Masculino	29	25-29	15-29	Parrillero	Pasajero
30073	2012-01-29	2012	1	19:30:00	Caida Ocupante	Calle 55 104	M	Masculino	99	Sin dato	Sin dato	Parrillero	Pasajero
30074	2012-01-29	2012	1	20:00:00	Choque	Calle 28 82 A	M	Masculino	22	20-24	15-29	Motociclista	Conductor
30075	2012-01-29	2012	1	20:00:00	Choque	Calle 28 82 A	M	Masculino	99	Sin dato	Sin dato	Parrillero	Pasajero
30076	2012-01-29	2012	1	21:30:00	Otro	Carrera 80 33	F	Femenino	16	15-19	15-29	Parrillero	Pasajero
30077	2012-01-29	2012	1	21:30:00	Otro	Carrera 80 33	F	Femenino	99	Sin dato	Sin dato	Motociclista	Conductor
30078	2012-01-29	2012	1	22:00:00	Otro	Calle 63 94	M	Masculino	99	Sin dato	Sin dato	Motociclista	Conductor
30079	2012-01-29	2012	1	22:15:00	Choque	Carrera 62 80 C	M	Masculino	26	25-29	15-29	Motociclista	Conductor
30080	2012-01-29	2012	1	22:15:00	Choque	Carrera 62 80 C	M	Masculino	22	20-24	15-29	Parrillero	Pasajero
30081	2012-01-29	2012	1	22:20:00	Choque	Carrera 64 C 92	M	Masculino	21	20-24	15-29	Motociclista	Conductor
30082	2012-01-29	2012	1	22:30:00	Caida Ocupante	Carrera 88 27	F	Femenino	97	Sin dato	Sin dato	Parrillero	Pasajero
30083	2012-01-29	2012	1	22:30:00	Otro	Diagonal 78 2	F	Femenino	22	20-24	15-29	Motociclista	Conductor
30084	2012-01-29	2012	1	23:00:00	Caida Ocupante		M	Masculino	37	35-39	30-49	Motociclista	Conductor
30085	2012-01-29	2012	1	23:00:00	Caida Ocupante	Calle 5 Sur 52	M	Masculino	18	15-19	15-29	Motociclista	Conductor
30086	2012-01-29	2012	1	23:20:00	Choque	Calle 113 76	M	Masculino	25	25-29	15-29	Motociclista	Conductor
30087	2012-01-29	2012	1	23:30:00	Otro	Carrera 66 40	M	Masculino	26	25-29	15-29	Motociclista	Conductor
30088	2012-01-30	2012	1	00:30:00	Otro	Carrera 32 52	M	Masculino	27	25-29	15-29	Parrillero	Pasajero
30089	2012-01-30	2012	1	04:15:00	Caida Ocupante	Carrera 65 98	M	Masculino	29	25-29	15-29	Motociclista	Conductor
30090	2012-01-30	2012	1	06:20:00	Choque	Calle 53 70	M	Masculino	44	40-44	30-49	Motociclista	Conductor
30091	2012-01-30	2012	1	06:20:00	Choque	Calle 53 70	F	Femenino	41	40-44	30-49	Parrillero	Pasajero
30092	2012-01-30	2012	1	06:20:00	Otro	Carrera 39 66	M	Masculino	25	25-29	15-29	Motociclista	Conductor
30093	2012-01-30	2012	1	06:30:00	Otro	Carrera 80 20 A	M	Masculino	98	Sin dato	Sin dato	Motociclista	Conductor
30094	2012-01-30	2012	1	06:50:00	Choque	Carrera 66 B 32	M	Masculino	45	45-49	30-49	Motociclista	Conductor
30095	2012-01-30	2012	1	06:50:00	Choque	Carrera 66 B 32	M	Masculino	98	Sin dato	Sin dato	Motociclista	Conductor
30096	2012-01-30	2012	1	07:20:00	Otro	Calle 67 37	M	Masculino	23	20-24	15-29	Motociclista	Conductor
30097	2012-01-30	2012	1	07:25:00	Otro	Carrera 80 48 B	F	Femenino	51	50-54	50-64	Parrillero	Pasajero
30098	2012-01-30	2012	1	07:30:00	Choque	Calle 98 72 A	M	Masculino	27	25-29	15-29	Motociclista	Conductor
30099	2012-01-30	2012	1	07:35:00	Otro	Carrera 10 9 A	M	Masculino	25	25-29	15-29	Motociclista	Conductor
30100	2012-01-30	2012	1	07:50:00	Otro	Carrera 33 107 B	F	Femenino	39	35-39	30-49	Motociclista	Conductor
30101	2012-01-30	2012	1	08:00:00	Otro	Calle 111 65	F	Femenino	99	Sin dato	Sin dato	Parrillero	Pasajero
30102	2012-01-30	2012	1	08:00:00	Otro	Carrera 80 1	M	Masculino	23	20-24	15-29	Motociclista	Conductor
30103	2012-01-30	2012	1	08:15:00	Choque	Calle 58 62	F	Femenino	20	20-24	15-29	Motociclista	Conductor
30104	2012-01-30	2012	1	08:20:00	Otro	Calle 40 44	F	Femenino	34	30-34	30-49	Motociclista	Conductor
30105	2012-01-30	2012	1	08:20:00	Otro	Carrera 85 53 B	M	Masculino	31	30-34	30-49	Motociclista	Conductor
30106	2012-01-30	2012	1	08:50:00	Choque	Carrera 43 B 14	M	Masculino	29	25-29	15-29	Motociclista	Conductor
30107	2012-01-30	2012	1	09:00:00	Choque	Carrera 63 31	M	Masculino	26	25-29	15-29	Motociclista	Conductor
30108	2012-01-30	2012	1	09:10:00	Otro	Carrera 38 19	M	Masculino	31	30-34	30-49	Motociclista	Conductor
30109	2012-01-30	2012	1	09:20:00	Caida Ocupante	Carrera 29 107 B	M	Masculino	101	Sin dato	Sin dato	Parrillero	Pasajero
30110	2012-01-30	2012	1	10:00:00	Caida Ocupante	Carrera 63 118	M	Masculino	43	40-44	30-49	Motociclista	Conductor
30111	2012-01-30	2012	1	10:40:00	Otro	Calle 44 63	M	Masculino	20	20-24	15-29	Motociclista	Conductor
30112	2012-01-30	2012	1	10:40:00	Otro	Calle 44 63	F	Femenino	99	Sin dato	Sin dato	Parrillero	Pasajero
30113	2012-01-30	2012	1	11:30:00	Choque	Diagonal 79 9	M	Masculino	24	20-24	15-29	Motociclista	Conductor
30114	2012-01-30	2012	1	12:10:00	Choque	Calle 43 78	M	Masculino	31	30-34	30-49	Motociclista	Conductor
30115	2012-01-30	2012	1	12:10:00	Choque	Calle 43 78	M	Masculino	31	30-34	30-49	Motociclista	Conductor
30116	2012-01-30	2012	1	12:30:00	Otro	Carrera 53 11 FF Sur	M	Masculino	36	35-39	30-49	Motociclista	Conductor
30117	2012-01-30	2012	1	12:40:00	Choque	Calle 72 27	M	Masculino	38	35-39	30-49	Motociclista	Conductor
30118	2012-01-30	2012	1	12:40:00	Choque	Calle 72 27	M	Masculino	27	25-29	15-29	Motociclista	Conductor
30119	2012-01-30	2012	1	12:40:00	Choque	Calle 72 27	F	Femenino	99	Sin dato	Sin dato	Parrillero	Pasajero
30120	2012-01-30	2012	1	14:20:00	Choque	Calle 80 70	M	Masculino	29	25-29	15-29	Motociclista	Conductor
30121	2012-01-30	2012	1	15:00:00	Caida Ocupante	Calle 45 D 117	F	Femenino	98	Sin dato	Sin dato	Motociclista	Conductor
30122	2012-01-30	2012	1	15:00:00	Choque	Calle 44 60	M	Masculino	23	20-24	15-29	Motociclista	Conductor
30123	2012-01-30	2012	1	15:40:00	Choque	Carrera 65 20 A	M	Masculino	25	25-29	15-29	Motociclista	Conductor
30124	2012-01-30	2012	1	16:30:00	Otro	Carrera 39 66	M	Masculino	26	25-29	15-29	Motociclista	Conductor
30125	2012-01-30	2012	1	16:50:00	Choque	Calle 44 70	M	Masculino	26	25-29	15-29	Motociclista	Conductor
30126	2012-01-30	2012	1	17:00:00	Otro	Tramo 9 Kilometro 0	M	Masculino	16	15-19	15-29	Motociclista	Conductor
30127	2012-01-30	2012	1	17:00:00	Atropello		M	Masculino	13	10-14	1-14	Parrillero	Pasajero
30128	2012-01-30	2012	1	17:00:00	Choque	Calle 124 48 A	F	Femenino	99	Sin dato	Sin dato	Parrillero	Pasajero
30129	2012-01-30	2012	1	19:10:00	Otro	Calle 44 80	M	Masculino	24	20-24	15-29	Motociclista	Conductor
30130	2012-01-30	2012	1	19:30:00	Otro	Calle 44 79 A	M	Masculino	26	25-29	15-29	Motociclista	Conductor
30131	2012-01-30	2012	1	19:40:00	Atropello	Calle 45 22	M	Masculino	22	20-24	15-29	Motociclista	Conductor
30132	2012-01-30	2012	1	20:10:00	Choque	Calle 67 64 A	M	Masculino	98	Sin dato	Sin dato	Motociclista	Conductor
30133	2012-01-30	2012	1	20:30:00	Caida Ocupante	Carrera 29 A 40	F	Femenino	36	35-39	30-49	Motociclista	Conductor
30134	2012-01-30	2012	1	21:40:00	Otro	Carrera 82 106 C	M	Masculino	19	15-19	15-29	Motociclista	Conductor
30135	2012-01-30	2012	1	22:20:00	Otro	Calle 29 43	M	Masculino	27	25-29	15-29	Motociclista	Conductor
30136	2012-01-30	2012	1	22:50:00	Choque	Carrera 66 B 30 A	F	Femenino	43	40-44	30-49	Parrillero	Pasajero
30137	2012-01-30	2012	1	22:50:00	Choque	Carrera 66 B 30 A	M	Masculino	23	20-24	15-29	Motociclista	Conductor
30138	2012-01-30	2012	1	23:00:00	Volcamiento		M	Masculino	27	25-29	15-29	Motociclista	Conductor
30139	2012-01-30	2012	1	23:30:00	Choque	Carrera 65 30	M	Masculino	20	20-24	15-29	Motociclista	Conductor
30140	2012-01-31	2012	1	00:10:00	Otro	Calle 49 15	M	Masculino	27	25-29	15-29	Motociclista	Conductor
30141	2012-01-31	2012	1	04:30:00	Otro	Calle 33 81	M	Masculino	39	35-39	30-49	Motociclista	Conductor
30142	2012-01-31	2012	1	05:20:00	Caida Ocupante	Tramo 8 Kilometro 0	M	Masculino	27	25-29	15-29	Motociclista	Conductor
30143	2012-01-31	2012	1	05:50:00	Choque	Calle 33 66 B	M	Masculino	53	50-54	50-64	Motociclista	Conductor
30144	2012-01-31	2012	1	05:50:00	Choque	Calle 33 66 B	M	Masculino	98	Sin dato	Sin dato	Parrillero	Pasajero
30145	2012-01-31	2012	1	06:00:00	Caida Ocupante		F	Femenino	98	Sin dato	Sin dato	Parrillero	Pasajero
30146	2012-01-31	2012	1	06:10:00	Choque	Carrera 63 33	M	Masculino	30	30-34	30-49	Motociclista	Conductor
30147	2012-01-31	2012	1	06:15:00	Choque	Carrera 65 24	F	Femenino	99	Sin dato	Sin dato	Motociclista	Conductor
30148	2012-01-31	2012	1	06:40:00	Otro	Calle 40 A 33 B	M	Masculino	45	45-49	30-49	Motociclista	Conductor
30149	2012-01-31	2012	1	07:15:00	Choque	Carrera 64 C 90	M	Masculino	24	20-24	15-29	Motociclista	Conductor
30150	2012-01-31	2012	1	07:20:00	Volcamiento	Carrera 114 39	M	Masculino	21	20-24	15-29	Motociclista	Conductor
30151	2012-01-31	2012	1	07:30:00	Otro	Carrera 65 67	M	Masculino	27	25-29	15-29	Motociclista	Conductor
30152	2012-01-31	2012	1	07:40:00	Choque	Carrera 64 C 100 A	M	Masculino	98	Sin dato	Sin dato	Motociclista	Conductor
30153	2012-01-31	2012	1	08:00:00	Otro	Carrera 57 51	M	Masculino	20	20-24	15-29	Motociclista	Conductor
30154	2012-01-31	2012	1	08:00:00	Otro	Calle 48 56	M	Masculino	39	35-39	30-49	Motociclista	Conductor
30155	2012-01-31	2012	1	08:20:00	Choque	Calle 44 57	M	Masculino	31	30-34	30-49	Motociclista	Conductor
30156	2012-01-31	2012	1	08:20:00	Choque	Calle 44 57	F	Femenino	98	Sin dato	Sin dato	Parrillero	Pasajero
30157	2012-01-31	2012	1	09:00:00	Atropello	Transversal 49 D 59	M	Masculino	43	40-44	30-49	Motociclista	Conductor
30158	2012-01-31	2012	1	09:40:00	Choque	Carrera 70 3	M	Masculino	36	35-39	30-49	Motociclista	Conductor
30159	2012-01-31	2012	1	11:00:00	Otro	Calle 44 78	M	Masculino	30	30-34	30-49	Motociclista	Conductor
30160	2012-01-31	2012	1	11:50:00	Caida Ocupante	Transversal 78 65	M	Masculino	28	25-29	15-29	Motociclista	Conductor
30161	2012-01-31	2012	1	12:00:00	Atropello	Carrera 43 A Diagonal 14	M	Masculino	47	45-49	30-49	Motociclista	Conductor
30162	2012-01-31	2012	1	12:00:00	Choque	Carrera 78 32 D	M	Masculino	21	20-24	15-29	Motociclista	Conductor
30163	2012-01-31	2012	1	12:00:00	Choque	Carrera 50 44	M	Masculino	30	30-34	30-49	Motociclista	Conductor
30164	2012-01-31	2012	1	12:00:00	Choque	Carrera 50 44	F	Femenino	99	Sin dato	Sin dato	Parrillero	Pasajero
30165	2012-01-31	2012	1	14:00:00	Otro	Carrera 50 12	M	Masculino	43	40-44	30-49	Parrillero	Pasajero
30166	2012-01-31	2012	1	15:00:00	Otro		M	Masculino	35	35-39	30-49	Motociclista	Conductor
30167	2012-01-31	2012	1	15:15:00	Volcamiento	Carrera 102 34	M	Masculino	42	40-44	30-49	Motociclista	Conductor
30168	2012-01-31	2012	1	15:40:00	Atropello	Carrera 48 304	M	Masculino	20	20-24	15-29	Motociclista	Conductor
30169	2012-01-31	2012	1	16:00:00	Otro	Carrera 65 59	M	Masculino	24	20-24	15-29	Motociclista	Conductor
30170	2012-01-31	2012	1	16:30:00	Choque	Carrera 37 78	M	Masculino	25	25-29	15-29	Motociclista	Conductor
30171	2012-01-31	2012	1	17:10:00	Volcamiento	Diagonal 75 B 7	M	Masculino	21	20-24	15-29	Motociclista	Conductor
30172	2012-01-31	2012	1	18:30:00	Otro	Calle 78 63	M	Masculino	25	25-29	15-29	Motociclista	Conductor
30173	2012-01-31	2012	1	18:30:00	Otro	Calle 78 63	F	Femenino	99	Sin dato	Sin dato	Parrillero	Pasajero
30174	2012-01-31	2012	1	18:45:00	Otro	Calle 109 68	M	Masculino	98	Sin dato	Sin dato	Parrillero	Pasajero
30175	2012-01-31	2012	1	18:45:00	Otro	Calle 109 68	M	Masculino	20	20-24	15-29	Motociclista	Conductor
30176	2012-01-31	2012	1	19:35:00	Choque	Carrera 55 64	M	Masculino	33	30-34	30-49	Motociclista	Conductor
30177	2012-01-31	2012	1	19:35:00	Choque	Carrera 55 64	M	Masculino	30	30-34	30-49	Parrillero	Pasajero
30178	2012-01-31	2012	1	20:00:00	Choque	Carrera 63 41	M	Masculino	29	25-29	15-29	Motociclista	Conductor
30179	2012-01-31	2012	1	20:40:00	Caida Ocupante		M	Masculino	31	30-34	30-49	Motociclista	Conductor
30180	2012-01-31	2012	1	20:40:00	Caida Ocupante		F	Femenino	98	Sin dato	Sin dato	Parrillero	Pasajero
30181	2012-01-31	2012	1	20:50:00	Choque	Carrera 81 35	M	Masculino	23	20-24	15-29	Motociclista	Conductor
30182	2012-01-31	2012	1	20:50:00	Choque	Carrera 81 35	M	Masculino	20	20-24	15-29	Parrillero	Pasajero
30183	2012-01-31	2012	1	20:50:00	Otro	Carrera 51 12 Sur	M	Masculino	33	30-34	30-49	Motociclista	Conductor
30184	2012-01-31	2012	1	21:00:00	Caida Ocupante	Calle 81 96	M	Masculino	48	45-49	30-49	Motociclista	Conductor
30185	2012-01-31	2012	1	21:00:00	Caida Ocupante	Calle 81 96	F	Femenino	24	20-24	15-29	Parrillero	Pasajero
30186	2012-01-31	2012	1	21:00:00	Atropello	Carrera 44 107	F	Femenino	17	15-19	15-29	Parrillero	Pasajero
30187	2012-01-31	2012	1	21:25:00	Choque	Calle 46 16 A	M	Masculino	19	15-19	15-29	Motociclista	Conductor
30188	2012-01-31	2012	1	21:25:00	Choque	Calle 46 16 A	M	Masculino	23	20-24	15-29	Parrillero	Pasajero
30189	2012-01-31	2012	1	22:30:00	Choque	Carrera 47 60	M	Masculino	24	20-24	15-29	Motociclista	Conductor
30190	2012-02-01	2012	2	06:30:00	Caida Ocupante	Calle 31 B 89 E	M	Masculino	22	20-24	15-29	Motociclista	Conductor
30191	2012-02-01	2012	2	07:50:00	Choque	Calle 44 68 A	M	Masculino	34	30-34	30-49	Motociclista	Conductor
30192	2012-02-01	2012	2	07:50:00	Choque	Calle 44 68 A	M	Masculino	20	20-24	15-29	Motociclista	Conductor
30193	2012-02-01	2012	2	07:50:00	Choque	Calle 44 68 A	F	Femenino	27	25-29	15-29	Parrillero	Pasajero
30194	2012-02-01	2012	2	09:15:00	Choque	Carrera 51 9 A Sur	M	Masculino	32	30-34	30-49	Motociclista	Conductor
30195	2012-02-01	2012	2	09:20:00	Choque	Calle 63 91	M	Masculino	98	Sin dato	Sin dato	Motociclista	Conductor
30196	2012-02-01	2012	2	09:50:00	Otro	Carrera 49 123	M	Masculino	30	30-34	30-49	Parrillero	Pasajero
30197	2012-02-01	2012	2	09:50:00	Otro	Carrera 49 123	M	Masculino	18	15-19	15-29	Motociclista	Conductor
30198	2012-02-01	2012	2	12:30:00	Choque	Carrera 36 35	M	Masculino	22	20-24	15-29	Motociclista	Conductor
30199	2012-02-01	2012	2	13:00:00	Choque	Calle 71 65	M	Masculino	44	40-44	30-49	Motociclista	Conductor
30200	2012-02-01	2012	2	13:00:00	Otro	Carrera 76 97	M	Masculino	21	20-24	15-29	Motociclista	Conductor
30201	2012-02-01	2012	2	13:30:00	Choque	Calle 78 B 72 A	M	Masculino	28	25-29	15-29	Motociclista	Conductor
30202	2012-02-01	2012	2	13:50:00	Caida Ocupante	Carrera 64 C 80	M	Masculino	16	15-19	15-29	Parrillero	Pasajero
30203	2012-02-01	2012	2	14:30:00	Otro	Calle 10 52	M	Masculino	25	25-29	15-29	Parrillero	Pasajero
30204	2012-02-01	2012	2	15:00:00	Choque	Carrera 69 67	M	Masculino	47	45-49	30-49	Motociclista	Conductor
30205	2012-02-01	2012	2	15:40:00	Choque	Carrera 65 92	M	Masculino	27	25-29	15-29	Motociclista	Conductor
30206	2012-02-01	2012	2	15:50:00	Choque	Carrera 21 56	M	Masculino	17	15-19	15-29	Parrillero	Pasajero
30207	2012-02-01	2012	2	15:50:00	Choque	Carrera 21 56	M	Masculino	16	15-19	15-29	Motociclista	Conductor
30208	2012-02-01	2012	2	15:50:00	Otro	Carrera 80 80	M	Masculino	27	25-29	15-29	Motociclista	Conductor
30209	2012-02-01	2012	2	17:00:00	Choque	Calle 50 37	M	Masculino	17	15-19	15-29	Parrillero	Pasajero
30210	2012-02-01	2012	2	17:50:00	Choque	Carrera 51 71	M	Masculino	30	30-34	30-49	Motociclista	Conductor
30211	2012-02-01	2012	2	17:50:00	Caida Ocupante	Calle 65 80	M	Masculino	42	40-44	30-49	Motociclista	Conductor
30212	2012-02-01	2012	2	18:30:00	Atropello	Carrera 81 32	M	Masculino	33	30-34	30-49	Motociclista	Conductor
30213	2012-02-01	2012	2	18:30:00	Atropello	Carrera 81 32	F	Femenino	27	25-29	15-29	Parrillero	Pasajero
30214	2012-02-01	2012	2	19:15:00	Volcamiento	Carrera 62 57	M	Masculino	24	20-24	15-29	Motociclista	Conductor
30215	2012-02-01	2012	2	19:30:00	Caida Ocupante	Carrera 39 93	M	Masculino	25	25-29	15-29	Motociclista	Conductor
30216	2012-02-01	2012	2	20:30:00	Atropello	Carrera 64 C 67	M	Masculino	20	20-24	15-29	Motociclista	Conductor
30217	2012-02-01	2012	2	20:45:00	Choque	Carrera 36 A 37	M	Masculino	48	45-49	30-49	Motociclista	Conductor
30218	2012-02-01	2012	2	20:50:00	Choque	Calle 94 46 A	M	Masculino	31	30-34	30-49	Motociclista	Conductor
30219	2012-02-01	2012	2	21:15:00	Choque	Carrera 92 35 C	M	Masculino	22	20-24	15-29	Motociclista	Conductor
30220	2012-02-01	2012	2	21:15:00	Choque	Carrera 92 35 C	M	Masculino	20	20-24	15-29	Parrillero	Pasajero
30221	2012-02-01	2012	2	22:15:00	Choque	Carrera 55 64	M	Masculino	30	30-34	30-49	Motociclista	Conductor
30222	2012-02-01	2012	2	22:15:00	Choque	Carrera 55 64	F	Femenino	31	30-34	30-49	Parrillero	Pasajero
30223	2012-02-02	2012	2	00:15:00	Caida Ocupante	Tramo 8 Kilometro 7	M	Masculino	21	20-24	15-29	Motociclista	Conductor
30224	2012-02-02	2012	2	00:15:00	Caida Ocupante	Tramo 8 Kilometro 7	M	Masculino	21	20-24	15-29	Parrillero	Pasajero
30225	2012-02-02	2012	2	05:30:00	Caida Ocupante	Carrera 38 43	M	Masculino	98	Sin dato	Sin dato	Motociclista	Conductor
30226	2012-02-02	2012	2	06:00:00	Choque	Carrera 70 19	M	Masculino	56	55-59	50-64	Motociclista	Conductor
30227	2012-02-02	2012	2	06:00:00	Choque	Calle 50 78 A	M	Masculino	21	20-24	15-29	Motociclista	Conductor
30228	2012-02-02	2012	2	06:00:00	Choque	Calle 50 78 A	M	Masculino	26	25-29	15-29	Parrillero	Pasajero
30229	2012-02-02	2012	2	06:30:00	Choque	Carrera 69 73	M	Masculino	20	20-24	15-29	Motociclista	Conductor
30230	2012-02-02	2012	2	07:15:00	Otro	Carrera 30 115	M	Masculino	31	30-34	30-49	Motociclista	Conductor
30231	2012-02-02	2012	2	07:20:00	Choque	Calle 44 70	M	Masculino	39	35-39	30-49	Motociclista	Conductor
30232	2012-02-02	2012	2	07:20:00	Choque	Carrera 63 50	M	Masculino	25	25-29	15-29	Motociclista	Conductor
30233	2012-02-02	2012	2	07:20:00	Choque	Carrera 63 50	F	Femenino	98	Sin dato	Sin dato	Parrillero	Pasajero
30234	2012-02-02	2012	2	07:30:00	Caida Ocupante	Carrera 89 A 48 A	M	Masculino	24	20-24	15-29	Motociclista	Conductor
30235	2012-02-02	2012	2	07:30:00	Caida Ocupante	Carrera 89 A 48 A	M	Masculino	47	45-49	30-49	Parrillero	Pasajero
30236	2012-02-02	2012	2	07:40:00	Choque	Calle 67 51	F	Femenino	22	20-24	15-29	Motociclista	Conductor
30237	2012-02-02	2012	2	07:50:00	Choque	Carrera 50 11	F	Femenino	20	20-24	15-29	Motociclista	Conductor
30238	2012-02-02	2012	2	08:10:00	Choque	Calle 57 28	M	Masculino	23	20-24	15-29	Motociclista	Conductor
30239	2012-02-02	2012	2	08:35:00	Choque	Carrera 48 24	M	Masculino	34	30-34	30-49	Motociclista	Conductor
30240	2012-02-02	2012	2	09:00:00	Choque	Carrera 80 100 E	M	Masculino	37	35-39	30-49	Motociclista	Conductor
30241	2012-02-02	2012	2	09:20:00	Choque	Carrera 44 88	M	Masculino	99	Sin dato	Sin dato	Parrillero	Pasajero
30242	2012-02-02	2012	2	10:00:00	Caida Ocupante	Calle 49 28	M	Masculino	42	40-44	30-49	Motociclista	Conductor
30243	2012-02-02	2012	2	12:40:00	Atropello	Carrera 55 42 A	M	Masculino	40	40-44	30-49	Motociclista	Conductor
30244	2012-02-02	2012	2	13:30:00	Otro	Carrera 63 49	M	Masculino	31	30-34	30-49	Motociclista	Conductor
30245	2012-02-02	2012	2	13:55:00	Choque	Circular 73 Transversal 39 B	M	Masculino	28	25-29	15-29	Motociclista	Conductor
30246	2012-02-02	2012	2	15:03:00	Choque	Carrera 48 7	M	Masculino	28	25-29	15-29	Motociclista	Conductor
30247	2012-02-02	2012	2	17:30:00	Choque	Carrera 55 27	M	Masculino	65	65-69	65 y más	Motociclista	Conductor
30248	2012-02-02	2012	2	18:00:00	Choque	Carrera 49 63	F	Femenino	98	Sin dato	Sin dato	Parrillero	Pasajero
30249	2012-02-02	2012	2	18:00:00	Choque	Carrera 49 63	F	Femenino	18	15-19	15-29	Motociclista	Conductor
30250	2012-02-02	2012	2	18:40:00	Choque	Calle 30 A 69 C	M	Masculino	24	20-24	15-29	Motociclista	Conductor
30251	2012-02-02	2012	2	18:40:00	Choque	Calle 30 A 69 C	F	Femenino	98	Sin dato	Sin dato	Parrillero	Pasajero
30252	2012-02-02	2012	2	18:50:00	Choque	Calle 49 28	F	Femenino	98	Sin dato	Sin dato	Parrillero	Pasajero
30253	2012-02-02	2012	2	19:00:00	Volcamiento		M	Masculino	41	40-44	30-49	Motociclista	Conductor
30254	2012-02-02	2012	2	19:00:00	Volcamiento	Calle 48 B 107	M	Masculino	18	15-19	15-29	Motociclista	Conductor
30255	2012-02-02	2012	2	20:00:00	Choque	Carrera 65 E 25 A	M	Masculino	30	30-34	30-49	Motociclista	Conductor
30256	2012-02-02	2012	2	20:00:00	Choque	Carrera 65 E 25 A	F	Femenino	98	Sin dato	Sin dato	Parrillero	Pasajero
30257	2012-02-02	2012	2	20:00:00	Choque	Carrera 65 E 25 A	M	Masculino	25	25-29	15-29	Motociclista	Conductor
30258	2012-02-02	2012	2	20:20:00	Caida Ocupante	Calle 94 73	M	Masculino	18	15-19	15-29	Motociclista	Conductor
30259	2012-02-02	2012	2	20:45:00	Choque	Calle 37 55	F	Femenino	98	Sin dato	Sin dato	Parrillero	Pasajero
30260	2012-02-02	2012	2	22:00:00	Otro	Carrera 48 29	F	Femenino	24	20-24	15-29	Motociclista	Conductor
30261	2012-02-02	2012	2	22:00:00	Caida Ocupante	Calle 32 87 A	M	Masculino	24	20-24	15-29	Motociclista	Conductor
30262	2012-02-02	2012	2	23:30:00	Otro	Calle 98 C 85	M	Masculino	17	15-19	15-29	Motociclista	Conductor
30263	2012-02-02	2012	2	23:30:00	Choque	Calle 14 41	M	Masculino	20	20-24	15-29	Motociclista	Conductor
30264	2012-02-02	2012	2	23:50:00	Choque	Carrera 46 47	M	Masculino	98	Sin dato	Sin dato	Motociclista	Conductor
30265	2012-02-03	2012	2	00:00:00	Caida Ocupante	Carrera 20 36	M	Masculino	22	20-24	15-29	Motociclista	Conductor
30266	2012-02-03	2012	2	00:05:00	Choque	Calle 33 64	M	Masculino	97	Sin dato	Sin dato	Motociclista	Conductor
30267	2012-02-03	2012	2	00:05:00	Choque	Carrera 43 A 9	M	Masculino	37	35-39	30-49	Parrillero	Pasajero
30268	2012-02-03	2012	2	00:05:00	Choque	Carrera 43 A 9	F	Femenino	19	15-19	15-29	Motociclista	Conductor
30269	2012-02-03	2012	2	06:00:00	Otro	Carrera 44 80	M	Masculino	26	25-29	15-29	Motociclista	Conductor
30270	2012-02-03	2012	2	06:25:00	Choque	Calle 44 81	F	Femenino	21	20-24	15-29	Motociclista	Conductor
30271	2012-02-03	2012	2	06:50:00	Otro		M	Masculino	36	35-39	30-49	Motociclista	Conductor
30272	2012-02-03	2012	2	07:00:00	Atropello	Calle 30 76	M	Masculino	28	25-29	15-29	Motociclista	Conductor
30273	2012-02-03	2012	2	07:10:00	Choque	Transversal 39 B 73 B	F	Femenino	26	25-29	15-29	Motociclista	Conductor
30274	2012-02-03	2012	2	07:40:00	Otro	Calle 10 8	M	Masculino	31	30-34	30-49	Motociclista	Conductor
30275	2012-02-03	2012	2	08:00:00	Otro		M	Masculino	41	40-44	30-49	Motociclista	Conductor
30276	2012-02-03	2012	2	08:10:00	Otro	Calle 30 A 56	M	Masculino	29	25-29	15-29	Motociclista	Conductor
30277	2012-02-03	2012	2	08:40:00	Atropello	Calle 29 44	M	Masculino	53	50-54	50-64	Motociclista	Conductor
30278	2012-02-03	2012	2	09:50:00	Caida Ocupante	Calle 25 79 A	F	Femenino	101	Sin dato	Sin dato	Parrillero	Pasajero
30279	2012-02-03	2012	2	10:00:00	Otro		M	Masculino	25	25-29	15-29	Motociclista	Conductor
30280	2012-02-03	2012	2	11:00:00	Choque	Calle 50 77 B	M	Masculino	25	25-29	15-29	Motociclista	Conductor
30281	2012-02-03	2012	2	12:15:00	Choque	Carrera 76 32 C	M	Masculino	33	30-34	30-49	Motociclista	Conductor
30282	2012-02-03	2012	2	12:30:00	Otro	Carrera 80 65	M	Masculino	24	20-24	15-29	Motociclista	Conductor
30283	2012-02-03	2012	2	12:30:00	Caida Ocupante	Calle 30 49	M	Masculino	74	70-74	65 y más	Motociclista	Conductor
30284	2012-02-03	2012	2	12:30:00	Choque	Carrera 48 A 71	M	Masculino	20	20-24	15-29	Motociclista	Conductor
30285	2012-02-03	2012	2	12:30:00	Otro		F	Femenino	42	40-44	30-49	Parrillero	Pasajero
30286	2012-02-03	2012	2	12:30:00	Caida Ocupante		M	Masculino	27	25-29	15-29	Motociclista	Conductor
30287	2012-02-03	2012	2	12:40:00	Caida Ocupante	Calle 44 73	F	Femenino	33	30-34	30-49	Parrillero	Pasajero
30288	2012-02-03	2012	2	13:15:00	Choque	Carrera 35 55	M	Masculino	20	20-24	15-29	Motociclista	Conductor
30289	2012-02-03	2012	2	13:15:00	Choque	Carrera 35 55	M	Masculino	21	20-24	15-29	Parrillero	Pasajero
30290	2012-02-03	2012	2	13:15:00	Caida Ocupante		F	Femenino	26	25-29	15-29	Parrillero	Pasajero
30291	2012-02-03	2012	2	14:30:00	Otro	Calle 53 51	M	Masculino	98	Sin dato	Sin dato	Motociclista	Conductor
30292	2012-02-03	2012	2	15:15:00	Choque	Carrera 84 33 AA	M	Masculino	19	15-19	15-29	Motociclista	Conductor
30293	2012-02-03	2012	2	16:15:00	Caida Ocupante	Carrera 65 48	F	Femenino	32	30-34	30-49	Motociclista	Conductor
30294	2012-02-03	2012	2	17:00:00	Otro	Carrera 65 1	M	Masculino	27	25-29	15-29	Motociclista	Conductor
30295	2012-02-03	2012	2	17:15:00	Choque	Calle 57 50 A	M	Masculino	100	Sin dato	Sin dato	Motociclista	Conductor
30296	2012-02-03	2012	2	17:30:00	Caida Ocupante	Carrera 53 54	M	Masculino	17	15-19	15-29	Motociclista	Conductor
30297	2012-02-03	2012	2	18:00:00	Caida Ocupante	Calle 33 48	M	Masculino	19	15-19	15-29	Motociclista	Conductor
30298	2012-02-03	2012	2	18:00:00	Choque	Carrera 87 49 A	M	Masculino	34	30-34	30-49	Motociclista	Conductor
30299	2012-02-03	2012	2	18:50:00	Otro	Calle 49 25	M	Masculino	21	20-24	15-29	Motociclista	Conductor
30300	2012-02-03	2012	2	19:10:00	Otro	Carrera 49 12	M	Masculino	27	25-29	15-29	Motociclista	Conductor
30301	2012-02-03	2012	2	19:30:00	Caida Ocupante	Carrera 48 88	M	Masculino	27	25-29	15-29	Motociclista	Conductor
30302	2012-02-03	2012	2	20:10:00	Otro	Carrera 63 33	M	Masculino	21	20-24	15-29	Motociclista	Conductor
30303	2012-02-03	2012	2	21:00:00	Choque	Calle 65 88	M	Masculino	36	35-39	30-49	Motociclista	Conductor
30304	2012-02-03	2012	2	21:00:00	Volcamiento	Carrera 35 53	M	Masculino	18	15-19	15-29	Motociclista	Conductor
30305	2012-02-03	2012	2	21:30:00	Caida Ocupante	Calle 65 78	M	Masculino	19	15-19	15-29	Motociclista	Conductor
30306	2012-02-03	2012	2	22:00:00	Otro	Carrera 42 35	M	Masculino	76	75-79	65 y más	Motociclista	Conductor
30307	2012-02-03	2012	2	22:00:00	Otro	Carrera 42 35	F	Femenino	99	Sin dato	Sin dato	Parrillero	Pasajero
30308	2012-02-03	2012	2	22:20:00	Atropello	Carrera 46 49	F	Femenino	98	Sin dato	Sin dato	Parrillero	Pasajero
30309	2012-02-03	2012	2	22:20:00	Atropello	Carrera 46 49	M	Masculino	26	25-29	15-29	Motociclista	Conductor
30310	2012-02-03	2012	2	22:21:00	Choque	Carrera 52 10	M	Masculino	98	Sin dato	Sin dato	Parrillero	Pasajero
30311	2012-02-03	2012	2	22:21:00	Choque	Carrera 52 10	M	Masculino	24	20-24	15-29	Motociclista	Conductor
30312	2012-02-03	2012	2	22:35:00	Volcamiento	Carrera 70 26	M	Masculino	19	15-19	15-29	Motociclista	Conductor
30313	2012-02-03	2012	2	23:00:00	Caida Ocupante	Carrera 44 84	M	Masculino	20	20-24	15-29	Motociclista	Conductor
30314	2012-02-04	2012	2	00:10:00	Caida Ocupante		M	Masculino	22	20-24	15-29	Motociclista	Conductor
30315	2012-02-04	2012	2	00:30:00	Otro	Carrera 63 A 44	M	Masculino	23	20-24	15-29	Motociclista	Conductor
30316	2012-02-04	2012	2	01:00:00	Choque	Circular 3 Transversal 39 B	M	Masculino	22	20-24	15-29	Motociclista	Conductor
30317	2012-02-04	2012	2	01:00:00	Choque	Circular 3 Transversal 39 B	M	Masculino	98	Sin dato	Sin dato	Parrillero	Pasajero
30318	2012-02-04	2012	2	02:30:00	Caida Ocupante		M	Masculino	18	15-19	15-29	Motociclista	Conductor
30319	2012-02-04	2012	2	02:30:00	Caida Ocupante		M	Masculino	19	15-19	15-29	Parrillero	Pasajero
30320	2012-02-04	2012	2	02:40:00	Choque	Carrera 65 67	F	Femenino	98	Sin dato	Sin dato	Motociclista	Conductor
30321	2012-02-04	2012	2	04:30:00	Caida Ocupante	Carrera 49 1	M	Masculino	31	30-34	30-49	Motociclista	Conductor
30322	2012-02-04	2012	2	04:30:00	Caida Ocupante	Carrera 49 1	M	Masculino	98	Sin dato	Sin dato	Parrillero	Pasajero
30323	2012-02-04	2012	2	04:45:00	Choque	Calle 58 62	M	Masculino	21	20-24	15-29	Motociclista	Conductor
30324	2012-02-04	2012	2	05:00:00	Otro	Carrera 21 48	F	Femenino	28	25-29	15-29	Motociclista	Conductor
30325	2012-02-04	2012	2	06:20:00	Choque	Carrera 65 71	M	Masculino	28	25-29	15-29	Motociclista	Conductor
30326	2012-02-04	2012	2	06:30:00	Otro	Calle 58 56	F	Femenino	31	30-34	30-49	Parrillero	Pasajero
30327	2012-02-04	2012	2	06:30:00	Otro	Calle 58 56	M	Masculino	36	35-39	30-49	Motociclista	Conductor
30328	2012-02-04	2012	2	06:50:00	Otro	Carrera 75 27	M	Masculino	23	20-24	15-29	Motociclista	Conductor
30329	2012-02-04	2012	2	07:50:00	Choque	Calle 36 48	M	Masculino	100	Sin dato	Sin dato	Parrillero	Pasajero
30330	2012-02-04	2012	2	07:50:00	Choque	Calle 36 48	M	Masculino	21	20-24	15-29	Motociclista	Conductor
30331	2012-02-04	2012	2	09:20:00	Otro	Calle 6 52	F	Femenino	47	45-49	30-49	Motociclista	Conductor
30332	2012-02-04	2012	2	09:30:00	Volcamiento	Calle 65 74 B	M	Masculino	20	20-24	15-29	Motociclista	Conductor
30333	2012-02-04	2012	2	09:50:00	Caida Ocupante	Carrera 47 50	M	Masculino	52	50-54	50-64	Motociclista	Conductor
30334	2012-02-04	2012	2	10:30:00	Choque	Calle 15 79	M	Masculino	99	Sin dato	Sin dato	Motociclista	Conductor
30335	2012-02-04	2012	2	11:00:00	Choque	Calle 58 37	M	Masculino	58	55-59	50-64	Motociclista	Conductor
30336	2012-02-04	2012	2	11:00:00	Choque	Calle 58 37	M	Masculino	112	Sin dato	Sin dato	Parrillero	Pasajero
30337	2012-02-04	2012	2	11:30:00	Choque	Carrera 63 48	M	Masculino	17	15-19	15-29	Motociclista	Conductor
30338	2012-02-04	2012	2	11:30:00	Caida Ocupante	Carrera 64 80	F	Femenino	23	20-24	15-29	Motociclista	Conductor
30339	2012-02-04	2012	2	11:30:00	Caida Ocupante	Carrera 64 80	F	Femenino	98	Sin dato	Sin dato	Parrillero	Pasajero
30340	2012-02-04	2012	2	12:15:00	Choque	Calle 15 79	M	Masculino	24	20-24	15-29	Motociclista	Conductor
30341	2012-02-04	2012	2	12:20:00	Choque	Circular 39 Transversal 72	M	Masculino	25	25-29	15-29	Parrillero	Pasajero
30342	2012-02-04	2012	2	12:20:00	Choque	Circular 39 Transversal 72	M	Masculino	22	20-24	15-29	Motociclista	Conductor
30343	2012-02-04	2012	2	12:30:00	Choque	Calle 51 35	F	Femenino	98	Sin dato	Sin dato	Parrillero	Pasajero
30344	2012-02-04	2012	2	14:40:00	Caida Ocupante	Carrera 73 20	F	Femenino	22	20-24	15-29	Motociclista	Conductor
30345	2012-02-04	2012	2	14:40:00	Choque	Carrera 44 A 84	F	Femenino	16	15-19	15-29	Motociclista	Conductor
30346	2012-02-04	2012	2	15:00:00	Choque	Carrera 95 AA 80 A	M	Masculino	21	20-24	15-29	Motociclista	Conductor
30347	2012-02-04	2012	2	15:00:00	Choque	Calle 44 79	M	Masculino	98	Sin dato	Sin dato	Motociclista	Conductor
30348	2012-02-04	2012	2	15:18:00	Choque	Carrera 64 C 67	M	Masculino	36	35-39	30-49	Motociclista	Conductor
30349	2012-02-04	2012	2	15:30:00	Caida Ocupante	Carrera 91 A 84	M	Masculino	25	25-29	15-29	Motociclista	Conductor
30350	2012-02-04	2012	2	16:30:00	Otro	Calle 67 63	F	Femenino	20	20-24	15-29	Motociclista	Conductor
30351	2012-02-04	2012	2	17:15:00	Volcamiento	Carrera 67 113	M	Masculino	37	35-39	30-49	Motociclista	Conductor
30352	2012-02-04	2012	2	18:15:00	Caida Ocupante	Carrera 30 101	F	Femenino	37	35-39	30-49	Motociclista	Conductor
30353	2012-02-04	2012	2	18:15:00	Caida Ocupante	Carrera 30 101	F	Femenino	22	20-24	15-29	Parrillero	Pasajero
30354	2012-02-04	2012	2	18:30:00	Choque	Carrera 50 45	M	Masculino	27	25-29	15-29	Motociclista	Conductor
30355	2012-02-04	2012	2	18:45:00	Choque	Carrera 86 A 43	M	Masculino	102	Sin dato	Sin dato	Motociclista	Conductor
30356	2012-02-04	2012	2	19:50:00	Caida Ocupante	Carrera 57 41	M	Masculino	28	25-29	15-29	Motociclista	Conductor
30357	2012-02-04	2012	2	19:50:00	Caida Ocupante	Carrera 57 41	F	Femenino	98	Sin dato	Sin dato	Parrillero	Pasajero
30358	2012-02-04	2012	2	20:00:00	Choque	Calle 67 48 A	M	Masculino	24	20-24	15-29	Motociclista	Conductor
30359	2012-02-04	2012	2	21:00:00	Caida Ocupante	Carrera 44 A 86	M	Masculino	15	15-19	15-29	Motociclista	Conductor
30360	2012-02-04	2012	2	21:00:00	Otro	Calle 48 68 A	M	Masculino	41	40-44	30-49	Motociclista	Conductor
30361	2012-02-04	2012	2	21:00:00	Caida Ocupante	Carrera 46 41	M	Masculino	33	30-34	30-49	Motociclista	Conductor
30362	2012-02-04	2012	2	21:00:00	Caida Ocupante	Carrera 46 41	F	Femenino	98	Sin dato	Sin dato	Parrillero	Pasajero
30363	2012-02-04	2012	2	21:30:00	Choque	Calle 30 82 A	M	Masculino	18	15-19	15-29	Motociclista	Conductor
30364	2012-02-04	2012	2	21:45:00	Choque	Calle 65 B 36	M	Masculino	98	Sin dato	Sin dato	Parrillero	Pasajero
30365	2012-02-04	2012	2	21:50:00	Choque	Carrera 43 F 14 A	M	Masculino	18	15-19	15-29	Motociclista	Conductor
30366	2012-02-04	2012	2	21:50:00	Choque	Carrera 43 F 14 A	M	Masculino	98	Sin dato	Sin dato	Parrillero	Pasajero
30367	2012-02-04	2012	2	22:50:00	Choque	Carrera 35 55	M	Masculino	42	40-44	30-49	Motociclista	Conductor
30368	2012-02-04	2012	2	22:50:00	Choque	Carrera 35 55	F	Femenino	99	Sin dato	Sin dato	Parrillero	Pasajero
30369	2012-02-04	2012	2	23:15:00	Choque	Calle 39 108	M	Masculino	17	15-19	15-29	Motociclista	Conductor
30370	2012-02-04	2012	2	23:15:00	Choque	Calle 39 108	M	Masculino	98	Sin dato	Sin dato	Parrillero	Pasajero
30371	2012-02-04	2012	2	23:30:00	Caida Ocupante	Calle 45 34	M	Masculino	20	20-24	15-29	Motociclista	Conductor
30372	2012-02-05	2012	2	00:15:00	Choque	Carrera 46 45	M	Masculino	37	35-39	30-49	Motociclista	Conductor
30373	2012-02-05	2012	2	00:30:00	Choque	Carrera 110 39 C	M	Masculino	21	20-24	15-29	Motociclista	Conductor
30374	2012-02-05	2012	2	00:30:00	Choque	Carrera 110 39 C	F	Femenino	14	10-14	1-14	Parrillero	Pasajero
30375	2012-02-05	2012	2	01:30:00	Otro	Carrera 49 58	F	Femenino	26	25-29	15-29	Motociclista	Conductor
30376	2012-02-05	2012	2	02:00:00	Caida Ocupante		M	Masculino	98	Sin dato	Sin dato	Motociclista	Conductor
30377	2012-02-05	2012	2	02:00:00	Caida Ocupante		F	Femenino	98	Sin dato	Sin dato	Parrillero	Pasajero
30378	2012-02-05	2012	2	02:20:00	Choque	Carrera 28 107	M	Masculino	29	25-29	15-29	Parrillero	Pasajero
30379	2012-02-05	2012	2	02:20:00	Choque	Carrera 28 107	M	Masculino	29	25-29	15-29	Motociclista	Conductor
30380	2012-02-05	2012	2	02:20:00	Choque	Carrera 28 107	M	Masculino	24	20-24	15-29	Parrillero	Pasajero
30381	2012-02-05	2012	2	02:45:00	Caida Ocupante	Carrera 45 84	M	Masculino	18	15-19	15-29	Parrillero	Pasajero
30382	2012-02-05	2012	2	03:50:00	Otro	Calle 108 A 1	F	Femenino	98	Sin dato	Sin dato	Parrillero	Pasajero
30383	2012-02-05	2012	2	05:00:00	Otro	Carrera 69 95	M	Masculino	36	35-39	30-49	Motociclista	Conductor
30384	2012-02-05	2012	2	05:00:00	Caida Ocupante	Calle 33 66 B	M	Masculino	23	20-24	15-29	Motociclista	Conductor
30385	2012-02-05	2012	2	05:30:00	Otro	Carrera 38 110	M	Masculino	24	20-24	15-29	Motociclista	Conductor
30386	2012-02-05	2012	2	05:30:00	Choque	Carrera 50 8	M	Masculino	34	30-34	30-49	Motociclista	Conductor
30387	2012-02-05	2012	2	07:00:00	Caida Ocupante		M	Masculino	24	20-24	15-29	Motociclista	Conductor
30388	2012-02-05	2012	2	08:45:00	Choque	Carrera 48 A 81	M	Masculino	23	20-24	15-29	Parrillero	Pasajero
30389	2012-02-05	2012	2	08:45:00	Choque	Carrera 48 A 81	M	Masculino	20	20-24	15-29	Motociclista	Conductor
30390	2012-02-05	2012	2	08:50:00	Caida Ocupante	Calle 57 89	M	Masculino	23	20-24	15-29	Motociclista	Conductor
30391	2012-02-05	2012	2	08:50:00	Caida Ocupante	Calle 57 89	F	Femenino	23	20-24	15-29	Parrillero	Pasajero
30392	2012-02-05	2012	2	09:00:00	Caida Ocupante	Carrera 76 108	M	Masculino	16	15-19	15-29	Parrillero	Pasajero
30393	2012-02-05	2012	2	10:00:00	Choque	Carrera 51 59	F	Femenino	98	Sin dato	Sin dato	Parrillero	Pasajero
30394	2012-02-05	2012	2	10:00:00	Choque	Carrera 51 59	M	Masculino	41	40-44	30-49	Motociclista	Conductor
30395	2012-02-05	2012	2	10:00:00	Caida Ocupante	Carrera 4 A 55 E	M	Masculino	25	25-29	15-29	Motociclista	Conductor
30396	2012-02-05	2012	2	11:00:00	Otro	Calle 104 50	M	Masculino	29	25-29	15-29	Motociclista	Conductor
30397	2012-02-05	2012	2	11:05:00	Otro	Calle 59 54	F	Femenino	28	25-29	15-29	Motociclista	Conductor
30398	2012-02-05	2012	2	11:30:00	Caida Ocupante	Carrera 32 78	M	Masculino	50	50-54	50-64	Motociclista	Conductor
30399	2012-02-05	2012	2	11:30:00	Caida Ocupante	Carrera 32 78	F	Femenino	36	35-39	30-49	Parrillero	Pasajero
30400	2012-02-05	2012	2	12:10:00	Choque	Calle 92 F 69 A	M	Masculino	32	30-34	30-49	Motociclista	Conductor
30401	2012-02-05	2012	2	12:10:00	Choque	Calle 92 F 69 A	M	Masculino	35	35-39	30-49	Motociclista	Conductor
30402	2012-02-05	2012	2	12:10:00	Choque	Calle 92 F 69 A	M	Masculino	8	5-9	1-14	Parrillero	Pasajero
30403	2012-02-05	2012	2	12:30:00	Choque	Carrera 90 44 B	M	Masculino	30	30-34	30-49	Motociclista	Conductor
30404	2012-02-05	2012	2	13:00:00	Choque	Carrera 67 48 D	M	Masculino	28	25-29	15-29	Motociclista	Conductor
30405	2012-02-05	2012	2	13:30:00	Choque	Calle 25 81	M	Masculino	13	10-14	1-14	Parrillero	Pasajero
30406	2012-02-05	2012	2	13:40:00	Otro	Calle 4 2 Este	M	Masculino	98	Sin dato	Sin dato	Motociclista	Conductor
30407	2012-02-05	2012	2	13:40:00	Choque	Carrera 66 B 32	F	Femenino	21	20-24	15-29	Motociclista	Conductor
30408	2012-02-05	2012	2	14:30:00	Caida Ocupante	Carrera 62 59	M	Masculino	32	30-34	30-49	Motociclista	Conductor
30409	2012-02-05	2012	2	14:30:00	Caida Ocupante	Carrera 62 59	M	Masculino	23	20-24	15-29	Parrillero	Pasajero
30410	2012-02-05	2012	2	14:40:00	Choque	Calle 59 57	M	Masculino	29	25-29	15-29	Motociclista	Conductor
30411	2012-02-05	2012	2	15:10:00	Choque	Carrera 48 30	M	Masculino	64	60-64	50-64	Motociclista	Conductor
30412	2012-02-05	2012	2	15:10:00	Choque	Carrera 48 30	F	Femenino	56	55-59	50-64	Parrillero	Pasajero
30413	2012-02-05	2012	2	16:00:00	Caida Ocupante	Carrera 109 38	M	Masculino	32	30-34	30-49	Motociclista	Conductor
30414	2012-02-05	2012	2	16:50:00	Otro	Calle 48 72	M	Masculino	31	30-34	30-49	Motociclista	Conductor
30415	2012-02-05	2012	2	17:00:00	Volcamiento	Calle 52 17	F	Femenino	22	20-24	15-29	Motociclista	Conductor
30416	2012-02-05	2012	2	17:30:00	Choque	Carrera 41 85 A	M	Masculino	17	15-19	15-29	Motociclista	Conductor
30417	2012-02-05	2012	2	18:00:00	Volcamiento	Calle 45 8	M	Masculino	17	15-19	15-29	Motociclista	Conductor
30418	2012-02-05	2012	2	19:00:00	Choque	Calle 73 73 A	M	Masculino	28	25-29	15-29	Motociclista	Conductor
30419	2012-02-05	2012	2	19:30:00	Otro	Calle 28 16	M	Masculino	27	25-29	15-29	Motociclista	Conductor
30420	2012-02-05	2012	2	19:30:00	Otro	Calle 28 16	M	Masculino	22	20-24	15-29	Parrillero	Pasajero
30421	2012-02-05	2012	2	19:30:00	Volcamiento		M	Masculino	32	30-34	30-49	Parrillero	Pasajero
30422	2012-02-05	2012	2	19:30:00	Caida Ocupante		M	Masculino	24	20-24	15-29	Motociclista	Conductor
30423	2012-02-05	2012	2	19:30:00	Caida Ocupante		F	Femenino	21	20-24	15-29	Parrillero	Pasajero
30424	2012-02-05	2012	2	20:00:00	Choque	Carrera 75 9 AA	M	Masculino	22	20-24	15-29	Parrillero	Pasajero
30425	2012-02-05	2012	2	20:20:00	Otro	Carrera 33 107 B	M	Masculino	30	30-34	30-49	Motociclista	Conductor
30426	2012-02-05	2012	2	20:30:00	Atropello		M	Masculino	20	20-24	15-29	Motociclista	Conductor
30427	2012-02-05	2012	2	21:00:00	Otro	Carrera 80 60	M	Masculino	98	Sin dato	Sin dato	Motociclista	Conductor
30428	2012-02-05	2012	2	21:00:00	Choque	Calle 66 44	M	Masculino	112	Sin dato	Sin dato	Parrillero	Pasajero
30429	2012-02-05	2012	2	22:15:00	Choque	Calle 10 7	F	Femenino	62	60-64	50-64	Motociclista	Conductor
30430	2012-02-05	2012	2	23:30:00	Choque	Carrera 58 CC 58 DD	M	Masculino	22	20-24	15-29	Motociclista	Conductor
30431	2012-02-05	2012	2	23:30:00	Choque	Carrera 58 CC 58 DD	M	Masculino	18	15-19	15-29	Motociclista	Conductor
30432	2012-02-06	2012	2	00:30:00	Choque	Carrera 73 95	M	Masculino	17	15-19	15-29	Motociclista	Conductor
30433	2012-02-06	2012	2	00:30:00	Choque	Carrera 73 95	F	Femenino	17	15-19	15-29	Parrillero	Pasajero
30434	2012-02-06	2012	2	01:30:00	Otro	Calle 84 39	M	Masculino	20	20-24	15-29	Motociclista	Conductor
30435	2012-02-06	2012	2	02:30:00	Choque	Carrera 46 109	M	Masculino	27	25-29	15-29	Motociclista	Conductor
30436	2012-02-06	2012	2	02:30:00	Choque	Carrera 46 109	M	Masculino	26	25-29	15-29	Motociclista	Conductor
30437	2012-02-06	2012	2	05:30:00	Choque	Calle 44 53	M	Masculino	20	20-24	15-29	Motociclista	Conductor
30438	2012-02-06	2012	2	07:00:00	Choque	Carrera 65 Transversal 78	F	Femenino	40	40-44	30-49	Motociclista	Conductor
30439	2012-02-06	2012	2	07:00:00	Caida Ocupante	Calle 119 65	M	Masculino	40	40-44	30-49	Motociclista	Conductor
30440	2012-02-06	2012	2	07:00:00	Caida Ocupante	Calle 119 65	F	Femenino	32	30-34	30-49	Parrillero	Pasajero
30441	2012-02-06	2012	2	07:00:00	Otro	Carrera 51 60	M	Masculino	24	20-24	15-29	Motociclista	Conductor
30442	2012-02-06	2012	2	07:15:00	Choque	Carrera 64 C 98	M	Masculino	27	25-29	15-29	Motociclista	Conductor
30443	2012-02-06	2012	2	08:00:00	Choque	Calle 80 70	M	Masculino	41	40-44	30-49	Motociclista	Conductor
30444	2012-02-06	2012	2	08:00:00	Otro	Carrera 76 88 A	M	Masculino	19	15-19	15-29	Parrillero	Pasajero
30445	2012-02-06	2012	2	08:40:00	Choque	Carrera 37 50	M	Masculino	31	30-34	30-49	Motociclista	Conductor
30446	2012-02-06	2012	2	09:00:00	Otro	Carrera 46 101	M	Masculino	98	Sin dato	Sin dato	Motociclista	Conductor
30447	2012-02-06	2012	2	09:00:00	Otro	Calle 67 63	M	Masculino	27	25-29	15-29	Motociclista	Conductor
30448	2012-02-06	2012	2	09:50:00	Choque	Carrera 80 1	M	Masculino	22	20-24	15-29	Motociclista	Conductor
30449	2012-02-06	2012	2	11:00:00	Choque	Calle 50 B 39	M	Masculino	30	30-34	30-49	Motociclista	Conductor
30450	2012-02-06	2012	2	11:20:00	Otro	Calle 45 80	F	Femenino	25	25-29	15-29	Motociclista	Conductor
30451	2012-02-06	2012	2	11:30:00	Otro	Calle 72 39	M	Masculino	31	30-34	30-49	Motociclista	Conductor
30452	2012-02-06	2012	2	12:00:00	Otro	Calle 10 37	M	Masculino	54	50-54	50-64	Parrillero	Pasajero
30453	2012-02-06	2012	2	12:00:00	Caida Ocupante	Calle 78 64 C	M	Masculino	27	25-29	15-29	Motociclista	Conductor
30454	2012-02-06	2012	2	12:20:00	Volcamiento	Calle 39 D 40	F	Femenino	25	25-29	15-29	Motociclista	Conductor
30455	2012-02-06	2012	2	12:30:00	Volcamiento	Calle 114 75	M	Masculino	17	15-19	15-29	Motociclista	Conductor
30456	2012-02-06	2012	2	12:30:00	Volcamiento	Calle 114 75	M	Masculino	16	15-19	15-29	Parrillero	Pasajero
30457	2012-02-06	2012	2	13:00:00	Choque	Calle 10 32	M	Masculino	21	20-24	15-29	Motociclista	Conductor
30458	2012-02-06	2012	2	13:20:00	Otro	Calle 34 B 120	M	Masculino	20	20-24	15-29	Motociclista	Conductor
30459	2012-02-06	2012	2	14:15:00	Choque	Calle 30 76	M	Masculino	31	30-34	30-49	Motociclista	Conductor
30460	2012-02-06	2012	2	15:35:00	Caida Ocupante	Calle 13 83 A	M	Masculino	29	25-29	15-29	Parrillero	Pasajero
30461	2012-02-06	2012	2	15:40:00	Choque	Carrera 43 A 30	M	Masculino	98	Sin dato	Sin dato	Motociclista	Conductor
30462	2012-02-06	2012	2	15:40:00	Choque	Carrera 43 A 30	F	Femenino	25	25-29	15-29	Parrillero	Pasajero
30463	2012-02-06	2012	2	16:30:00	Otro	Carrera 50 94	M	Masculino	44	40-44	30-49	Motociclista	Conductor
30464	2012-02-06	2012	2	17:20:00	Caida Ocupante	Carrera 38 26	M	Masculino	21	20-24	15-29	Motociclista	Conductor
30465	2012-02-06	2012	2	18:00:00	Choque	Calle 40 105	M	Masculino	99	Sin dato	Sin dato	Motociclista	Conductor
30466	2012-02-06	2012	2	18:30:00	Choque	Circular 1 73	M	Masculino	28	25-29	15-29	Motociclista	Conductor
30467	2012-02-06	2012	2	19:10:00	Caida Ocupante	Carrera 36 41	M	Masculino	20	20-24	15-29	Motociclista	Conductor
30468	2012-02-06	2012	2	19:10:00	Choque	Calle 82 A 52	M	Masculino	23	20-24	15-29	Motociclista	Conductor
30469	2012-02-06	2012	2	20:30:00	Caida Ocupante	Carrera 65 71	F	Femenino	21	20-24	15-29	Motociclista	Conductor
30470	2012-02-06	2012	2	20:30:00	Volcamiento	Calle 102 76	M	Masculino	37	35-39	30-49	Motociclista	Conductor
30471	2012-02-06	2012	2	20:30:00	Volcamiento	Calle 102 76	M	Masculino	45	45-49	30-49	Parrillero	Pasajero
30472	2012-02-06	2012	2	20:40:00	Choque	Carrera 78 45 FF	F	Femenino	25	25-29	15-29	Motociclista	Conductor
30473	2012-02-06	2012	2	21:00:00	Caida Ocupante	Carrera 64 C 65	M	Masculino	30	30-34	30-49	Motociclista	Conductor
30474	2012-02-06	2012	2	21:00:00	Otro	Carrera 65 80	M	Masculino	24	20-24	15-29	Motociclista	Conductor
30475	2012-02-06	2012	2	21:30:00	Caida Ocupante	Carrera 66 B 35	M	Masculino	25	25-29	15-29	Motociclista	Conductor
30476	2012-02-06	2012	2	22:00:00	Caida Ocupante	Carrera 86 Transversal 37 B	F	Femenino	21	20-24	15-29	Motociclista	Conductor
30477	2012-02-06	2012	2	22:00:00	Otro	Carrera 52 25	M	Masculino	20	20-24	15-29	Motociclista	Conductor
30478	2012-02-06	2012	2	22:20:00	Atropello	Carrera 62 51	M	Masculino	23	20-24	15-29	Motociclista	Conductor
30479	2012-02-06	2012	2	22:20:00	Atropello	Carrera 62 51	M	Masculino	40	40-44	30-49	Parrillero	Pasajero
30480	2012-02-07	2012	2	05:50:00	Choque	Calle 71 67	F	Femenino	44	40-44	30-49	Motociclista	Conductor
30481	2012-02-07	2012	2	05:50:00	Choque	Calle 71 67	F	Femenino	34	30-34	30-49	Parrillero	Pasajero
30482	2012-02-07	2012	2	05:50:00	Choque	Calle 71 67	M	Masculino	17	15-19	15-29	Motociclista	Conductor
30483	2012-02-07	2012	2	07:00:00	Choque	Carrera 46 84	M	Masculino	41	40-44	30-49	Motociclista	Conductor
30484	2012-02-07	2012	2	07:00:00	Otro	Carrera 39 65	M	Masculino	21	20-24	15-29	Motociclista	Conductor
30485	2012-02-07	2012	2	08:00:00	Caida Ocupante	Calle 44 53	M	Masculino	40	40-44	30-49	Motociclista	Conductor
30486	2012-02-07	2012	2	08:20:00	Volcamiento	Carrera 108 42	M	Masculino	35	35-39	30-49	Motociclista	Conductor
30487	2012-02-07	2012	2	08:20:00	Volcamiento	Carrera 108 42	F	Femenino	34	30-34	30-49	Parrillero	Pasajero
30488	2012-02-07	2012	2	08:30:00	Volcamiento	Transversal 73 B 65	F	Femenino	19	15-19	15-29	Motociclista	Conductor
30489	2012-02-07	2012	2	09:00:00	Choque	Carrera 84 37 B	M	Masculino	31	30-34	30-49	Motociclista	Conductor
30490	2012-02-07	2012	2	09:00:00	Choque	Carrera 30 44	M	Masculino	10	10-14	1-14	Parrillero	Pasajero
30491	2012-02-07	2012	2	09:10:00	Volcamiento	Calle 49 29	M	Masculino	28	25-29	15-29	Motociclista	Conductor
30492	2012-02-07	2012	2	09:40:00	Choque	Calle 47 D 73	M	Masculino	40	40-44	30-49	Motociclista	Conductor
30493	2012-02-07	2012	2	10:30:00	Choque	Carrera 49 B 90	M	Masculino	20	20-24	15-29	Motociclista	Conductor
30494	2012-02-07	2012	2	10:30:00	Choque	Carrera 49 B 90	M	Masculino	20	20-24	15-29	Motociclista	Conductor
30495	2012-02-07	2012	2	10:30:00	Choque	Carrera 49 B 90	M	Masculino	14	10-14	1-14	Parrillero	Pasajero
30496	2012-02-07	2012	2	11:00:00	Choque	Calle 67 55	F	Femenino	35	35-39	30-49	Motociclista	Conductor
30497	2012-02-07	2012	2	12:00:00	Choque	Carrera 63 33	M	Masculino	40	40-44	30-49	Motociclista	Conductor
30498	2012-02-07	2012	2	12:10:00	Choque	Circular 76 74	M	Masculino	16	15-19	15-29	Motociclista	Conductor
30499	2012-02-07	2012	2	12:30:00	Choque	Carrera 76 34 A	F	Femenino	38	35-39	30-49	Motociclista	Conductor
30500	2012-02-07	2012	2	12:30:00	Choque	Carrera 76 23	M	Masculino	28	25-29	15-29	Motociclista	Conductor
30501	2012-02-07	2012	2	13:00:00	Choque	Calle 58 28	M	Masculino	19	15-19	15-29	Motociclista	Conductor
30502	2012-02-07	2012	2	13:00:00	Volcamiento	Carrera 65 67	M	Masculino	100	Sin dato	Sin dato	Motociclista	Conductor
30503	2012-02-07	2012	2	13:30:00	Caida Ocupante	Calle 84 44	M	Masculino	52	50-54	50-64	Motociclista	Conductor
30504	2012-02-07	2012	2	14:00:00	Choque	Calle 56 35	M	Masculino	20	20-24	15-29	Motociclista	Conductor
30505	2012-02-07	2012	2	14:00:00	Choque	Carrera 64 C 89	M	Masculino	16	15-19	15-29	Motociclista	Conductor
30506	2012-02-07	2012	2	14:20:00	Choque	Carrera 64 C 75 A	F	Femenino	38	35-39	30-49	Motociclista	Conductor
30507	2012-02-07	2012	2	14:30:00	Choque	Calle 46 55	M	Masculino	28	25-29	15-29	Parrillero	Pasajero
30508	2012-02-07	2012	2	14:30:00	Caida Ocupante	Carrera 62 105	M	Masculino	26	25-29	15-29	Motociclista	Conductor
30509	2012-02-07	2012	2	15:00:00	Otro	Calle 44 82	M	Masculino	23	20-24	15-29	Parrillero	Pasajero
30510	2012-02-07	2012	2	15:00:00	Otro	Calle 44 82	M	Masculino	20	20-24	15-29	Motociclista	Conductor
30511	2012-02-07	2012	2	15:00:00	Caida Ocupante	Calle 62 47	M	Masculino	57	55-59	50-64	Motociclista	Conductor
30512	2012-02-07	2012	2	15:00:00	Choque	Calle 79 51	F	Femenino	24	20-24	15-29	Motociclista	Conductor
30513	2012-02-07	2012	2	15:00:00	Otro	Calle 95 75	M	Masculino	17	15-19	15-29	Motociclista	Conductor
30514	2012-02-07	2012	2	15:45:00	Choque	Calle 30 A 81	M	Masculino	19	15-19	15-29	Motociclista	Conductor
30515	2012-02-07	2012	2	16:00:00	Caida Ocupante		M	Masculino	16	15-19	15-29	Motociclista	Conductor
30516	2012-02-07	2012	2	16:20:00	Otro		M	Masculino	22	20-24	15-29	Motociclista	Conductor
30517	2012-02-07	2012	2	16:30:00	Caida Ocupante	Carrera 76 A 30	F	Femenino	22	20-24	15-29	Parrillero	Pasajero
30518	2012-02-07	2012	2	17:15:00	Choque	Carrera 52 104	M	Masculino	48	45-49	30-49	Motociclista	Conductor
30519	2012-02-07	2012	2	17:15:00	Choque	Carrera 52 104	M	Masculino	26	25-29	15-29	Motociclista	Conductor
30520	2012-02-07	2012	2	17:15:00	Choque	Carrera 52 104	F	Femenino	12	10-14	1-14	Parrillero	Pasajero
30521	2012-02-07	2012	2	17:20:00	Choque	Calle 65 84 A	M	Masculino	25	25-29	15-29	Motociclista	Conductor
30522	2012-02-07	2012	2	17:20:00	Choque	Calle 65 84 A	M	Masculino	33	30-34	30-49	Motociclista	Conductor
30523	2012-02-07	2012	2	18:00:00	Otro	Carrera 70 60	M	Masculino	23	20-24	15-29	Parrillero	Pasajero
30524	2012-02-07	2012	2	18:30:00	Choque	Transversal 78 65	M	Masculino	31	30-34	30-49	Motociclista	Conductor
30525	2012-02-07	2012	2	20:00:00	Otro	Carrera 80 78	M	Masculino	19	15-19	15-29	Motociclista	Conductor
30526	2012-02-07	2012	2	20:40:00	Caida Ocupante	Carrera 80 1	M	Masculino	28	25-29	15-29	Motociclista	Conductor
30527	2012-02-07	2012	2	20:40:00	Caida Ocupante	Carrera 80 1	M	Masculino	26	25-29	15-29	Parrillero	Pasajero
30528	2012-02-07	2012	2	21:30:00	Choque	Calle 65 83	M	Masculino	20	20-24	15-29	Motociclista	Conductor
30529	2012-02-07	2012	2	21:30:00	Choque	Calle 65 83	M	Masculino	19	15-19	15-29	Motociclista	Conductor
30530	2012-02-07	2012	2	21:30:00	Choque	Calle 65 83	F	Femenino	31	30-34	30-49	Parrillero	Pasajero
30531	2012-02-07	2012	2	21:30:00	Choque	Calle 64 117	M	Masculino	46	45-49	30-49	Motociclista	Conductor
30532	2012-02-07	2012	2	21:30:00	Choque	Calle 64 117	M	Masculino	22	20-24	15-29	Motociclista	Conductor
30533	2012-02-07	2012	2	22:00:00	Otro	Calle 98 50	M	Masculino	22	20-24	15-29	Motociclista	Conductor
30534	2012-02-07	2012	2	22:00:00	Otro	Calle 98 50	M	Masculino	20	20-24	15-29	Parrillero	Pasajero
30535	2012-02-07	2012	2	22:00:00	Otro	Calle 80 78	M	Masculino	26	25-29	15-29	Motociclista	Conductor
30536	2012-02-07	2012	2	22:15:00	Choque	Calle 44 58	M	Masculino	22	20-24	15-29	Motociclista	Conductor
30537	2012-02-07	2012	2	22:15:00	Choque	Calle 44 58	M	Masculino	25	25-29	15-29	Motociclista	Conductor
30538	2012-02-07	2012	2	23:40:00	Caida Ocupante	Calle 49 27	F	Femenino	20	20-24	15-29	Motociclista	Conductor
30539	2012-02-08	2012	2	06:30:00	Choque	Calle 9 C Sur 50 FF	M	Masculino	22	20-24	15-29	Motociclista	Conductor
30540	2012-02-08	2012	2	06:50:00	Otro	Calle 9 Sur 57	F	Femenino	34	30-34	30-49	Motociclista	Conductor
30541	2012-02-08	2012	2	06:50:00	Caida Ocupante	Carrera 75 DA 2 B Sur	M	Masculino	28	25-29	15-29	Parrillero	Pasajero
30542	2012-02-08	2012	2	09:00:00	Caida Ocupante	Calle 110 76	M	Masculino	14	10-14	1-14	Parrillero	Pasajero
30543	2012-02-08	2012	2	09:05:00	Choque	Carrera 46 85	M	Masculino	23	20-24	15-29	Motociclista	Conductor
30544	2012-02-08	2012	2	09:05:00	Choque	Carrera 46 85	M	Masculino	30	30-34	30-49	Parrillero	Pasajero
30545	2012-02-08	2012	2	09:50:00	Choque	Carrera 64 A 111 B	M	Masculino	42	40-44	30-49	Motociclista	Conductor
30546	2012-02-08	2012	2	10:00:00	Choque	Carrera 42 34	M	Masculino	21	20-24	15-29	Motociclista	Conductor
30547	2012-02-08	2012	2	10:00:00	Otro	Calle 104 70	M	Masculino	31	30-34	30-49	Motociclista	Conductor
30548	2012-02-08	2012	2	10:30:00	Choque	Carrera 80 76	M	Masculino	39	35-39	30-49	Motociclista	Conductor
30549	2012-02-08	2012	2	10:40:00	Caida Ocupante	Carrera 32 7 A	F	Femenino	32	30-34	30-49	Motociclista	Conductor
30550	2012-02-08	2012	2	11:00:00	Caida Ocupante	Carrera 80 35	F	Femenino	22	20-24	15-29	Motociclista	Conductor
30551	2012-02-08	2012	2	11:30:00	Choque	Calle 44 64	M	Masculino	25	25-29	15-29	Motociclista	Conductor
30552	2012-02-08	2012	2	11:45:00	Volcamiento	Calle 80 80	M	Masculino	28	25-29	15-29	Motociclista	Conductor
30553	2012-02-08	2012	2	12:00:00	Otro	Carrera 43 79	F	Femenino	24	20-24	15-29	Motociclista	Conductor
30554	2012-02-08	2012	2	12:30:00	Choque	Calle 65 77	M	Masculino	36	35-39	30-49	Motociclista	Conductor
30555	2012-02-08	2012	2	12:45:00	Choque	Carrera 43 A 37	M	Masculino	28	25-29	15-29	Motociclista	Conductor
30556	2012-02-08	2012	2	13:00:00	Otro	Carrera 32 4 Sur	M	Masculino	26	25-29	15-29	Motociclista	Conductor
30557	2012-02-08	2012	2	13:40:00	Choque	Carrera 52 34	M	Masculino	25	25-29	15-29	Motociclista	Conductor
30558	2012-02-08	2012	2	13:40:00	Volcamiento	Calle 44 64	M	Masculino	25	25-29	15-29	Parrillero	Pasajero
30559	2012-02-08	2012	2	13:40:00	Choque	Carrera 43 52	M	Masculino	20	20-24	15-29	Motociclista	Conductor
30560	2012-02-08	2012	2	14:10:00	Choque	Calle 49 36 A	F	Femenino	20	20-24	15-29	Parrillero	Pasajero
30561	2012-02-08	2012	2	14:30:00	Otro	Transversal 78 65 A	M	Masculino	37	35-39	30-49	Motociclista	Conductor
30562	2012-02-08	2012	2	14:30:00	Otro	Transversal 78 65 A	F	Femenino	98	Sin dato	Sin dato	Parrillero	Pasajero
30563	2012-02-08	2012	2	14:35:00	Caida Ocupante	Calle 16 A Sur 43 A	M	Masculino	44	40-44	30-49	Motociclista	Conductor
30564	2012-02-08	2012	2	14:50:00	Atropello	Carrera 51 45	M	Masculino	23	20-24	15-29	Motociclista	Conductor
30565	2012-02-08	2012	2	15:20:00	Choque	Carrera 43 A 17 Sur	F	Femenino	43	40-44	30-49	Motociclista	Conductor
30566	2012-02-08	2012	2	15:45:00	Otro	Calle 67 62	F	Femenino	26	25-29	15-29	Motociclista	Conductor
30567	2012-02-08	2012	2	20:00:00	Choque	Calle 83 90 E	M	Masculino	22	20-24	15-29	Motociclista	Conductor
30568	2012-02-08	2012	2	20:00:00	Otro	Calle 30 A 76	M	Masculino	45	45-49	30-49	Motociclista	Conductor
30569	2012-02-08	2012	2	20:10:00	Otro	Calle 58 53	M	Masculino	38	35-39	30-49	Motociclista	Conductor
30570	2012-02-08	2012	2	20:10:00	Otro	Calle 58 53	M	Masculino	38	35-39	30-49	Motociclista	Conductor
30571	2012-02-08	2012	2	20:50:00	Choque	Carrera 43 F 15	M	Masculino	21	20-24	15-29	Motociclista	Conductor
30572	2012-02-08	2012	2	20:50:00	Choque	Carrera 43 F 15	M	Masculino	18	15-19	15-29	Parrillero	Pasajero
30573	2012-02-08	2012	2	21:55:00	Choque	Carrera 64 C 72	M	Masculino	26	25-29	15-29	Motociclista	Conductor
30574	2012-02-08	2012	2	21:55:00	Choque	Carrera 64 C 72	M	Masculino	15	15-19	15-29	Motociclista	Conductor
30575	2012-02-09	2012	2	05:50:00	Caida Ocupante	Carrera 57 59	F	Femenino	34	30-34	30-49	Motociclista	Conductor
30576	2012-02-09	2012	2	05:50:00	Choque	Diagonal 79 1	M	Masculino	32	30-34	30-49	Motociclista	Conductor
30577	2012-02-09	2012	2	06:15:00	Choque	Carrera 50 33	M	Masculino	33	30-34	30-49	Motociclista	Conductor
30578	2012-02-09	2012	2	06:15:00	Choque	Carrera 50 33	M	Masculino	32	30-34	30-49	Motociclista	Conductor
30579	2012-02-09	2012	2	06:15:00	Choque	Carrera 50 33	M	Masculino	98	Sin dato	Sin dato	Parrillero	Pasajero
30580	2012-02-09	2012	2	06:15:00	Choque	Carrera 50 33	M	Masculino	98	Sin dato	Sin dato	Parrillero	Pasajero
30581	2012-02-09	2012	2	06:20:00	Choque	Calle 67 51	M	Masculino	1	1-4	1-14	Motociclista	Conductor
30582	2012-02-09	2012	2	06:45:00	Choque	Calle 65 55 A	M	Masculino	22	20-24	15-29	Motociclista	Conductor
30583	2012-02-09	2012	2	06:50:00	Atropello	Carrera 84 63	M	Masculino	32	30-34	30-49	Motociclista	Conductor
30584	2012-02-09	2012	2	07:10:00	Choque	Carrera 67 78 A	M	Masculino	30	30-34	30-49	Parrillero	Pasajero
30585	2012-02-09	2012	2	07:10:00	Choque	Carrera 67 78 A	M	Masculino	24	20-24	15-29	Motociclista	Conductor
30586	2012-02-09	2012	2	07:10:00	Choque	Carrera 67 78 A	M	Masculino	24	20-24	15-29	Motociclista	Conductor
30587	2012-02-09	2012	2	08:00:00	Choque	Carrera 46 40	M	Masculino	112	Sin dato	Sin dato	Parrillero	Pasajero
30588	2012-02-09	2012	2	08:00:00	Caida Ocupante	Carrera 65 2 Sur	F	Femenino	28	25-29	15-29	Motociclista	Conductor
30589	2012-02-09	2012	2	08:10:00	Caida Ocupante	Carrera 60 85	M	Masculino	32	30-34	30-49	Motociclista	Conductor
30590	2012-02-09	2012	2	10:20:00	Otro	Calle 56 30	M	Masculino	38	35-39	30-49	Motociclista	Conductor
30591	2012-02-09	2012	2	11:00:00	Otro	Carrera 81 99	M	Masculino	36	35-39	30-49	Motociclista	Conductor
30592	2012-02-09	2012	2	11:00:00	Otro	Carrera 81 99	M	Masculino	22	20-24	15-29	Parrillero	Pasajero
30593	2012-02-09	2012	2	11:00:00	Choque	Carrera 81 52 B	F	Femenino	29	25-29	15-29	Motociclista	Conductor
30594	2012-02-09	2012	2	11:00:00	Choque	Carrera 81 52 B	F	Femenino	14	10-14	1-14	Parrillero	Pasajero
30595	2012-02-09	2012	2	11:00:00	Caida Ocupante	Carrera 81 34	M	Masculino	21	20-24	15-29	Motociclista	Conductor
30596	2012-02-09	2012	2	11:40:00	Otro	Carrera 42 30	M	Masculino	32	30-34	30-49	Motociclista	Conductor
30597	2012-02-09	2012	2	12:10:00	Choque	Calle 50 67	M	Masculino	25	25-29	15-29	Motociclista	Conductor
30598	2012-02-09	2012	2	14:10:00	Choque	Carrera 65 51	M	Masculino	31	30-34	30-49	Motociclista	Conductor
30599	2012-02-09	2012	2	14:30:00	Caida Ocupante	Carrera 31 39	M	Masculino	62	60-64	50-64	Motociclista	Conductor
30600	2012-02-09	2012	2	15:00:00	Otro	Calle 92 84	M	Masculino	20	20-24	15-29	Motociclista	Conductor
30601	2012-02-09	2012	2	15:00:00	Otro	Calle 92 84	M	Masculino	3	1-4	1-14	Parrillero	Pasajero
30602	2012-02-09	2012	2	15:30:00	Caida Ocupante	Calle 40 38	M	Masculino	30	30-34	30-49	Motociclista	Conductor
30603	2012-02-09	2012	2	15:45:00	Choque	Carrera 44 46	F	Femenino	50	50-54	50-64	Motociclista	Conductor
30604	2012-02-09	2012	2	16:30:00	Choque	Carrera 57 57	F	Femenino	31	30-34	30-49	Motociclista	Conductor
30605	2012-02-09	2012	2	16:30:00	Choque	Carrera 57 57	F	Femenino	37	35-39	30-49	Parrillero	Pasajero
30606	2012-02-09	2012	2	17:00:00	Otro	Carrera 72 A 71	M	Masculino	19	15-19	15-29	Motociclista	Conductor
30607	2012-02-09	2012	2	17:45:00	Otro	Carrera 66 4	M	Masculino	44	40-44	30-49	Motociclista	Conductor
30608	2012-02-09	2012	2	17:50:00	Choque	Carrera 64 A 111 A	M	Masculino	25	25-29	15-29	Motociclista	Conductor
30609	2012-02-09	2012	2	17:50:00	Caida Ocupante	Carrera 63 67	M	Masculino	21	20-24	15-29	Motociclista	Conductor
30610	2012-02-09	2012	2	19:00:00	Choque	Carrera 92 36	M	Masculino	34	30-34	30-49	Motociclista	Conductor
30611	2012-02-09	2012	2	19:00:00	Choque	Carrera 92 36	M	Masculino	24	20-24	15-29	Motociclista	Conductor
30612	2012-02-09	2012	2	19:30:00	Choque	Calle 67 63	F	Femenino	28	25-29	15-29	Motociclista	Conductor
30613	2012-02-09	2012	2	19:50:00	Choque	Carrera 48 7	M	Masculino	22	20-24	15-29	Motociclista	Conductor
30614	2012-02-09	2012	2	20:00:00	Otro	Carrera 63 56	F	Femenino	34	30-34	30-49	Motociclista	Conductor
30615	2012-02-09	2012	2	20:10:00	Caida Ocupante	Carrera 64 C 101 A	M	Masculino	20	20-24	15-29	Motociclista	Conductor
30616	2012-02-09	2012	2	20:15:00	Caida Ocupante	Carrera 62 85	F	Femenino	22	20-24	15-29	Motociclista	Conductor
30617	2012-02-09	2012	2	20:15:00	Caida Ocupante	Carrera 62 85	M	Masculino	28	25-29	15-29	Parrillero	Pasajero
30618	2012-02-09	2012	2	20:20:00	Caida Ocupante	Carrera 51 68	M	Masculino	48	45-49	30-49	Motociclista	Conductor
30619	2012-02-09	2012	2	20:20:00	Caida Ocupante	Carrera 51 68	F	Femenino	98	Sin dato	Sin dato	Parrillero	Pasajero
30620	2012-02-09	2012	2	20:20:00	Choque	Carrera 52 20	M	Masculino	43	40-44	30-49	Motociclista	Conductor
30621	2012-02-09	2012	2	20:30:00	Otro	Carrera 68 99	M	Masculino	18	15-19	15-29	Motociclista	Conductor
30622	2012-02-09	2012	2	20:30:00	Otro	Calle 87 50 A	M	Masculino	38	35-39	30-49	Motociclista	Conductor
30623	2012-02-09	2012	2	20:40:00	Incendio		M	Masculino	17	15-19	15-29	Motociclista	Conductor
30624	2012-02-09	2012	2	20:45:00	Otro		M	Masculino	29	25-29	15-29	Motociclista	Conductor
30625	2012-02-09	2012	2	22:00:00	Caida Ocupante		M	Masculino	21	20-24	15-29	Motociclista	Conductor
30626	2012-02-09	2012	2	22:50:00	Caida Ocupante	Diagonal 74 B 32 D	M	Masculino	25	25-29	15-29	Motociclista	Conductor
30627	2012-02-09	2012	2	23:30:00	Caida Ocupante	Carrera 26 17	M	Masculino	17	15-19	15-29	Motociclista	Conductor
30628	2012-02-09	2012	2	23:30:00	Caida Ocupante	Carrera 26 17	M	Masculino	21	20-24	15-29	Parrillero	Pasajero
30629	2012-02-10	2012	2	04:00:00	Choque	Carrera 43 A 24	M	Masculino	25	25-29	15-29	Motociclista	Conductor
30630	2012-02-10	2012	2	05:50:00	Caida Ocupante	Carrera 80 15	M	Masculino	24	20-24	15-29	Parrillero	Pasajero
30631	2012-02-10	2012	2	06:00:00	Choque	Carrera 52 81	M	Masculino	19	15-19	15-29	Motociclista	Conductor
30632	2012-02-10	2012	2	06:00:00	Caida Ocupante	Calle 58 37	M	Masculino	20	20-24	15-29	Motociclista	Conductor
30633	2012-02-10	2012	2	06:30:00	Otro	Carrera 80 24	F	Femenino	41	40-44	30-49	Motociclista	Conductor
30634	2012-02-10	2012	2	06:30:00	Choque	Carrera 63 41	M	Masculino	53	50-54	50-64	Motociclista	Conductor
30635	2012-02-10	2012	2	06:30:00	Choque	Carrera 63 41	F	Femenino	53	50-54	50-64	Parrillero	Pasajero
30636	2012-02-10	2012	2	07:20:00	Choque	Carrera 63 A 94 A	M	Masculino	28	25-29	15-29	Motociclista	Conductor
30637	2012-02-10	2012	2	07:20:00	Choque	Carrera 63 A 94 A	M	Masculino	24	20-24	15-29	Motociclista	Conductor
30638	2012-02-10	2012	2	07:20:00	Choque	Carrera 63 A 94 A	M	Masculino	28	25-29	15-29	Motociclista	Conductor
30639	2012-02-10	2012	2	08:00:00	Choque	Transversal 74 B 32 F	M	Masculino	52	50-54	50-64	Parrillero	Pasajero
30640	2012-02-10	2012	2	08:30:00	Choque	Carrera 49 6 Sur	M	Masculino	28	25-29	15-29	Motociclista	Conductor
30641	2012-02-10	2012	2	08:40:00	Choque	Calle 43 62	M	Masculino	50	50-54	50-64	Motociclista	Conductor
30642	2012-02-10	2012	2	08:40:00	Choque	Calle 43 62	M	Masculino	28	25-29	15-29	Motociclista	Conductor
30643	2012-02-10	2012	2	09:10:00	Choque	Calle 65 41	M	Masculino	23	20-24	15-29	Motociclista	Conductor
30644	2012-02-10	2012	2	09:20:00	Choque	Carrera 43 A 15 Sur	M	Masculino	51	50-54	50-64	Motociclista	Conductor
30645	2012-02-10	2012	2	09:30:00	Choque	Carrera 63 118	M	Masculino	66	65-69	65 y más	Motociclista	Conductor
30646	2012-02-10	2012	2	10:00:00	Choque	Calle 65 76	M	Masculino	18	15-19	15-29	Parrillero	Pasajero
30647	2012-02-10	2012	2	10:00:00	Choque	Calle 65 76	M	Masculino	18	15-19	15-29	Motociclista	Conductor
30648	2012-02-10	2012	2	10:00:00	Choque	Transversal 74 B 33	M	Masculino	24	20-24	15-29	Motociclista	Conductor
30649	2012-02-10	2012	2	11:00:00	Caida Ocupante	Carrera 43 33	M	Masculino	26	25-29	15-29	Motociclista	Conductor
30650	2012-02-10	2012	2	11:03:00	Choque	Carrera 51 57	M	Masculino	31	30-34	30-49	Motociclista	Conductor
30651	2012-02-10	2012	2	11:03:00	Choque	Carrera 51 57	M	Masculino	21	20-24	15-29	Parrillero	Pasajero
30652	2012-02-10	2012	2	12:00:00	Choque	Carrera 35 50	M	Masculino	19	15-19	15-29	Motociclista	Conductor
30653	2012-02-10	2012	2	13:20:00	Choque	Carrera 94 48 DD	M	Masculino	23	20-24	15-29	Motociclista	Conductor
30654	2012-02-10	2012	2	13:45:00	Otro	Carrera 41 10	M	Masculino	Sin Inf	Sin dato	Sin dato	Motociclista	Conductor
30655	2012-02-10	2012	2	13:50:00	Otro	Calle 44 57	M	Masculino	49	45-49	30-49	Motociclista	Conductor
30656	2012-02-10	2012	2	14:00:00	Caida Ocupante	Carrera 82 53 AA	F	Femenino	46	45-49	30-49	Parrillero	Pasajero
30657	2012-02-10	2012	2	14:00:00	Choque	Diagonal 79 15	M	Masculino	23	20-24	15-29	Motociclista	Conductor
30658	2012-02-10	2012	2	14:00:00	Otro	Calle 81 36	F	Femenino	26	25-29	15-29	Motociclista	Conductor
30659	2012-02-10	2012	2	14:30:00	Choque	Diagonal 79 80	M	Masculino	24	20-24	15-29	Motociclista	Conductor
30660	2012-02-10	2012	2	14:40:00	Choque	Carrera 80 31 A	M	Masculino	24	20-24	15-29	Motociclista	Conductor
30661	2012-02-10	2012	2	16:20:00	Volcamiento	Calle 58 54	M	Masculino	44	40-44	30-49	Motociclista	Conductor
30662	2012-02-10	2012	2	16:20:00	Choque	Carrera 65 59 A	F	Femenino	27	25-29	15-29	Motociclista	Conductor
30663	2012-02-10	2012	2	16:50:00	Choque	Carrera 50 80	M	Masculino	27	25-29	15-29	Motociclista	Conductor
30664	2012-02-10	2012	2	17:10:00	Choque	Circular 73 73 B	M	Masculino	21	20-24	15-29	Motociclista	Conductor
30665	2012-02-10	2012	2	17:50:00	Choque	Carrera 64 D 105 A	M	Masculino	28	25-29	15-29	Motociclista	Conductor
30666	2012-02-10	2012	2	17:50:00	Caida Ocupante	Carrera 48 4 Sur	M	Masculino	45	45-49	30-49	Motociclista	Conductor
30667	2012-02-10	2012	2	18:10:00	Caida Ocupante	Calle 37 43 A	M	Masculino	80	80+	65 y más	Motociclista	Conductor
30668	2012-02-10	2012	2	19:00:00	Caida Ocupante		F	Femenino	25	25-29	15-29	Parrillero	Pasajero
30669	2012-02-10	2012	2	19:00:00	Caida Ocupante		M	Masculino	30	30-34	30-49	Motociclista	Conductor
30670	2012-02-10	2012	2	19:10:00	Caida Ocupante	Carrera 60 42	M	Masculino	28	25-29	15-29	Motociclista	Conductor
30671	2012-02-10	2012	2	21:05:00	Atropello	Carrera 64 C 75 B	M	Masculino	32	30-34	30-49	Motociclista	Conductor
30672	2012-02-10	2012	2	21:20:00	Choque	Carrera 52 90	M	Masculino	Sin Inf	Sin dato	Sin dato	Motociclista	Conductor
30673	2012-02-10	2012	2	22:00:00	Choque	Calle 94 49 B	M	Masculino	17	15-19	15-29	Motociclista	Conductor
30674	2012-02-10	2012	2	22:50:00	Choque	Carrera 52 3 Sur	M	Masculino	30	30-34	30-49	Motociclista	Conductor
30675	2012-02-10	2012	2	23:00:00	Caida Ocupante	Calle 10 52	F	Femenino	30	30-34	30-49	Motociclista	Conductor
30676	2012-02-10	2012	2	23:00:00	Caida Ocupante	Calle 10 52	M	Masculino	98	Sin dato	Sin dato	Parrillero	Pasajero
30677	2012-02-10	2012	2	23:20:00	Choque	Carrera 43 49	M	Masculino	36	35-39	30-49	Motociclista	Conductor
30678	2012-02-10	2012	2	23:20:00	Choque	Carrera 43 49	F	Femenino	16	15-19	15-29	Parrillero	Pasajero
30679	2012-02-11	2012	2	02:00:00	Otro		F	Femenino	25	25-29	15-29	Motociclista	Conductor
30680	2012-02-11	2012	2	04:30:00	Caida Ocupante	Carrera 34 1 Sur	M	Masculino	26	25-29	15-29	Motociclista	Conductor
30681	2012-02-11	2012	2	05:45:00	Choque	Carrera 25 47	M	Masculino	20	20-24	15-29	Motociclista	Conductor
30682	2012-02-11	2012	2	05:45:00	Choque	Carrera 25 47	F	Femenino	98	Sin dato	Sin dato	Parrillero	Pasajero
30683	2012-02-11	2012	2	06:40:00	Choque	Calle 33 55	M	Masculino	38	35-39	30-49	Motociclista	Conductor
30684	2012-02-11	2012	2	07:30:00	Caida Ocupante	Calle 92 51 B	M	Masculino	22	20-24	15-29	Parrillero	Pasajero
30685	2012-02-11	2012	2	08:30:00	Choque	Carrera 49 62	M	Masculino	25	25-29	15-29	Motociclista	Conductor
30686	2012-02-11	2012	2	09:00:00	Choque	Calle 108 A 77 D	F	Femenino	33	30-34	30-49	Parrillero	Pasajero
30687	2012-02-11	2012	2	09:00:00	Choque	Calle 108 A 77 D	F	Femenino	7	5-9	1-14	Parrillero	Pasajero
30688	2012-02-11	2012	2	09:20:00	Choque	Calle 33 82	M	Masculino	35	35-39	30-49	Motociclista	Conductor
30689	2012-02-11	2012	2	09:20:00	Choque	Calle 33 82	M	Masculino	8	5-9	1-14	Parrillero	Pasajero
30690	2012-02-11	2012	2	09:30:00	Choque	Carrera 57 57	M	Masculino	50	50-54	50-64	Motociclista	Conductor
30691	2012-02-11	2012	2	09:50:00	Choque	Carrera 64 C 67	M	Masculino	26	25-29	15-29	Parrillero	Pasajero
30692	2012-02-11	2012	2	10:00:00	Otro	Calle 92 F 67	M	Masculino	36	35-39	30-49	Motociclista	Conductor
30693	2012-02-11	2012	2	10:30:00	Choque	Calle 37 57	M	Masculino	24	20-24	15-29	Motociclista	Conductor
30694	2012-02-11	2012	2	11:30:00	Choque	Circular 4 39 B	M	Masculino	21	20-24	15-29	Motociclista	Conductor
30695	2012-02-11	2012	2	12:00:00	Atropello	Calle 98 51	M	Masculino	50	50-54	50-64	Motociclista	Conductor
30696	2012-02-11	2012	2	12:00:00	Atropello	Calle 98 51	F	Femenino	24	20-24	15-29	Parrillero	Pasajero
30697	2012-02-11	2012	2	12:00:00	Caida Ocupante		M	Masculino	51	50-54	50-64	Motociclista	Conductor
30698	2012-02-11	2012	2	12:30:00	Choque	Carrera 64 C 80	M	Masculino	28	25-29	15-29	Motociclista	Conductor
30699	2012-02-11	2012	2	13:00:00	Volcamiento	Tramo 8 Kilometro 12	M	Masculino	14	10-14	1-14	Parrillero	Pasajero
30700	2012-02-11	2012	2	13:30:00	Caida Ocupante	Carrera 68 97	M	Masculino	26	25-29	15-29	Motociclista	Conductor
30701	2012-02-11	2012	2	14:20:00	Choque	Carrera 54 91	M	Masculino	39	35-39	30-49	Motociclista	Conductor
30702	2012-02-11	2012	2	14:20:00	Choque	Carrera 42 77	M	Masculino	36	35-39	30-49	Motociclista	Conductor
30703	2012-02-11	2012	2	14:50:00	Otro		M	Masculino	29	25-29	15-29	Motociclista	Conductor
30704	2012-02-11	2012	2	15:00:00	Caida Ocupante	Carrera 80 55	M	Masculino	37	35-39	30-49	Motociclista	Conductor
30705	2012-02-11	2012	2	15:00:00	Choque	Calle 25 59	M	Masculino	25	25-29	15-29	Motociclista	Conductor
30706	2012-02-11	2012	2	15:00:00	Choque	Calle 25 59	M	Masculino	38	35-39	30-49	Motociclista	Conductor
30707	2012-02-11	2012	2	15:30:00	Choque	Calle 58 62	M	Masculino	27	25-29	15-29	Motociclista	Conductor
30708	2012-02-11	2012	2	15:30:00	Caida Ocupante		M	Masculino	34	30-34	30-49	Motociclista	Conductor
30709	2012-02-11	2012	2	15:45:00	Choque	Carrera 31 A 68	M	Masculino	24	20-24	15-29	Motociclista	Conductor
30710	2012-02-11	2012	2	15:45:00	Choque	Carrera 31 A 68	F	Femenino	27	25-29	15-29	Parrillero	Pasajero
30711	2012-02-11	2012	2	16:00:00	Choque	Carrera 63 103 E	M	Masculino	41	40-44	30-49	Motociclista	Conductor
30712	2012-02-11	2012	2	16:15:00	Caida Ocupante	Carrera 108 40	M	Masculino	26	25-29	15-29	Motociclista	Conductor
30713	2012-02-11	2012	2	17:00:00	Choque	Calle 65 85	F	Femenino	39	35-39	30-49	Parrillero	Pasajero
30714	2012-02-11	2012	2	17:30:00	Choque	Carrera 50 4 Sur	M	Masculino	27	25-29	15-29	Motociclista	Conductor
30715	2012-02-11	2012	2	17:30:00	Choque	Carrera 50 4 Sur	M	Masculino	28	25-29	15-29	Parrillero	Pasajero
30716	2012-02-11	2012	2	17:40:00	Caida Ocupante		M	Masculino	98	Sin dato	Sin dato	Motociclista	Conductor
30717	2012-02-11	2012	2	17:45:00	Choque	Carrera 99 47 E	M	Masculino	27	25-29	15-29	Motociclista	Conductor
30718	2012-02-11	2012	2	17:50:00	Choque	Calle 33 50	M	Masculino	15	15-19	15-29	Parrillero	Pasajero
30719	2012-02-11	2012	2	17:50:00	Choque	Calle 33 50	M	Masculino	98	Sin dato	Sin dato	Motociclista	Conductor
30720	2012-02-11	2012	2	17:55:00	Choque	Calle 49 34	M	Masculino	24	20-24	15-29	Motociclista	Conductor
30721	2012-02-11	2012	2	18:00:00	Caida Ocupante		M	Masculino	20	20-24	15-29	Parrillero	Pasajero
30722	2012-02-11	2012	2	18:00:00	Caida Ocupante		M	Masculino	23	20-24	15-29	Motociclista	Conductor
30723	2012-02-11	2012	2	18:00:00	Otro		M	Masculino	40	40-44	30-49	Motociclista	Conductor
30724	2012-02-11	2012	2	18:10:00	Caida Ocupante		M	Masculino	99	Sin dato	Sin dato	Motociclista	Conductor
30725	2012-02-11	2012	2	19:00:00	Caida Ocupante		M	Masculino	49	45-49	30-49	Motociclista	Conductor
30726	2012-02-11	2012	2	20:00:00	Choque	Calle 48 67	M	Masculino	31	30-34	30-49	Motociclista	Conductor
30727	2012-02-11	2012	2	20:00:00	Choque	Calle 48 67	F	Femenino	23	20-24	15-29	Parrillero	Pasajero
30728	2012-02-11	2012	2	21:00:00	Otro		M	Masculino	19	15-19	15-29	Motociclista	Conductor
30729	2012-02-11	2012	2	21:00:00	Otro		F	Femenino	25	25-29	15-29	Parrillero	Pasajero
30730	2012-02-11	2012	2	22:50:00	Choque	Calle 33 74 A	M	Masculino	30	30-34	30-49	Motociclista	Conductor
30731	2012-02-11	2012	2	22:50:00	Choque	Calle 33 74 A	F	Femenino	19	15-19	15-29	Parrillero	Pasajero
30732	2012-02-11	2012	2	23:00:00	Caida Ocupante	Carrera 84 31	M	Masculino	Sin Inf	Sin dato	Sin dato	Motociclista	Conductor
30733	2012-02-11	2012	2	23:30:00	Choque	Diagonal 75 B 2 A	M	Masculino	23	20-24	15-29	Motociclista	Conductor
30734	2012-02-11	2012	2	23:40:00	Choque	Carrera 27 58	M	Masculino	18	15-19	15-29	Motociclista	Conductor
30735	2012-02-11	2012	2	23:45:00	Choque	Calle 78 50 B	M	Masculino	37	35-39	30-49	Motociclista	Conductor
30736	2012-02-12	2012	2	00:00:00	Otro	Calle 52 32	F	Femenino	98	Sin dato	Sin dato	Parrillero	Pasajero
30737	2012-02-12	2012	2	00:10:00	Caida Ocupante		F	Femenino	15	15-19	15-29	Parrillero	Pasajero
30738	2012-02-12	2012	2	00:10:00	Caida Ocupante		M	Masculino	20	20-24	15-29	Motociclista	Conductor
30739	2012-02-12	2012	2	00:50:00	Choque	Calle 41 27	M	Masculino	19	15-19	15-29	Motociclista	Conductor
30740	2012-02-12	2012	2	00:50:00	Choque	Calle 41 27	M	Masculino	17	15-19	15-29	Motociclista	Conductor
30741	2012-02-12	2012	2	01:20:00	Choque	Calle 66 131	M	Masculino	18	15-19	15-29	Motociclista	Conductor
30742	2012-02-12	2012	2	01:30:00	Choque	Carrera 28 50	F	Femenino	21	20-24	15-29	Parrillero	Pasajero
30743	2012-02-12	2012	2	02:40:00	Choque	Carrera 90 44	M	Masculino	26	25-29	15-29	Motociclista	Conductor
30744	2012-02-12	2012	2	04:00:00	Caida Ocupante	Carrera 67 119	M	Masculino	19	15-19	15-29	Parrillero	Pasajero
30745	2012-02-12	2012	2	06:00:00	Caida Ocupante	Calle 68 87	M	Masculino	26	25-29	15-29	Motociclista	Conductor
30746	2012-02-12	2012	2	08:00:00	Choque	Carrera 42 101	M	Masculino	16	15-19	15-29	Motociclista	Conductor
30747	2012-02-12	2012	2	08:00:00	Caida Ocupante	Calle 1 66	M	Masculino	25	25-29	15-29	Motociclista	Conductor
30748	2012-02-12	2012	2	09:10:00	Choque	Tramo 4 Kilometro 2	M	Masculino	33	30-34	30-49	Motociclista	Conductor
30749	2012-02-12	2012	2	09:35:00	Choque	Carrera 29 100 C	M	Masculino	17	15-19	15-29	Motociclista	Conductor
30750	2012-02-12	2012	2	10:00:00	Choque	Calle 26 87	F	Femenino	33	30-34	30-49	Motociclista	Conductor
30751	2012-02-12	2012	2	11:00:00	Atropello	Calle 51 34	M	Masculino	24	20-24	15-29	Motociclista	Conductor
30752	2012-02-12	2012	2	11:30:00	Choque	Calle 9 71 A	M	Masculino	31	30-34	30-49	Motociclista	Conductor
30753	2012-02-12	2012	2	12:00:00	Caida Ocupante	Carrera 93 A 79	M	Masculino	20	20-24	15-29	Motociclista	Conductor
30754	2012-02-12	2012	2	13:30:00	Choque	Carrera 80 65	M	Masculino	21	20-24	15-29	Motociclista	Conductor
30755	2012-02-12	2012	2	13:30:00	Choque	Carrera 80 65	F	Femenino	98	Sin dato	Sin dato	Parrillero	Pasajero
30756	2012-02-12	2012	2	14:30:00	Atropello		M	Masculino	22	20-24	15-29	Motociclista	Conductor
30757	2012-02-12	2012	2	15:30:00	Choque	Carrera 46 97	M	Masculino	25	25-29	15-29	Motociclista	Conductor
30758	2012-02-12	2012	2	15:30:00	Choque	Carrera 46 97	M	Masculino	98	Sin dato	Sin dato	Parrillero	Pasajero
30759	2012-02-12	2012	2	15:40:00	Otro	Carrera 81 45	F	Femenino	44	40-44	30-49	Parrillero	Pasajero
30760	2012-02-12	2012	2	15:40:00	Otro	Carrera 81 45	M	Masculino	44	40-44	30-49	Motociclista	Conductor
30761	2012-02-12	2012	2	16:00:00	Atropello	Calle 57 CC 24	M	Masculino	24	20-24	15-29	Motociclista	Conductor
30762	2012-02-12	2012	2	16:40:00	Otro	Calle 38 25	M	Masculino	33	30-34	30-49	Motociclista	Conductor
30763	2012-02-12	2012	2	16:50:00	Caida Ocupante	Calle 86 43	M	Masculino	18	15-19	15-29	Motociclista	Conductor
30764	2012-02-12	2012	2	18:15:00	Otro	Calle 67 43	F	Femenino	98	Sin dato	Sin dato	Parrillero	Pasajero
30765	2012-02-12	2012	2	18:30:00	Choque	Carrera 33 47	M	Masculino	24	20-24	15-29	Motociclista	Conductor
30766	2012-02-12	2012	2	18:30:00	Otro		F	Femenino	98	Sin dato	Sin dato	Parrillero	Pasajero
30767	2012-02-12	2012	2	19:20:00	Otro	Carrera 65 26	F	Femenino	98	Sin dato	Sin dato	Parrillero	Pasajero
30768	2012-02-12	2012	2	20:00:00	Otro		M	Masculino	37	35-39	30-49	Motociclista	Conductor
30769	2012-02-12	2012	2	20:00:00	Otro		F	Femenino	98	Sin dato	Sin dato	Parrillero	Pasajero
30770	2012-02-12	2012	2	21:00:00	Otro	Carrera 43 48	M	Masculino	20	20-24	15-29	Motociclista	Conductor
30771	2012-02-12	2012	2	21:20:00	Otro	Calle 4 C 6	M	Masculino	39	35-39	30-49	Motociclista	Conductor
30772	2012-02-12	2012	2	21:20:00	Otro	Calle 4 C 6	F	Femenino	98	Sin dato	Sin dato	Parrillero	Pasajero
30773	2012-02-12	2012	2	22:30:00	Otro	Tramo 8 Kilometro 2	M	Masculino	22	20-24	15-29	Motociclista	Conductor
30774	2012-02-12	2012	2	22:30:00	Otro	Tramo 8 Kilometro 2	M	Masculino	98	Sin dato	Sin dato	Parrillero	Pasajero
30775	2012-02-12	2012	2	22:30:00	Choque	Carrera 30 12 A	M	Masculino	26	25-29	15-29	Motociclista	Conductor
30776	2012-02-12	2012	2	22:30:00	Choque	Carrera 81 30 A	M	Masculino	42	40-44	30-49	Motociclista	Conductor
30777	2012-02-12	2012	2	22:30:00	Choque	Carrera 81 30 A	M	Masculino	98	Sin dato	Sin dato	Parrillero	Pasajero
30778	2012-02-12	2012	2	22:50:00	Otro	Calle 50 37	M	Masculino	30	30-34	30-49	Motociclista	Conductor
30779	2012-02-13	2012	2	05:00:00	Choque	Carrera 48 31	M	Masculino	36	35-39	30-49	Motociclista	Conductor
30780	2012-02-13	2012	2	07:30:00	Choque	Carrera 50 30	F	Femenino	26	25-29	15-29	Motociclista	Conductor
30781	2012-02-13	2012	2	07:30:00	Choque	Carrera 50 30	F	Femenino	26	25-29	15-29	Parrillero	Pasajero
30782	2012-02-13	2012	2	07:40:00	Volcamiento	Calle 52 9	M	Masculino	98	Sin dato	Sin dato	Parrillero	Pasajero
30783	2012-02-13	2012	2	08:00:00	Caida Ocupante		M	Masculino	30	30-34	30-49	Motociclista	Conductor
30784	2012-02-13	2012	2	08:00:00	Otro		M	Masculino	24	20-24	15-29	Motociclista	Conductor
30785	2012-02-13	2012	2	08:20:00	Choque	Carrera 66 B 40	M	Masculino	21	20-24	15-29	Motociclista	Conductor
30786	2012-02-13	2012	2	08:20:00	Choque	Carrera 66 B 40	M	Masculino	30	30-34	30-49	Parrillero	Pasajero
30787	2012-02-13	2012	2	09:30:00	Otro	Carrera 33 64	F	Femenino	98	Sin dato	Sin dato	Parrillero	Pasajero
30788	2012-02-13	2012	2	10:00:00	Volcamiento	Carrera 11 7 A	M	Masculino	22	20-24	15-29	Motociclista	Conductor
30789	2012-02-13	2012	2	10:30:00	Choque	Carrera 88 43	M	Masculino	24	20-24	15-29	Motociclista	Conductor
30790	2012-02-13	2012	2	13:30:00	Choque	Carrera 48 16	M	Masculino	18	15-19	15-29	Motociclista	Conductor
30791	2012-02-13	2012	2	13:30:00	Choque	Calle 19 42	M	Masculino	24	20-24	15-29	Parrillero	Pasajero
30792	2012-02-13	2012	2	13:30:00	Choque	Calle 19 42	M	Masculino	20	20-24	15-29	Motociclista	Conductor
30793	2012-02-13	2012	2	13:30:00	Choque	Calle 19 42	M	Masculino	20	20-24	15-29	Motociclista	Conductor
30794	2012-02-13	2012	2	13:30:00	Otro	Calle 33 74 E	M	Masculino	24	20-24	15-29	Motociclista	Conductor
30795	2012-02-13	2012	2	14:00:00	Otro	Diagonal 28 16	M	Masculino	49	45-49	30-49	Motociclista	Conductor
30796	2012-02-13	2012	2	15:00:00	Otro		M	Masculino	28	25-29	15-29	Motociclista	Conductor
30797	2012-02-13	2012	2	15:30:00	Choque	Carrera 39 59	M	Masculino	24	20-24	15-29	Motociclista	Conductor
30798	2012-02-13	2012	2	15:30:00	Choque	Calle 1 Sur 50 G	M	Masculino	98	Sin dato	Sin dato	Motociclista	Conductor
30799	2012-02-13	2012	2	16:00:00	Caida Ocupante		M	Masculino	25	25-29	15-29	Motociclista	Conductor
30800	2012-02-13	2012	2	16:20:00	Otro	Carrera 64 C 103 E	M	Masculino	29	25-29	15-29	Motociclista	Conductor
30801	2012-02-13	2012	2	16:20:00	Otro	Carrera 64 C 103 E	F	Femenino	49	45-49	30-49	Parrillero	Pasajero
30802	2012-02-13	2012	2	17:00:00	Choque	Calle 30 78	M	Masculino	42	40-44	30-49	Motociclista	Conductor
30803	2012-02-13	2012	2	17:55:00	Choque	Carrera 37 A 29	M	Masculino	14	10-14	1-14	Motociclista	Conductor
30804	2012-02-13	2012	2	18:00:00	Caida Ocupante	Carrera 62 62	M	Masculino	26	25-29	15-29	Motociclista	Conductor
30805	2012-02-13	2012	2	18:00:00	Choque	Carrera 63 72	F	Femenino	27	25-29	15-29	Parrillero	Pasajero
30806	2012-02-13	2012	2	18:00:00	Otro	Calle 40 28	M	Masculino	31	30-34	30-49	Motociclista	Conductor
30807	2012-02-13	2012	2	18:30:00	Otro	Carrera 62 67	M	Masculino	26	25-29	15-29	Motociclista	Conductor
30808	2012-02-13	2012	2	19:00:00	Choque	Calle 115 70	F	Femenino	15	15-19	15-29	Parrillero	Pasajero
30809	2012-02-13	2012	2	19:15:00	Choque	Carrera 80 25	F	Femenino	31	30-34	30-49	Motociclista	Conductor
30810	2012-02-13	2012	2	20:00:00	Choque	Carrera 76 32 BB	M	Masculino	24	20-24	15-29	Motociclista	Conductor
30811	2012-02-13	2012	2	20:10:00	Choque	Diagonal 74 B 69 C	M	Masculino	21	20-24	15-29	Motociclista	Conductor
30812	2012-02-13	2012	2	21:00:00	Choque	Transversal 39 B 77	M	Masculino	29	25-29	15-29	Motociclista	Conductor
30813	2012-02-13	2012	2	21:00:00	Choque	Carrera 45 104 B	F	Femenino	14	10-14	1-14	Motociclista	Conductor
30814	2012-02-13	2012	2	21:30:00	Caida Ocupante	Carrera 43 85	F	Femenino	42	40-44	30-49	Parrillero	Pasajero
30815	2012-02-14	2012	2	00:05:00	Otro		M	Masculino	29	25-29	15-29	Motociclista	Conductor
30816	2012-02-14	2012	2	06:00:00	Choque	Carrera 80 80	M	Masculino	58	55-59	50-64	Motociclista	Conductor
30817	2012-02-14	2012	2	06:45:00	Choque	Calle 54 36	M	Masculino	17	15-19	15-29	Motociclista	Conductor
30818	2012-02-14	2012	2	06:45:00	Choque	Calle 54 36	F	Femenino	13	10-14	1-14	Parrillero	Pasajero
30819	2012-02-14	2012	2	07:00:00	Choque	Calle 50 67	M	Masculino	112	Sin dato	Sin dato	Parrillero	Pasajero
30820	2012-02-14	2012	2	07:40:00	Atropello	Calle 50 81 B	M	Masculino	27	25-29	15-29	Motociclista	Conductor
30821	2012-02-14	2012	2	08:45:00	Choque	Carrera 76 27	M	Masculino	44	40-44	30-49	Motociclista	Conductor
30822	2012-02-14	2012	2	10:30:00	Caida Ocupante	Carrera 50 33	M	Masculino	27	25-29	15-29	Motociclista	Conductor
30823	2012-02-14	2012	2	11:20:00	Choque	Carrera 52 65	M	Masculino	41	40-44	30-49	Motociclista	Conductor
30824	2012-02-14	2012	2	11:30:00	Choque	Calle 65 84	M	Masculino	23	20-24	15-29	Motociclista	Conductor
30825	2012-02-14	2012	2	12:10:00	Otro	Carrera 64 CC 115	M	Masculino	100	Sin dato	Sin dato	Motociclista	Conductor
30826	2012-02-14	2012	2	14:00:00	Choque	Carrera 74 99	M	Masculino	21	20-24	15-29	Motociclista	Conductor
30827	2012-02-14	2012	2	14:00:00	Choque	Carrera 74 99	M	Masculino	26	25-29	15-29	Parrillero	Pasajero
30828	2012-02-14	2012	2	14:00:00	Volcamiento	Calle 18 90	M	Masculino	17	15-19	15-29	Motociclista	Conductor
30829	2012-02-14	2012	2	15:00:00	Atropello	Carrera 46 107 D	M	Masculino	22	20-24	15-29	Motociclista	Conductor
30830	2012-02-14	2012	2	17:15:00	Caida Ocupante	Carrera 65 71	M	Masculino	19	15-19	15-29	Motociclista	Conductor
30831	2012-02-14	2012	2	17:50:00	Choque	Carrera 55 41	M	Masculino	27	25-29	15-29	Motociclista	Conductor
[truncated: 85,972 more rows]

## Sheet: Dictionary
N°	Variable	Descripción/medición	Categorías
Registros de lesionados in situ
1	Fecha Incidente	Fecha en la que se presentó el incidente (día/mes/año)	---
2	Mes Incidente*	Mes en el que ocurrió el incidente. Variable extraída de la fecha del incidente	1. Ene
			2. Feb
			3. Mar
			4. Abri
			5. May
			6. Jun
			7. Jul
			8. Ago
			9. Sep
			10. Oct
			11. Nov
			12. Dic
3	Año Incidente*	Año en el que ocurrió el incidente que llevó a la muerte al motociclista. Variable extraída de la fecha del incidente	---
4	Hora Incidente*	Hora en la que se presentó el incidente del motociclista (hh:mm). Se recodificó en rangos de dos horas	---
5	Clase de incidente	Indica la forma cómo se produjo	1.Choque
			2. Caida Ocupante
			3. Volcamiento
			4. Atropello
			5. Incendio
			6. Otro
			7. Sin dato
6	Dirección incidente	Dirección en la cual ocurrieron los hechos. Fue homologada para geocodificación y recodificada con las direcciones de MapGIS	---
7	Comuna/Corregimiento del incidente	Extraida de la geocodificación de las direcciones en MapGIS	16 comunas y 5 corregimiento
8	Sexo	Sexo del lesionado	1. Hombre
			2. Mujer
9	Edad	Edad del lesionado en años	---
10	Grupo de edad*	Grupo de edad del lesionado (años). Variable recodificada a partir de la edad.	En grupos quinquenales de 1-4 años a 80 y más, y sin dato.
			Y en los siguientes grupos
			2014-01-01
			15-29
			30-49
			50-64
			65 y más
			Sin dato
11	Condición	A esta variable se le renombraron las categorías. De motociclistas a conductor y de parrillero a pasajero	Conductor
			Pasajero
