# Supplementary material for: Loss of years of healthy life due to road incidents of motorcyclists in the city of Medellin, 2012 to 2015
Source: PLoS One. 2021 Aug 27;16(8):e0256758. doi: 10.1371/journal.pone.0256758 (PMC8396781; doi:10.1371/journal.pone.0256758)
Supplement: S3 Dataset — (XLSX) [file pone.0256758.s007.xlsx]

## Sheet: Data 2012-2015
year	ID	tipo_usuario	Condicion_Final	edad	tipo_edad	Grupo_edad	sexo	Servicio	Naturaleza_1	Naturaleza_2	Naturaleza_3	Naturaleza_4	DW1	DW2	DW3	DW4	Nro_naturalezas_observadas	CASOS NL1	CASOS NL2	CASOS NL3	CASOS NL4	DW ajustado para las 4 NL
2012	413	5	Motociclista	29	1	25-29	Masculino	Hospitalización	Fractura del hueso facial (a corto o largo plazo, con o sin tratamiento)	Lesion en los ojos (corto plazo)	No	No	0.067	0.054	0	0	2	17	18	0	0	0.117382
2012	414	4	Motociclista	16	1	15-19	Masculino	Consulta Externa	Lesion cerebral traumatica grave, a corto plazo (con o sin tratamiento)	Herida abierta (a corto plazo, con o sin tratamiento)	Lesion en los ojos (corto plazo)	No	0.214	0.006	0.054	0	3	104	109	4	0	0.260905
2012	415	5	Motociclista	19	1	15-19	Femenino	Hospitalización	Fractura del hueso facial (a corto o largo plazo, con o sin tratamiento)	Herida abierta (a corto plazo, con o sin tratamiento)	No	No	0.067	0.006	0	0	2	3	38	0	0	0.072598
2012	416	5	Motociclista	28	1	25-29	Femenino	Hospitalización	Fractura del hueso facial (a corto o largo plazo, con o sin tratamiento)	Herida abierta (a corto plazo, con o sin tratamiento)	No	No	0.067	0.006	0	0	2	3	53	0	0	0.072598
2012	417	5	Motociclista	15	1	15-19	Masculino	Hospitalización	Fractura del hueso facial (a corto o largo plazo, con o sin tratamiento)	Herida abierta (a corto plazo, con o sin tratamiento)	No	No	0.067	0.006	0	0	2	9	109	0	0	0.072598
2012	418	5	Motociclista	29	1	25-29	Masculino	Consulta Externa	Lesion cerebral traumatica grave, a corto plazo (con o sin tratamiento)	Herida abierta (a corto plazo, con o sin tratamiento)	No	No	0.214	0.006	0	0	2	104	163	0	0	0.218716
2012	419	5	Motociclista	20	1	20-24	Masculino	Consulta Externa	Fractura del hueso facial (a corto o largo plazo, con o sin tratamiento)	Herida abierta (a corto plazo, con o sin tratamiento)	No	No	0.067	0.006	0	0	2	13	220	0	0	0.072598
2012	420	5	Motociclista	25	1	25-29	Masculino	Hospitalización	Fractura del hueso facial (a corto o largo plazo, con o sin tratamiento)	Herida abierta (a corto plazo, con o sin tratamiento)	No	No	0.067	0.006	0	0	2	17	163	0	0	0.072598
2012	417	3	Motociclista	19	1	15-19	Masculino	Hospitalización	Fractura del hueso facial (a corto o largo plazo, con o sin tratamiento)	Herida abierta (a corto plazo, con o sin tratamiento)	No	No	0.067	0.006	0	0	2	9	109	0	0	0.072598
2012	419	5	Motociclista	21	1	20-24	Masculino	Hospitalización	Fractura del hueso facial (a corto o largo plazo, con o sin tratamiento)	Herida abierta (a corto plazo, con o sin tratamiento)	No	No	0.067	0.006	0	0	2	13	220	0	0	0.072598
2012	417	5	Motociclista	16	1	15-19	Masculino	Hospitalización	Fractura del hueso facial (a corto o largo plazo, con o sin tratamiento)	Herida abierta (a corto plazo, con o sin tratamiento)	No	No	0.067	0.006	0	0	2	9	109	0	0	0.072598
2012	417	5	Motociclista	19	1	15-19	Masculino	Hospitalización	Fractura del hueso facial (a corto o largo plazo, con o sin tratamiento)	Herida abierta (a corto plazo, con o sin tratamiento)	No	No	0.067	0.006	0	0	2	9	109	0	0	0.072598
2012	421	5	Motociclista	24	1	20-24	Masculino	Hospitalización	Lesion cerebral traumatica grave, a corto plazo (con o sin tratamiento)	Herida abierta (a corto plazo, con o sin tratamiento)	No	No	0.214	0.006	0	0	2	120	220	0	0	0.218716
2012	422	5	Motociclista	31	1	30-34	Masculino	Consulta Externa	Lesion cerebral traumatica grave, a corto plazo (con o sin tratamiento)	Herida abierta (a corto plazo, con o sin tratamiento)	No	No	0.214	0.006	0	0	2	62	128	0	0	0.218716
2012	423	5	Motociclista	29	1	25-29	Masculino	Consulta Externa	Lesion cerebral traumatica grave, a corto plazo (con o sin tratamiento)	Lesion en los ojos (corto plazo)	Herida abierta (a corto plazo, con o sin tratamiento)	No	0.214	0.054	0.006	0	3	104	18	163	0	0.260905
2012	424	5	Motociclista	17	1	15-19	Masculino	Hospitalización	Lesion cerebral traumatica grave, a corto plazo (con o sin tratamiento)	Fractura del hueso facial (a corto o largo plazo, con o sin tratamiento)	No	No	0.214	0.067	0	0	2	104	9	0	0	0.266662
2012	425	5	Motociclista	21	1	20-24	Masculino	Consulta Externa	Fractura de radio o cubito (a corto-largo plazo, con o sin tratamiento)	Herida abierta (a corto plazo, con o sin tratamiento)	Fractura del hueso facial (a corto o largo plazo, con o sin tratamiento)	No	0.028	0.006	0.067	0	3	77	220	13	0	0.0985653
2012	426	5	Motociclista	46	1	45-49	Masculino	Hospitalización	Lesion por aplastamiento (a corto o largo plazo, con o sin tratamiento)	Fractura del hueso facial (a corto o largo plazo, con o sin tratamiento)	No	No	0.132	0.067	0	0	2	4	2	0	0	0.190156
2012	427	5	Motociclista	22	1	20-24	Femenino	Consulta Externa	Otras lesiones de musculos y tendones (incluye esguinces, distensiones y dislocaciones distintas de hombro, rodilla, cadera)	No	No	No	0.008	0	0	0	1	141	0	0	0	0.008
2012	428	5	Motociclista	23	1	20-24	Masculino	Consulta Externa	Otras lesiones de musculos y tendones (incluye esguinces, distensiones y dislocaciones distintas de hombro, rodilla, cadera)	No	No	No	0.008	0	0	0	1	239	0	0	0	0.008
2012	429	5	Motociclista	60	1	60-64	Masculino	Hospitalización	Lesion en los ojos (corto plazo)	No	No	No	0.054	0	0	0	1	5	0	0	0	0.054
2012	430	5	Motociclista	18	1	15-19	Masculino	Hospitalización	Lesion cerebral traumatica, consecuencias a largo plazo, moderada (con o sin tratamiento)	No	No	No	0.231	0	0	0	1	4	0	0	0	0.231
2012	431	2	Motociclista	16	1	15-19	Masculino	Hospitalización	Lesion cerebral traumatica grave, a corto plazo (con o sin tratamiento)	No	No	No	0.214	0	0	0	1	104	0	0	0	0.214
2012	431	2	Motociclista	16	1	15-19	Masculino	Consulta Externa	Lesion cerebral traumatica grave, a corto plazo (con o sin tratamiento)	No	No	No	0.214	0	0	0	1	104	0	0	0	0.214
2012	432	1	Motociclista	29	1	25-29	Masculino	Hospitalización	Lesion cerebral traumatica, consecuencias a largo plazo, moderada (con o sin tratamiento)	Lesion cerebral traumatica grave, a corto plazo (con o sin tratamiento)	No	No	0.231	0.214	0	0	2	4	104	0	0	0.395566
2012	433	2	Motociclista	16	1	15-19	Masculino	Hospitalización	Lesion cerebral traumatica, consecuencias a largo plazo, moderada (con o sin tratamiento)	Lesion cerebral traumatica grave, a corto plazo (con o sin tratamiento)	No	No	0.231	0.214	0	0	2	4	104	0	0	0.395566
2012	434	5	Motociclista	11	1	10-14	Femenino	Hospitalización	Herida abierta (a corto plazo, con o sin tratamiento)	Lesion cerebral traumatica, consecuencias a largo plazo, moderada (con o sin tratamiento)	No	No	0.006	0.231	0	0	2	3	1	0	0	0.235614
2012	435	4	Motociclista	17	1	15-19	Femenino	Consulta Externa	Herida abierta (a corto plazo, con o sin tratamiento)	Lesion cerebral traumatica grave, a corto plazo (con o sin tratamiento)	No	No	0.006	0.214	0	0	2	38	51	0	0	0.218716
2012	428	5	Motociclista	24	1	20-24	Masculino	Consulta Externa	Otras lesiones de musculos y tendones (incluye esguinces, distensiones y dislocaciones distintas de hombro, rodilla, cadera)	No	No	No	0.008	0	0	0	1	239	0	0	0	0.008
2012	436	5	Motociclista	32	1	30-34	Masculino	Consulta Externa	Herida abierta (a corto plazo, con o sin tratamiento)	Lesion cerebral traumatica grave, a corto plazo (con o sin tratamiento)	No	No	0.006	0.214	0	0	2	128	62	0	0	0.218716
2012	437	5	Motociclista	25	1	25-29	Masculino	Consulta Externa	Otras lesiones de musculos y tendones (incluye esguinces, distensiones y dislocaciones distintas de hombro, rodilla, cadera)	No	No	No	0.008	0	0	0	1	177	0	0	0	0.008
2012	438	5	Motociclista	31	1	30-34	Masculino	Consulta Externa	Fractura de columna vertebral (corto o largo plazo, con o sin tratamiento)	Fractura de pelvis (corto -largo plazo)	Lesion cerebral traumatica grave, a corto plazo (con o sin tratamiento)	No	0.111	0.279	0.214	0	3	1	4	62	0	0.496198
2012	439	5	Motociclista	31	1	30-34	Femenino	Consulta Externa	Otras lesiones de musculos y tendones (incluye esguinces, distensiones y dislocaciones distintas de hombro, rodilla, cadera)	No	No	No	0.008	0	0	0	1	98	0	0	0	0.008
2012	440	5	Motociclista	29	1	25-29	Femenino	Consulta Externa	Otras lesiones de musculos y tendones (incluye esguinces, distensiones y dislocaciones distintas de hombro, rodilla, cadera)	No	No	No	0.008	0	0	0	1	141	0	0	0	0.008
2012	441	5	Motociclista	43	1	40-44	Masculino	Consulta Externa	Otras lesiones de musculos y tendones (incluye esguinces, distensiones y dislocaciones distintas de hombro, rodilla, cadera)	No	No	No	0.008	0	0	0	1	68	0	0	0	0.008
2012	442	5	Motociclista	37	1	35-39	Masculino	Urgencias	Otras lesiones de musculos y tendones (incluye esguinces, distensiones y dislocaciones distintas de hombro, rodilla, cadera)	No	No	No	0.008	0	0	0	1	84	0	0	0	0.008
2012	442	5	Motociclista	35	1	35-39	Masculino	Consulta Externa	Otras lesiones de musculos y tendones (incluye esguinces, distensiones y dislocaciones distintas de hombro, rodilla, cadera)	No	No	No	0.008	0	0	0	1	84	0	0	0	0.008
2012	437	5	Motociclista	27	1	25-29	Masculino	Urgencias	Otras lesiones de musculos y tendones (incluye esguinces, distensiones y dislocaciones distintas de hombro, rodilla, cadera)	No	No	No	0.008	0	0	0	1	177	0	0	0	0.008
2012	443	5	Motociclista	45	1	45-49	Masculino	Consulta Externa	Otras lesiones de musculos y tendones (incluye esguinces, distensiones y dislocaciones distintas de hombro, rodilla, cadera)	No	No	No	0.008	0	0	0	1	65	0	0	0	0.008
2012	417	5	Motociclista	15	1	15-19	Masculino	Hospitalización	Fractura del hueso facial (a corto o largo plazo, con o sin tratamiento)	Herida abierta (a corto plazo, con o sin tratamiento)	No	No	0.067	0.006	0	0	2	9	109	0	0	0.072598
2012	444	5	Motociclista	18	1	15-19	Masculino	Consulta Externa	Otras lesiones de musculos y tendones (incluye esguinces, distensiones y dislocaciones distintas de hombro, rodilla, cadera)	Contusion en cualquier parte del cuerpo	No	No	0.008	0.008	0	0	2	87	200	0	0	0.015936
2012	445	5	Motociclista	37	1	35-39	Masculino	Consulta Externa	Lesion cerebral traumatica grave, a corto plazo (con o sin tratamiento)	Otras lesiones de musculos y tendones (incluye esguinces, distensiones y dislocaciones distintas de hombro, rodilla, cadera)	No	No	0.214	0.008	0	0	2	44	84	0	0	0.220288
2012	446	5	Motociclista	46	1	45-49	Femenino	Consulta Externa	Lesion cerebral traumatica grave, a corto plazo (con o sin tratamiento)	Otras lesiones de musculos y tendones (incluye esguinces, distensiones y dislocaciones distintas de hombro, rodilla, cadera)	No	No	0.214	0.008	0	0	2	22	29	0	0	0.220288
2012	447	5	Motociclista	28	1	25-29	Masculino	Consulta Externa	Contusion en cualquier parte del cuerpo	Otras lesiones de musculos y tendones (incluye esguinces, distensiones y dislocaciones distintas de hombro, rodilla, cadera)	No	No	0.008	0.008	0	0	2	465	177	0	0	0.015936
2012	448	5	Motociclista	21	1	20-24	Femenino	Consulta Externa	Fractura del cuello del femur o de cadera (a corto/largo plazo, con o sin tratamiento)	Otras lesiones de musculos y tendones (incluye esguinces, distensiones y dislocaciones distintas de hombro, rodilla, cadera)	No	No	0.258	0.008	0	0	2	4	141	0	0	0.263936
2012	449	4	Motociclista	21	1	20-24	Masculino	Consulta Externa	Lesion grave en el pecho (a largo plazo, con o sin tratamiento)	Fractura de esternon y / o fractura de una o dos costillas (a corto plazo, con o sin tratamiento)	No	No	0.369	0.103	0	0	2	2	10	0	0	0.433993
2012	450	5	Motociclista	25	1	25-29	Masculino	Hospitalización	Hemorragia interna en el abdomen y la pelvis	Fractura de columna vertebral (corto o largo plazo, con o sin tratamiento)	No	No	0.279	0.111	0	0	2	9	1	0	0	0.359031
2012	451	5	Motociclista	46	1	45-49	Femenino	Hospitalización	Fractura de columna vertebral (corto o largo plazo, con o sin tratamiento)	Fractura de pelvis (corto -largo plazo)	No	No	0.111	0.279	0	0	2	1	2	0	0	0.359031
2012	452	5	Motociclista	15	1	15-19	Masculino	Consulta Externa	Lesion de la medula espinal debajo del nivel del cuello (tratada/notratada)	No	No	No	0.623	0	0	0	1	1	0	0	0	0.623
2012	453	5	Motociclista	23	1	20-24	Masculino	Hospitalización	Hemorragia interna en el abdomen y la pelvis	No	No	No	0.279	0	0	0	1	7	0	0	0	0.279
2012	454	4	Motociclista	25	1	25-29	Masculino	Consulta Externa	Herida abierta (a corto plazo, con o sin tratamiento)	No	No	No	0.006	0	0	0	1	163	0	0	0	0.006
2012	455	5	Motociclista	38	1	35-39	Masculino	Consulta Externa	Dislocacion del hombro (a largo plazo, con o sin tratamiento)	No	No	No	0.062	0	0	0	1	26	0	0	0	0.062
2012	456	5	Motociclista	16	1	15-19	Femenino	Consulta Externa	Lesion cerebral traumatica grave, a corto plazo (con o sin tratamiento)	Contusion en cualquier parte del cuerpo	No	No	0.214	0.008	0	0	2	51	117	0	0	0.220288
2012	457	2	Motociclista	20	1	20-24	Masculino	Consulta Externa	Fractura de rotula, tibia o perone o tobillo (a largo plazo, con o sin tratamiento)	Contusion en cualquier parte del cuerpo	No	No	0.05	0.008	0	0	2	33	571	0	0	0.0576
2012	458	5	Motociclista	30	1	30-34	Masculino	Hospitalización	Herida abierta (a corto plazo, con o sin tratamiento)	No	No	No	0.006	0	0	0	1	128	0	0	0	0.006
2012	459	5	Motociclista	23	1	20-24	Masculino	Hospitalización	Fractura de radio o cubito (a corto-largo plazo, con o sin tratamiento)	Herida abierta (a corto plazo, con o sin tratamiento)	No	No	0.028	0.006	0	0	2	77	220	0	0	0.033832
2012	460	5	Motociclista	27	1	25-29	Masculino	Hospitalización	Fractura de radio o cubito (a corto-largo plazo, con o sin tratamiento)	Herida abierta (a corto plazo, con o sin tratamiento)	No	No	0.028	0.006	0	0	2	64	163	0	0	0.033832
2012	461	5	Motociclista	30	1	30-34	Masculino	Consulta Externa	Fractura de radio o cubito (a corto-largo plazo, con o sin tratamiento)	No	No	No	0.028	0	0	0	1	49	0	0	0	0.028
2012	462	5	Motociclista	53	1	50-54	Femenino	Hospitalización	Fractura de radio o cubito (a corto-largo plazo, con o sin tratamiento)	No	No	No	0.028	0	0	0	1	11	0	0	0	0.028
2012	463	5	Motociclista	49	1	45-49	Masculino	Consulta Externa	Contusion en cualquier parte del cuerpo	No	No	No	0.008	0	0	0	1	128	0	0	0	0.008
2012	464	5	Motociclista	33	1	30-34	Masculino	Consulta Externa	Contusion en cualquier parte del cuerpo	No	No	No	0.008	0	0	0	1	323	0	0	0	0.008
2012	465	5	Motociclista	19	1	15-19	Masculino	Consulta Externa	Dislocacion del hombro (a largo plazo, con o sin tratamiento)	Contusion en cualquier parte del cuerpo	No	No	0.062	0.008	0	0	2	11	200	0	0	0.069504
2012	466	5	Motociclista	23	1	20-24	Masculino	Hospitalización	Amputacion de dedo (s), excluyendo el pulgar	No	No	No	0.005	0	0	0	1	1	0	0	0	0.005
2012	467	5	Motociclista	44	1	40-44	Masculino	Hospitalización	Lesion cerebral traumatica, consecuencias a largo plazo, moderada (con o sin tratamiento)	Amputacion de dedo (s), excluyendo el pulgar	No	No	0.231	0.005	0	0	2	3	1	0	0	0.234845
2012	463	5	Motociclista	49	1	45-49	Masculino	Consulta Externa	Contusion en cualquier parte del cuerpo	No	No	No	0.008	0	0	0	1	128	0	0	0	0.008
2012	468	5	Motociclista	43	1	40-44	Masculino	Consulta Externa	Contusion en cualquier parte del cuerpo	No	No	No	0.008	0	0	0	1	168	0	0	0	0.008
2012	469	5	Motociclista	31	1	30-34	Femenino	Consulta Externa	Fractura de radio o cubito (a corto-largo plazo, con o sin tratamiento)	Contusion en cualquier parte del cuerpo	No	No	0.028	0.008	0	0	2	17	164	0	0	0.035776
2012	470	5	Motociclista	24	1	20-24	Masculino	Consulta Externa	Contusion en cualquier parte del cuerpo	No	No	No	0.008	0	0	0	1	571	0	0	0	0.008
2012	471	5	Motociclista	29	1	25-29	Femenino	Consulta Externa	Lesion cerebral traumatica, consecuencias a largo plazo, menor (con o sin tratamiento)	Lesion cerebral traumatica grave, a corto plazo (con o sin tratamiento)	Contusion en cualquier parte del cuerpo	No	0.094	0.214	0.008	0	3	1	57	228	0	0.293581
2012	472	5	Motociclista	24	1	20-24	Masculino	Consulta Externa	Contusion en cualquier parte del cuerpo	Otras lesiones de musculos y tendones (incluye esguinces, distensiones y dislocaciones distintas de hombro, rodilla, cadera)	No	No	0.008	0.008	0	0	2	571	239	0	0	0.015936
2012	473	5	Motociclista	30	1	30-34	Masculino	Consulta Externa	Amputacion de dedo (s), excluyendo el pulgar	Otras lesiones de musculos y tendones (incluye esguinces, distensiones y dislocaciones distintas de hombro, rodilla, cadera)	Contusion en cualquier parte del cuerpo	No	0.005	0.008	0.008	0	3	2	150	323	0	0.0208563
2012	474	5	Motociclista	28	1	25-29	Masculino	Consulta Externa	Contusion en cualquier parte del cuerpo	No	No	No	0.008	0	0	0	1	465	0	0	0	0.008
2012	475	5	Motociclista	24	1	20-24	Femenino	Consulta Externa	Contusion en cualquier parte del cuerpo	Herida abierta (a corto plazo, con o sin tratamiento)	No	No	0.008	0.006	0	0	2	245	63	0	0	0.013952
2012	476	5	Motociclista	39	1	35-39	Masculino	Consulta Externa	Lesion cerebral traumatica grave, a corto plazo (con o sin tratamiento)	Contusion en cualquier parte del cuerpo	No	No	0.214	0.008	0	0	2	44	170	0	0	0.220288
2012	477	2	Motociclista	25	1	25-29	Masculino	Consulta Externa	Amputacion del pulgar (a largo plazo)	Contusion en cualquier parte del cuerpo	No	No	0.011	0.008	0	0	2	1	465	0	0	0.018912
2012	478	5	Motociclista	26	1	25-29	Masculino	Consulta Externa	Hemorragia interna en el abdomen y la pelvis	Fractura de rotula, tibia o perone o tobillo (a largo plazo, con o sin tratamiento)	Contusion en cualquier parte del cuerpo	No	0.279	0.05	0.008	0	3	9	154	465	0	0.32053
2012	479	5	Motociclista	22	1	20-24	Femenino	Hospitalización	Amputacion de dedo (s) del pie	Fractura de rotula, tibia o perone o tobillo (a largo plazo, con o sin tratamiento)	No	No	0.006	0.05	0	0	2	1	5	0	0	0.0557
2012	480	5	Motociclista	18	1	15-19	Masculino	Consulta Externa	Lesion cerebral traumatica grave, a corto plazo (con o sin tratamiento)	Contusion en cualquier parte del cuerpo	No	No	0.214	0.008	0	0	2	104	200	0	0	0.220288
2012	481	5	Motociclista	19	1	15-19	Masculino	Consulta Externa	Contusion en cualquier parte del cuerpo	No	No	No	0.008	0	0	0	1	200	0	0	0	0.008
2012	482	5	Motociclista	25	1	25-29	Masculino	Consulta Externa	Otras lesiones de musculos y tendones (incluye esguinces, distensiones y dislocaciones distintas de hombro, rodilla, cadera)	Contusion en cualquier parte del cuerpo	No	No	0.008	0.008	0	0	2	177	465	0	0	0.015936
2012	483	5	Motociclista	23	1	20-24	Masculino	Hospitalización	Amputacion de dedo (s) del pie	Fractura de los huesos del pie (a corto plazo, con o sin tratamiento)	No	No	0.006	0.026	0	0	2	2	91	0	0	0.031844
2012	484	5	Motociclista	22	1	20-24	Femenino	Hospitalización	Fractura de los huesos del pie (a corto plazo, con o sin tratamiento)	Otras lesiones de musculos y tendones (incluye esguinces, distensiones y dislocaciones distintas de hombro, rodilla, cadera)	No	No	0.026	0.008	0	0	2	33	141	0	0	0.033792
2012	427	5	Motociclista	20	1	20-24	Femenino	Consulta Externa	Otras lesiones de musculos y tendones (incluye esguinces, distensiones y dislocaciones distintas de hombro, rodilla, cadera)	No	No	No	0.008	0	0	0	1	141	0	0	0	0.008
2012	485	5	Motociclista	25	1	25-29	Masculino	Hospitalización	Herida abierta (a corto plazo, con o sin tratamiento)	Quemaduras, <20% del area superficial quemada total sin quemaduras en las vias respiratorias inferiores (a corto plazo, con o sin tratamiento)	No	No	0.006	0.141	0	0	2	163	4	0	0	0.146154
2012	421	5	Motociclista	23	1	20-24	Masculino	Hospitalización	Lesion cerebral traumatica grave, a corto plazo (con o sin tratamiento)	Herida abierta (a corto plazo, con o sin tratamiento)	No	No	0.214	0.006	0	0	2	120	220	0	0	0.218716
2012	486	5	Motociclista	27	1	25-29	Masculino	Hospitalización	Herida abierta (a corto plazo, con o sin tratamiento)	Fractura del hueso facial (a corto o largo plazo, con o sin tratamiento)	No	No	0.006	0.067	0	0	2	163	17	0	0	0.072598
2012	419	5	Motociclista	24	1	20-24	Masculino	Hospitalización	Fractura del hueso facial (a corto o largo plazo, con o sin tratamiento)	Herida abierta (a corto plazo, con o sin tratamiento)	No	No	0.067	0.006	0	0	2	13	220	0	0	0.072598
2012	487	5	Motociclista	35	1	35-39	Masculino	Consulta Externa	Fractura del hueso facial (a corto o largo plazo, con o sin tratamiento)	Fractura de craneo (corto o largo plazo, con o sin tratamiento)	Herida abierta (a corto plazo, con o sin tratamiento)	No	0.067	0.071	0.006	0	3	8	4	76	0	0.138444
2012	488	5	Motociclista	19	1	15-19	Masculino	Hospitalización	Quemaduras, <20% del area superficial quemada total sin quemaduras en las vias respiratorias inferiores (a corto plazo, con o sin tratamiento)	Herida abierta (a corto plazo, con o sin tratamiento)	No	No	0.141	0.006	0	0	2	2	109	0	0	0.146154
2012	489	5	Motociclista	19	1	15-19	Masculino	Hospitalización	Herida abierta (a corto plazo, con o sin tratamiento)	No	No	No	0.006	0	0	0	1	109	0	0	0	0.006
2012	490	5	Motociclista	9	1	5-9	Femenino	Consulta Externa	Herida abierta (a corto plazo, con o sin tratamiento)	No	No	No	0.006	0	0	0	1	1	0	0	0	0.006
2012	491	5	Motociclista	12	1	10-14	Femenino	Hospitalización	Fractura del hueso facial (a corto o largo plazo, con o sin tratamiento)	Herida abierta (a corto plazo, con o sin tratamiento)	No	No	0.067	0.006	0	0	2	1	3	0	0	0.072598
2012	492	5	Motociclista	32	1	30-34	Masculino	Hospitalización	Fractura del hueso facial (a corto o largo plazo, con o sin tratamiento)	Fractura de craneo (corto o largo plazo, con o sin tratamiento)	No	No	0.067	0.071	0	0	2	7	1	0	0	0.133243
2012	493	3	Motociclista	40	1	40-44	Masculino	Hospitalización	Lesion cerebral traumatica, consecuencias a largo plazo, moderada (con o sin tratamiento)	Hemorragia interna en el abdomen y la pelvis	Fractura del hueso facial (a corto o largo plazo, con o sin tratamiento)	No	0.231	0.279	0.067	0	3	3	3	4	0	0.482699
2012	494	5	Motociclista	37	1	35-39	Masculino	Hospitalización	Lesion cerebral traumatica, consecuencias a largo plazo, moderada (con o sin tratamiento)	Lesion grave en el pecho (a largo plazo, con o sin tratamiento)	Fractura del hueso facial (a corto o largo plazo, con o sin tratamiento)	No	0.231	0.369	0.067	0	3	5	2	8	0	0.547272
2012	495	5	Motociclista	18	1	15-19	Femenino	Hospitalización	Fractura del hueso facial (a corto o largo plazo, con o sin tratamiento)	Lesion cerebral traumatica grave, a corto plazo (con o sin tratamiento)	No	No	0.067	0.214	0	0	2	3	51	0	0	0.266662
2012	496	1	Motociclista	43	1	40-44	Masculino	Hospitalización	Lesion cerebral traumatica, consecuencias a largo plazo, moderada (con o sin tratamiento)	Fractura del hueso facial (a corto o largo plazo, con o sin tratamiento)	No	No	0.231	0.067	0	0	2	3	4	0	0	0.282523
2012	497	5	Motociclista	21	1	20-24	Masculino	Hospitalización	Herida abierta (a corto plazo, con o sin tratamiento)	Fractura del hueso facial (a corto o largo plazo, con o sin tratamiento)	No	No	0.006	0.067	0	0	2	220	13	0	0	0.072598
2012	498	5	Motociclista	20	1	20-24	Masculino	Hospitalización	Fractura del hueso facial (a corto o largo plazo, con o sin tratamiento)	No	No	No	0.067	0	0	0	1	13	0	0	0	0.067
2012	499	5	Motociclista	49	1	45-49	Femenino	Hospitalización	Hemorragia interna en el abdomen y la pelvis	Fractura del hueso facial (a corto o largo plazo, con o sin tratamiento)	No	No	0.279	0.067	0	0	2	1	2	0	0	0.327307
2012	500	1	Motociclista	35	1	35-39	Masculino	Hospitalización	Lesion cerebral traumatica, consecuencias a largo plazo, moderada (con o sin tratamiento)	Herida abierta (a corto plazo, con o sin tratamiento)	Fractura de craneo (corto o largo plazo, con o sin tratamiento)	No	0.231	0.006	0.071	0	3	5	76	4	0	0.289885
2012	501	1	Motociclista	24	1	20-24	Masculino	Hospitalización	Fractura de craneo (corto o largo plazo, con o sin tratamiento)	No	No	No	0.071	0	0	0	1	2	0	0	0	0.071
2012	502	5	Motociclista	26	1	25-29	Masculino	Hospitalización	Fractura del hueso facial (a corto o largo plazo, con o sin tratamiento)	Herida abierta (a corto plazo, con o sin tratamiento)	Lesion en los ojos (corto plazo)	No	0.067	0.006	0.054	0	3	17	163	18	0	0.122678
2012	503	5	Motociclista	23	1	20-24	Masculino	Hospitalización	Herida abierta (a corto plazo, con o sin tratamiento)	Lesion en los ojos (corto plazo)	No	No	0.006	0.054	0	0	2	220	16	0	0	0.059676
2012	504	5	Motociclista	18	1	15-19	Masculino	Hospitalización	Fractura del hueso facial (a corto o largo plazo, con o sin tratamiento)	Lesion en los ojos (corto plazo)	No	No	0.067	0.054	0	0	2	9	4	0	0	0.117382
2012	505	5	Motociclista	29	1	25-29	Masculino	Hospitalización	Lesion cerebral traumatica, consecuencias a largo plazo, moderada (con o sin tratamiento)	Fractura del hueso facial (a corto o largo plazo, con o sin tratamiento)	No	No	0.231	0.067	0	0	2	4	17	0	0	0.282523
2012	506	1	Motociclista	30	1	30-34	Masculino	Hospitalización	Lesion cerebral traumatica grave, a corto plazo (con o sin tratamiento)	Lesion cerebral traumatica, consecuencias a largo plazo, moderada (con o sin tratamiento)	No	No	0.214	0.231	0	0	2	62	5	0	0	0.395566
2012	507	5	Motociclista	16	1	15-19	Femenino	Hospitalización	Lesion cerebral traumatica, consecuencias a largo plazo, moderada (con o sin tratamiento)	Lesion cerebral traumatica grave, a corto plazo (con o sin tratamiento)	No	No	0.231	0.214	0	0	2	1	51	0	0	0.395566
2012	506	1	Motociclista	31	1	30-34	Masculino	Hospitalización	Lesion cerebral traumatica grave, a corto plazo (con o sin tratamiento)	Lesion cerebral traumatica, consecuencias a largo plazo, moderada (con o sin tratamiento)	No	No	0.214	0.231	0	0	2	62	5	0	0	0.395566
2012	508	1	Motociclista	19	1	15-19	Masculino	Hospitalización	Lesion cerebral traumatica grave, a corto plazo (con o sin tratamiento)	Lesion cerebral traumatica, consecuencias a largo plazo, moderada (con o sin tratamiento)	No	No	0.214	0.231	0	0	2	104	4	0	0	0.395566
2012	509	2	Motociclista	32	1	30-34	Masculino	Hospitalización	Fractura del hueso facial (a corto o largo plazo, con o sin tratamiento)	Lesion cerebral traumatica, consecuencias a largo plazo, moderada (con o sin tratamiento)	Lesion cerebral traumatica grave, a corto plazo (con o sin tratamiento)	No	0.067	0.231	0.214	0	3	7	5	62	0	0.436063
2012	510	5	Motociclista	24	1	20-24	Femenino	Hospitalización	Lesion cerebral traumatica, consecuencias a largo plazo, moderada (con o sin tratamiento)	Lesion cerebral traumatica grave, a corto plazo (con o sin tratamiento)	No	No	0.231	0.214	0	0	2	2	50	0	0	0.395566
2012	431	5	Motociclista	19	1	15-19	Masculino	Hospitalización	Lesion cerebral traumatica grave, a corto plazo (con o sin tratamiento)	No	No	No	0.214	0	0	0	1	104	0	0	0	0.214
2012	511	1	Motociclista	21	1	20-24	Femenino	Hospitalización	Lesion cerebral traumatica grave, a corto plazo (con o sin tratamiento)	Lesion cerebral traumatica, consecuencias a largo plazo, moderada (con o sin tratamiento)	No	No	0.214	0.231	0	0	2	50	2	0	0	0.395566
2012	512	5	Motociclista	43	1	40-44	Masculino	Hospitalización	Herida abierta (a corto plazo, con o sin tratamiento)	Fractura del hueso facial (a corto o largo plazo, con o sin tratamiento)	Lesion cerebral traumatica grave, a corto plazo (con o sin tratamiento)	No	0.006	0.067	0.214	0	3	56	4	36	0	0.271062
2012	513	5	Motociclista	21	1	20-24	Masculino	Consulta Externa	Lesion cerebral traumatica grave, a corto plazo (con o sin tratamiento)	Lesion cerebral traumatica, consecuencias a largo plazo, moderada (con o sin tratamiento)	No	No	0.214	0.231	0	0	2	120	2	0	0	0.395566
2012	514	5	Motociclista	35	1	35-39	Masculino	Hospitalización	Lesion cerebral traumatica, consecuencias a largo plazo, moderada (con o sin tratamiento)	Lesion cerebral traumatica grave, a corto plazo (con o sin tratamiento)	No	No	0.231	0.214	0	0	2	5	44	0	0	0.395566
2012	515	2	Motociclista	63	1	60-64	Masculino	Consulta Externa	Contusion en cualquier parte del cuerpo	Lesion cerebral traumatica grave, a corto plazo (con o sin tratamiento)	No	No	0.008	0.214	0	0	2	25	20	0	0	0.220288
2012	516	5	Motociclista	26	1	25-29	Femenino	Hospitalización	Fractura de radio o cubito (a corto-largo plazo, con o sin tratamiento)	Lesion cerebral traumatica grave, a corto plazo (con o sin tratamiento)	No	No	0.028	0.214	0	0	2	15	57	0	0	0.236008
2012	517	5	Motociclista	36	1	35-39	Masculino	Consulta Externa	Fractura del hueso facial (a corto o largo plazo, con o sin tratamiento)	Herida abierta (a corto plazo, con o sin tratamiento)	Lesion cerebral traumatica grave, a corto plazo (con o sin tratamiento)	No	0.067	0.006	0.214	0	3	8	76	44	0	0.271062
2012	518	5	Motociclista	38	1	35-39	Masculino	Hospitalización	Fractura del hueso facial (a corto o largo plazo, con o sin tratamiento)	Herida abierta (a corto plazo, con o sin tratamiento)	Lesion por aplastamiento (a corto o largo plazo, con o sin tratamiento)	No	0.067	0.006	0.132	0	3	8	76	1	0	0.195015
2012	519	5	Motociclista	29	1	25-29	Femenino	Hospitalización	Herida abierta (a corto plazo, con o sin tratamiento)	No	No	No	0.006	0	0	0	1	53	0	0	0	0.006
2012	520	5	Motociclista	20	1	20-24	Masculino	Urgencias	Herida abierta (a corto plazo, con o sin tratamiento)	Lesion cerebral traumatica grave, a corto plazo (con o sin tratamiento)	Otras lesiones de musculos y tendones (incluye esguinces, distensiones y dislocaciones distintas de hombro, rodilla, cadera)	No	0.006	0.214	0.008	0	3	220	120	239	0	0.224966
2012	521	5	Motociclista	68	1	65+	Masculino	Hospitalización	Lesion grave en el pecho (a largo plazo, con o sin tratamiento)	Fractura de esternon y / o fractura de una o dos costillas (a corto plazo, con o sin tratamiento)	No	No	0.369	0.103	0	0	2	1	2	0	0	0.433993
2012	522	2	Motociclista	31	1	30-34	Masculino	Hospitalización	Lesion cerebral traumatica grave, a corto plazo (con o sin tratamiento)	Lesion cerebral traumatica, consecuencias a largo plazo, moderada (con o sin tratamiento)	Lesion grave en el pecho (a largo plazo, con o sin tratamiento)	No	0.214	0.231	0.369	0	3	62	5	2	0	0.618602
2012	420	3	Motociclista	26	1	25-29	Masculino	Consulta Externa	Fractura del hueso facial (a corto o largo plazo, con o sin tratamiento)	Herida abierta (a corto plazo, con o sin tratamiento)	No	No	0.067	0.006	0	0	2	17	163	0	0	0.072598
2012	523	5	Motociclista	51	1	50-54	Masculino	Hospitalización	Fractura del cuello del femur o de cadera (a corto/largo plazo, con o sin tratamiento)	Fractura de radio o cubito (a corto-largo plazo, con o sin tratamiento)	No	No	0.258	0.028	0	0	2	4	9	0	0	0.278776
2012	524	5	Motociclista	32	1	30-34	Masculino	Hospitalización	Otras lesiones de musculos y tendones (incluye esguinces, distensiones y dislocaciones distintas de hombro, rodilla, cadera)	No	No	No	0.008	0	0	0	1	150	0	0	0	0.008
2012	525	5	Motociclista	22	1	20-24	Masculino	Hospitalización	Fractura del cuello del femur o de cadera (a corto/largo plazo, con o sin tratamiento)	Herida abierta (a corto plazo, con o sin tratamiento)	No	No	0.258	0.006	0	0	2	13	220	0	0	0.262452
2012	464	5	Motociclista	30	1	30-34	Masculino	Urgencias	Contusion en cualquier parte del cuerpo	No	No	No	0.008	0	0	0	1	323	0	0	0	0.008
2012	526	1	Motociclista	45	1	45-49	Femenino	Hospitalización	Fractura de rotula, tibia o perone o tobillo (a largo plazo, con o sin tratamiento)	Contusion en cualquier parte del cuerpo	No	No	0.05	0.008	0	0	2	24	62	0	0	0.0576
2012	527	5	Motociclista	49	1	45-49	Masculino	Consulta Externa	Fractura de rotula, tibia o perone o tobillo (a largo plazo, con o sin tratamiento)	No	No	No	0.05	0	0	0	1	53	0	0	0	0.05
2012	528	5	Motociclista	22	1	20-24	Masculino	Consulta Externa	Contusion en cualquier parte del cuerpo	Herida abierta (a corto plazo, con o sin tratamiento)	No	No	0.008	0.006	0	0	2	571	220	0	0	0.013952
2012	529	5	Motociclista	21	1	20-24	Femenino	Hospitalización	Herida abierta (a corto plazo, con o sin tratamiento)	No	No	No	0.006	0	0	0	1	63	0	0	0	0.006
2012	530	1	Motociclista	41	1	40-44	Masculino	Hospitalización	Fractura de rotula, tibia o perone o tobillo (a largo plazo, con o sin tratamiento)	No	No	No	0.05	0	0	0	1	56	0	0	0	0.05
2012	531	5	Motociclista	19	1	15-19	Femenino	Consulta Externa	Contusion en cualquier parte del cuerpo	No	No	No	0.008	0	0	0	1	117	0	0	0	0.008
2012	532	5	Motociclista	24	1	20-24	Masculino	Hospitalización	Fractura de rotula, tibia o perone o tobillo (a largo plazo, con o sin tratamiento)	No	No	No	0.05	0	0	0	1	33	0	0	0	0.05
2012	533	5	Motociclista	26	1	25-29	Masculino	Hospitalización	Fractura de los huesos del pie (a corto plazo, con o sin tratamiento)	No	No	No	0.026	0	0	0	1	62	0	0	0	0.026
2012	474	5	Motociclista	26	1	25-29	Masculino	Consulta Externa	Contusion en cualquier parte del cuerpo	No	No	No	0.008	0	0	0	1	465	0	0	0	0.008
2012	534	5	Motociclista	26	1	25-29	Femenino	Consulta Externa	Contusion en cualquier parte del cuerpo	No	No	No	0.008	0	0	0	1	228	0	0	0	0.008
2012	474	1	Motociclista	26	1	25-29	Masculino	Urgencias	Contusion en cualquier parte del cuerpo	No	No	No	0.008	0	0	0	1	465	0	0	0	0.008
2012	474	5	Motociclista	26	1	25-29	Masculino	Consulta Externa	Contusion en cualquier parte del cuerpo	No	No	No	0.008	0	0	0	1	465	0	0	0	0.008
2012	535	5	Motociclista	26	1	25-29	Masculino	Consulta Externa	Contusion en cualquier parte del cuerpo	Herida abierta (a corto plazo, con o sin tratamiento)	No	No	0.008	0.006	0	0	2	465	163	0	0	0.013952
2012	474	5	Motociclista	26	1	25-29	Masculino	Consulta Externa	Contusion en cualquier parte del cuerpo	No	No	No	0.008	0	0	0	1	465	0	0	0	0.008
2012	534	5	Motociclista	26	1	25-29	Femenino	Consulta Externa	Contusion en cualquier parte del cuerpo	No	No	No	0.008	0	0	0	1	228	0	0	0	0.008
2012	474	5	Motociclista	26	1	25-29	Masculino	Consulta Externa	Contusion en cualquier parte del cuerpo	No	No	No	0.008	0	0	0	1	465	0	0	0	0.008
2012	474	5	Motociclista	25	1	25-29	Masculino	Urgencias	Contusion en cualquier parte del cuerpo	No	No	No	0.008	0	0	0	1	465	0	0	0	0.008
2012	474	5	Motociclista	26	1	25-29	Masculino	Consulta Externa	Contusion en cualquier parte del cuerpo	No	No	No	0.008	0	0	0	1	465	0	0	0	0.008
2012	536	5	Motociclista	26	1	25-29	Masculino	Urgencias	Lesion cerebral traumatica grave, a corto plazo (con o sin tratamiento)	No	No	No	0.214	0	0	0	1	104	0	0	0	0.214
2012	474	5	Motociclista	25	1	25-29	Masculino	Consulta Externa	Contusion en cualquier parte del cuerpo	No	No	No	0.008	0	0	0	1	465	0	0	0	0.008
2012	474	5	Motociclista	25	1	25-29	Masculino	Consulta Externa	Contusion en cualquier parte del cuerpo	No	No	No	0.008	0	0	0	1	465	0	0	0	0.008
2012	474	5	Motociclista	26	1	25-29	Masculino	Consulta Externa	Contusion en cualquier parte del cuerpo	No	No	No	0.008	0	0	0	1	465	0	0	0	0.008
2012	537	5	Motociclista	25	1	25-29	Femenino	Consulta Externa	Contusion en cualquier parte del cuerpo	Otras lesiones de musculos y tendones (incluye esguinces, distensiones y dislocaciones distintas de hombro, rodilla, cadera)	No	No	0.008	0.008	0	0	2	228	141	0	0	0.015936
2012	428	5	Motociclista	24	1	20-24	Masculino	Urgencias	Otras lesiones de musculos y tendones (incluye esguinces, distensiones y dislocaciones distintas de hombro, rodilla, cadera)	No	No	No	0.008	0	0	0	1	239	0	0	0	0.008
2012	474	5	Motociclista	25	1	25-29	Masculino	Consulta Externa	Contusion en cualquier parte del cuerpo	No	No	No	0.008	0	0	0	1	465	0	0	0	0.008
2012	538	2	Motociclista	25	1	25-29	Masculino	Consulta Externa	Fractura de rotula, tibia o perone o tobillo (a largo plazo, con o sin tratamiento)	No	No	No	0.05	0	0	0	1	154	0	0	0	0.05
2012	519	5	Motociclista	25	1	25-29	Femenino	Consulta Externa	Herida abierta (a corto plazo, con o sin tratamiento)	No	No	No	0.006	0	0	0	1	53	0	0	0	0.006
2012	428	5	Motociclista	24	1	20-24	Masculino	Urgencias	Otras lesiones de musculos y tendones (incluye esguinces, distensiones y dislocaciones distintas de hombro, rodilla, cadera)	No	No	No	0.008	0	0	0	1	239	0	0	0	0.008
2012	539	5	Motociclista	23	1	20-24	Masculino	Hospitalización	Fractura de esternon y / o fractura de una o dos costillas (a corto plazo, con o sin tratamiento)	No	No	No	0.103	0	0	0	1	10	0	0	0	0.103
2012	540	5	Motociclista	23	1	20-24	Masculino	Urgencias	Herida abierta (a corto plazo, con o sin tratamiento)	No	No	No	0.006	0	0	0	1	220	0	0	0	0.006
2012	427	5	Motociclista	23	1	20-24	Femenino	Consulta Externa	Otras lesiones de musculos y tendones (incluye esguinces, distensiones y dislocaciones distintas de hombro, rodilla, cadera)	No	No	No	0.008	0	0	0	1	141	0	0	0	0.008
2012	427	5	Motociclista	22	1	20-24	Femenino	Urgencias	Otras lesiones de musculos y tendones (incluye esguinces, distensiones y dislocaciones distintas de hombro, rodilla, cadera)	No	No	No	0.008	0	0	0	1	141	0	0	0	0.008
2012	470	5	Motociclista	22	1	20-24	Masculino	Consulta Externa	Contusion en cualquier parte del cuerpo	No	No	No	0.008	0	0	0	1	571	0	0	0	0.008
2012	530	5	Motociclista	44	1	40-44	Masculino	Consulta Externa	Fractura de rotula, tibia o perone o tobillo (a largo plazo, con o sin tratamiento)	No	No	No	0.05	0	0	0	1	56	0	0	0	0.05
2012	540	5	Motociclista	22	1	20-24	Masculino	Consulta Externa	Herida abierta (a corto plazo, con o sin tratamiento)	No	No	No	0.006	0	0	0	1	220	0	0	0	0.006
2012	541	1	Motociclista	22	1	20-24	Femenino	Urgencias	Contusion en cualquier parte del cuerpo	No	No	No	0.008	0	0	0	1	245	0	0	0	0.008
2012	532	5	Motociclista	22	1	20-24	Masculino	Consulta Externa	Fractura de rotula, tibia o perone o tobillo (a largo plazo, con o sin tratamiento)	No	No	No	0.05	0	0	0	1	33	0	0	0	0.05
2012	541	5	Motociclista	22	1	20-24	Femenino	Consulta Externa	Contusion en cualquier parte del cuerpo	No	No	No	0.008	0	0	0	1	245	0	0	0	0.008
2012	541	5	Motociclista	21	1	20-24	Femenino	Consulta Externa	Contusion en cualquier parte del cuerpo	No	No	No	0.008	0	0	0	1	245	0	0	0	0.008
2012	470	5	Motociclista	21	1	20-24	Masculino	Consulta Externa	Contusion en cualquier parte del cuerpo	No	No	No	0.008	0	0	0	1	571	0	0	0	0.008
2012	542	5	Motociclista	44	1	40-44	Masculino	Hospitalización	Hemorragia interna en el abdomen y la pelvis	Fractura de rotula, tibia o perone o tobillo (a largo plazo, con o sin tratamiento)	No	No	0.279	0.05	0	0	2	3	56	0	0	0.31505
2012	543	5	Motociclista	21	1	20-24	Femenino	Consulta Externa	Fractura de rotula, tibia o perone o tobillo (a largo plazo, con o sin tratamiento)	No	No	No	0.05	0	0	0	1	5	0	0	0	0.05
2012	532	5	Motociclista	21	1	20-24	Masculino	Consulta Externa	Fractura de rotula, tibia o perone o tobillo (a largo plazo, con o sin tratamiento)	No	No	No	0.05	0	0	0	1	33	0	0	0	0.05
2012	541	4	Motociclista	21	1	20-24	Femenino	Consulta Externa	Contusion en cualquier parte del cuerpo	No	No	No	0.008	0	0	0	1	245	0	0	0	0.008
2012	541	1	Motociclista	21	1	20-24	Femenino	Consulta Externa	Contusion en cualquier parte del cuerpo	No	No	No	0.008	0	0	0	1	245	0	0	0	0.008
2012	541	5	Motociclista	20	1	20-24	Femenino	Consulta Externa	Contusion en cualquier parte del cuerpo	No	No	No	0.008	0	0	0	1	245	0	0	0	0.008
2012	470	5	Motociclista	20	1	20-24	Masculino	Consulta Externa	Contusion en cualquier parte del cuerpo	No	No	No	0.008	0	0	0	1	571	0	0	0	0.008
2012	540	5	Motociclista	20	1	20-24	Masculino	Consulta Externa	Herida abierta (a corto plazo, con o sin tratamiento)	No	No	No	0.006	0	0	0	1	220	0	0	0	0.006
2012	470	5	Motociclista	20	1	20-24	Masculino	Consulta Externa	Contusion en cualquier parte del cuerpo	No	No	No	0.008	0	0	0	1	571	0	0	0	0.008
2012	541	5	Motociclista	20	1	20-24	Femenino	Consulta Externa	Contusion en cualquier parte del cuerpo	No	No	No	0.008	0	0	0	1	245	0	0	0	0.008
2012	532	5	Motociclista	20	1	20-24	Masculino	Hospitalización	Fractura de rotula, tibia o perone o tobillo (a largo plazo, con o sin tratamiento)	No	No	No	0.05	0	0	0	1	33	0	0	0	0.05
2012	544	5	Motociclista	20	1	20-24	Masculino	Hospitalización	Fractura de rotula, tibia o perone o tobillo (a largo plazo, con o sin tratamiento)	Otras lesiones de musculos y tendones (incluye esguinces, distensiones y dislocaciones distintas de hombro, rodilla, cadera)	No	No	0.05	0.008	0	0	2	33	239	0	0	0.0576
2012	545	5	Motociclista	19	1	15-19	Masculino	Consulta Externa	Otras lesiones de musculos y tendones (incluye esguinces, distensiones y dislocaciones distintas de hombro, rodilla, cadera)	No	No	No	0.008	0	0	0	1	87	0	0	0	0.008
2012	540	5	Motociclista	21	1	20-24	Masculino	Consulta Externa	Herida abierta (a corto plazo, con o sin tratamiento)	No	No	No	0.006	0	0	0	1	220	0	0	0	0.006
2012	481	5	Motociclista	19	1	15-19	Masculino	Consulta Externa	Contusion en cualquier parte del cuerpo	No	No	No	0.008	0	0	0	1	200	0	0	0	0.008
2012	546	5	Motociclista	19	1	15-19	Masculino	Urgencias	Contusion en cualquier parte del cuerpo	Herida abierta (a corto plazo, con o sin tratamiento)	No	No	0.008	0.006	0	0	2	200	109	0	0	0.013952
2012	531	5	Motociclista	19	1	15-19	Femenino	Consulta Externa	Contusion en cualquier parte del cuerpo	No	No	No	0.008	0	0	0	1	117	0	0	0	0.008
2012	431	5	Motociclista	19	1	15-19	Masculino	Consulta Externa	Lesion cerebral traumatica grave, a corto plazo (con o sin tratamiento)	No	No	No	0.214	0	0	0	1	104	0	0	0	0.214
2012	547	5	Motociclista	19	1	15-19	Femenino	Consulta Externa	Herida abierta (a corto plazo, con o sin tratamiento)	No	No	No	0.006	0	0	0	1	38	0	0	0	0.006
2012	548	5	Motociclista	20	1	20-24	Masculino	Consulta Externa	Herida abierta (a corto plazo, con o sin tratamiento)	Lesion cerebral traumatica grave, a corto plazo (con o sin tratamiento)	No	No	0.006	0.214	0	0	2	220	120	0	0	0.218716
2012	549	5	Motociclista	18	1	15-19	Masculino	Hospitalización	Hemorragia interna en el abdomen y la pelvis	No	No	No	0.279	0	0	0	1	3	0	0	0	0.279
2012	550	5	Motociclista	18	1	15-19	Masculino	Hospitalización	Fractura de rotula, tibia o perone o tobillo (a largo plazo, con o sin tratamiento)	No	No	No	0.05	0	0	0	1	14	0	0	0	0.05
2012	489	5	Motociclista	18	1	15-19	Masculino	Hospitalización	Herida abierta (a corto plazo, con o sin tratamiento)	No	No	No	0.006	0	0	0	1	109	0	0	0	0.006
2012	431	5	Motociclista	18	1	15-19	Masculino	Consulta Externa	Lesion cerebral traumatica grave, a corto plazo (con o sin tratamiento)	No	No	No	0.214	0	0	0	1	104	0	0	0	0.214
2012	447	5	Motociclista	25	1	25-29	Masculino	Consulta Externa	Contusion en cualquier parte del cuerpo	Otras lesiones de musculos y tendones (incluye esguinces, distensiones y dislocaciones distintas de hombro, rodilla, cadera)	No	No	0.008	0.008	0	0	2	465	177	0	0	0.015936
2012	551	1	Motociclista	25	1	25-29	Masculino	Hospitalización	Dislocacion de la cadera (a largo plazo, con o sin tratamiento)	No	No	No	0.016	0	0	0	1	6	0	0	0	0.016
2012	470	5	Motociclista	24	1	20-24	Masculino	Consulta Externa	Contusion en cualquier parte del cuerpo	No	No	No	0.008	0	0	0	1	571	0	0	0	0.008
2012	538	5	Motociclista	25	1	25-29	Masculino	Consulta Externa	Fractura de rotula, tibia o perone o tobillo (a largo plazo, con o sin tratamiento)	No	No	No	0.05	0	0	0	1	154	0	0	0	0.05
2012	428	5	Motociclista	24	1	20-24	Masculino	Consulta Externa	Otras lesiones de musculos y tendones (incluye esguinces, distensiones y dislocaciones distintas de hombro, rodilla, cadera)	No	No	No	0.008	0	0	0	1	239	0	0	0	0.008
2012	457	5	Motociclista	24	1	20-24	Masculino	Consulta Externa	Fractura de rotula, tibia o perone o tobillo (a largo plazo, con o sin tratamiento)	Contusion en cualquier parte del cuerpo	No	No	0.05	0.008	0	0	2	33	571	0	0	0.0576
2012	470	5	Motociclista	24	1	20-24	Masculino	Consulta Externa	Contusion en cualquier parte del cuerpo	No	No	No	0.008	0	0	0	1	571	0	0	0	0.008
2012	552	5	Motociclista	23	1	20-24	Femenino	Consulta Externa	Lesion cerebral traumatica grave, a corto plazo (con o sin tratamiento)	No	No	No	0.214	0	0	0	1	50	0	0	0	0.214
2012	470	5	Motociclista	23	1	20-24	Masculino	Consulta Externa	Contusion en cualquier parte del cuerpo	No	No	No	0.008	0	0	0	1	571	0	0	0	0.008
2012	474	5	Motociclista	25	1	25-29	Masculino	Consulta Externa	Contusion en cualquier parte del cuerpo	No	No	No	0.008	0	0	0	1	465	0	0	0	0.008
2012	532	4	Motociclista	23	1	20-24	Masculino	Consulta Externa	Fractura de rotula, tibia o perone o tobillo (a largo plazo, con o sin tratamiento)	No	No	No	0.05	0	0	0	1	33	0	0	0	0.05
2012	470	5	Motociclista	22	1	20-24	Masculino	Consulta Externa	Contusion en cualquier parte del cuerpo	No	No	No	0.008	0	0	0	1	571	0	0	0	0.008
2012	532	5	Motociclista	23	1	20-24	Masculino	Consulta Externa	Fractura de rotula, tibia o perone o tobillo (a largo plazo, con o sin tratamiento)	No	No	No	0.05	0	0	0	1	33	0	0	0	0.05
2012	532	3	Motociclista	23	1	20-24	Masculino	Hospitalización	Fractura de rotula, tibia o perone o tobillo (a largo plazo, con o sin tratamiento)	No	No	No	0.05	0	0	0	1	33	0	0	0	0.05
2012	532	5	Motociclista	22	1	20-24	Masculino	Hospitalización	Fractura de rotula, tibia o perone o tobillo (a largo plazo, con o sin tratamiento)	No	No	No	0.05	0	0	0	1	33	0	0	0	0.05
2012	553	1	Motociclista	21	1	20-24	Masculino	Consulta Externa	Fractura de rotula, tibia o perone o tobillo (a largo plazo, con o sin tratamiento)	Fractura de los huesos del pie (a corto plazo, con o sin tratamiento)	No	No	0.05	0.026	0	0	2	33	91	0	0	0.0747
2012	532	5	Motociclista	20	1	20-24	Masculino	Consulta Externa	Fractura de rotula, tibia o perone o tobillo (a largo plazo, con o sin tratamiento)	No	No	No	0.05	0	0	0	1	33	0	0	0	0.05
2012	481	5	Motociclista	19	1	15-19	Masculino	Consulta Externa	Contusion en cualquier parte del cuerpo	No	No	No	0.008	0	0	0	1	200	0	0	0	0.008
2012	470	5	Motociclista	21	1	20-24	Masculino	Consulta Externa	Contusion en cualquier parte del cuerpo	No	No	No	0.008	0	0	0	1	571	0	0	0	0.008
2012	534	5	Motociclista	25	1	25-29	Femenino	Urgencias	Contusion en cualquier parte del cuerpo	No	No	No	0.008	0	0	0	1	228	0	0	0	0.008
2012	534	5	Motociclista	26	1	25-29	Femenino	Consulta Externa	Contusion en cualquier parte del cuerpo	No	No	No	0.008	0	0	0	1	228	0	0	0	0.008
2012	543	5	Motociclista	23	1	20-24	Femenino	Hospitalización	Fractura de rotula, tibia o perone o tobillo (a largo plazo, con o sin tratamiento)	No	No	No	0.05	0	0	0	1	5	0	0	0	0.05
2012	470	5	Motociclista	21	1	20-24	Masculino	Consulta Externa	Contusion en cualquier parte del cuerpo	No	No	No	0.008	0	0	0	1	571	0	0	0	0.008
2012	554	5	Motociclista	20	1	20-24	Masculino	Consulta Externa	Fractura de la mano (a corto plazo, con o sin tratamiento)	No	No	No	0.01	0	0	0	1	14	0	0	0	0.01
2012	555	5	Motociclista	24	1	20-24	Masculino	Consulta Externa	Lesion cerebral traumatica grave, a corto plazo (con o sin tratamiento)	No	No	No	0.214	0	0	0	1	120	0	0	0	0.214
2012	531	5	Motociclista	18	1	15-19	Femenino	Consulta Externa	Contusion en cualquier parte del cuerpo	No	No	No	0.008	0	0	0	1	117	0	0	0	0.008
2012	538	5	Motociclista	27	1	25-29	Masculino	Hospitalización	Fractura de rotula, tibia o perone o tobillo (a largo plazo, con o sin tratamiento)	No	No	No	0.05	0	0	0	1	154	0	0	0	0.05
2012	437	5	Motociclista	27	1	25-29	Masculino	Consulta Externa	Otras lesiones de musculos y tendones (incluye esguinces, distensiones y dislocaciones distintas de hombro, rodilla, cadera)	No	No	No	0.008	0	0	0	1	177	0	0	0	0.008
2012	470	5	Motociclista	22	1	20-24	Masculino	Consulta Externa	Contusion en cualquier parte del cuerpo	No	No	No	0.008	0	0	0	1	571	0	0	0	0.008
2012	470	1	Motociclista	21	1	20-24	Masculino	Urgencias	Contusion en cualquier parte del cuerpo	No	No	No	0.008	0	0	0	1	571	0	0	0	0.008
2012	532	5	Motociclista	21	1	20-24	Masculino	Hospitalización	Fractura de rotula, tibia o perone o tobillo (a largo plazo, con o sin tratamiento)	No	No	No	0.05	0	0	0	1	33	0	0	0	0.05
2012	470	5	Motociclista	24	1	20-24	Masculino	Consulta Externa	Contusion en cualquier parte del cuerpo	No	No	No	0.008	0	0	0	1	571	0	0	0	0.008
2012	431	5	Motociclista	19	1	15-19	Masculino	Urgencias	Lesion cerebral traumatica grave, a corto plazo (con o sin tratamiento)	No	No	No	0.214	0	0	0	1	104	0	0	0	0.214
2012	531	5	Motociclista	19	1	15-19	Femenino	Consulta Externa	Contusion en cualquier parte del cuerpo	No	No	No	0.008	0	0	0	1	117	0	0	0	0.008
2012	481	5	Motociclista	18	1	15-19	Masculino	Consulta Externa	Contusion en cualquier parte del cuerpo	No	No	No	0.008	0	0	0	1	200	0	0	0	0.008
2012	556	5	Motociclista	24	1	20-24	Masculino	Consulta Externa	Lesion grave en el pecho (a largo plazo, con o sin tratamiento)	Fractura de pelvis (corto -largo plazo)	No	No	0.369	0.279	0	0	2	2	3	0	0	0.545049
2012	540	5	Motociclista	21	1	20-24	Masculino	Consulta Externa	Herida abierta (a corto plazo, con o sin tratamiento)	No	No	No	0.006	0	0	0	1	220	0	0	0	0.006
2012	544	5	Motociclista	23	1	20-24	Masculino	Consulta Externa	Fractura de rotula, tibia o perone o tobillo (a largo plazo, con o sin tratamiento)	Otras lesiones de musculos y tendones (incluye esguinces, distensiones y dislocaciones distintas de hombro, rodilla, cadera)	No	No	0.05	0.008	0	0	2	33	239	0	0	0.0576
2012	541	5	Motociclista	22	1	20-24	Femenino	Consulta Externa	Contusion en cualquier parte del cuerpo	No	No	No	0.008	0	0	0	1	245	0	0	0	0.008
2012	431	5	Motociclista	18	1	15-19	Masculino	Hospitalización	Lesion cerebral traumatica grave, a corto plazo (con o sin tratamiento)	No	No	No	0.214	0	0	0	1	104	0	0	0	0.214
2012	474	5	Motociclista	26	1	25-29	Masculino	Consulta Externa	Contusion en cualquier parte del cuerpo	No	No	No	0.008	0	0	0	1	465	0	0	0	0.008
2012	474	5	Motociclista	26	1	25-29	Masculino	Consulta Externa	Contusion en cualquier parte del cuerpo	No	No	No	0.008	0	0	0	1	465	0	0	0	0.008
2012	538	5	Motociclista	26	1	25-29	Masculino	Hospitalización	Fractura de rotula, tibia o perone o tobillo (a largo plazo, con o sin tratamiento)	No	No	No	0.05	0	0	0	1	154	0	0	0	0.05
2012	538	5	Motociclista	25	1	25-29	Masculino	Consulta Externa	Fractura de rotula, tibia o perone o tobillo (a largo plazo, con o sin tratamiento)	No	No	No	0.05	0	0	0	1	154	0	0	0	0.05
2012	557	1	Motociclista	25	1	25-29	Masculino	Hospitalización	Lesion por aplastamiento (a corto o largo plazo, con o sin tratamiento)	No	No	No	0.132	0	0	0	1	19	0	0	0	0.132
2012	558	5	Motociclista	25	1	25-29	Femenino	Consulta Externa	Lesion en los ojos (corto plazo)	No	No	No	0.054	0	0	0	1	5	0	0	0	0.054
2012	427	5	Motociclista	24	1	20-24	Femenino	Consulta Externa	Otras lesiones de musculos y tendones (incluye esguinces, distensiones y dislocaciones distintas de hombro, rodilla, cadera)	No	No	No	0.008	0	0	0	1	141	0	0	0	0.008
2012	470	5	Motociclista	24	1	20-24	Masculino	Consulta Externa	Contusion en cualquier parte del cuerpo	No	No	No	0.008	0	0	0	1	571	0	0	0	0.008
2012	428	1	Motociclista	24	1	20-24	Masculino	Consulta Externa	Otras lesiones de musculos y tendones (incluye esguinces, distensiones y dislocaciones distintas de hombro, rodilla, cadera)	No	No	No	0.008	0	0	0	1	239	0	0	0	0.008
2012	532	5	Motociclista	23	1	20-24	Masculino	Hospitalización	Fractura de rotula, tibia o perone o tobillo (a largo plazo, con o sin tratamiento)	No	No	No	0.05	0	0	0	1	33	0	0	0	0.05
2012	543	5	Motociclista	23	1	20-24	Femenino	Hospitalización	Fractura de rotula, tibia o perone o tobillo (a largo plazo, con o sin tratamiento)	No	No	No	0.05	0	0	0	1	5	0	0	0	0.05
2012	541	5	Motociclista	23	1	20-24	Femenino	Consulta Externa	Contusion en cualquier parte del cuerpo	No	No	No	0.008	0	0	0	1	245	0	0	0	0.008
2012	541	5	Motociclista	23	1	20-24	Femenino	Consulta Externa	Contusion en cualquier parte del cuerpo	No	No	No	0.008	0	0	0	1	245	0	0	0	0.008
2012	470	5	Motociclista	23	1	20-24	Masculino	Consulta Externa	Contusion en cualquier parte del cuerpo	No	No	No	0.008	0	0	0	1	571	0	0	0	0.008
2012	472	5	Motociclista	23	1	20-24	Masculino	Consulta Externa	Contusion en cualquier parte del cuerpo	Otras lesiones de musculos y tendones (incluye esguinces, distensiones y dislocaciones distintas de hombro, rodilla, cadera)	No	No	0.008	0.008	0	0	2	571	239	0	0	0.015936
2012	470	5	Motociclista	22	1	20-24	Masculino	Consulta Externa	Contusion en cualquier parte del cuerpo	No	No	No	0.008	0	0	0	1	571	0	0	0	0.008
2012	540	5	Motociclista	22	1	20-24	Masculino	Consulta Externa	Herida abierta (a corto plazo, con o sin tratamiento)	No	No	No	0.006	0	0	0	1	220	0	0	0	0.006
2012	470	5	Motociclista	20	1	20-24	Masculino	Consulta Externa	Contusion en cualquier parte del cuerpo	No	No	No	0.008	0	0	0	1	571	0	0	0	0.008
2012	481	5	Motociclista	19	1	15-19	Masculino	Consulta Externa	Contusion en cualquier parte del cuerpo	No	No	No	0.008	0	0	0	1	200	0	0	0	0.008
2012	481	5	Motociclista	19	1	15-19	Masculino	Consulta Externa	Contusion en cualquier parte del cuerpo	No	No	No	0.008	0	0	0	1	200	0	0	0	0.008
2012	481	5	Motociclista	18	1	15-19	Masculino	Consulta Externa	Contusion en cualquier parte del cuerpo	No	No	No	0.008	0	0	0	1	200	0	0	0	0.008
2012	481	5	Motociclista	18	1	15-19	Masculino	Consulta Externa	Contusion en cualquier parte del cuerpo	No	No	No	0.008	0	0	0	1	200	0	0	0	0.008
2012	437	1	Motociclista	26	1	25-29	Masculino	Consulta Externa	Otras lesiones de musculos y tendones (incluye esguinces, distensiones y dislocaciones distintas de hombro, rodilla, cadera)	No	No	No	0.008	0	0	0	1	177	0	0	0	0.008
2012	470	5	Motociclista	20	1	20-24	Masculino	Consulta Externa	Contusion en cualquier parte del cuerpo	No	No	No	0.008	0	0	0	1	571	0	0	0	0.008
2012	470	5	Motociclista	24	1	20-24	Masculino	Consulta Externa	Contusion en cualquier parte del cuerpo	No	No	No	0.008	0	0	0	1	571	0	0	0	0.008
2012	481	5	Motociclista	18	1	15-19	Masculino	Consulta Externa	Contusion en cualquier parte del cuerpo	No	No	No	0.008	0	0	0	1	200	0	0	0	0.008
2012	559	5	Motociclista	32	1	30-34	Femenino	Hospitalización	Fractura de los huesos del pie (a corto plazo, con o sin tratamiento)	No	No	No	0.026	0	0	0	1	28	0	0	0	0.026
2012	560	5	Motociclista	23	1	20-24	Masculino	Hospitalización	Amputacion de dedo (s) del pie	Lesion por aplastamiento (a corto o largo plazo, con o sin tratamiento)	Fractura de los huesos del pie (a corto plazo, con o sin tratamiento)	No	0.006	0.132	0.026	0	3	2	17	91	0	0.159641
2012	474	5	Motociclista	25	1	25-29	Masculino	Consulta Externa	Contusion en cualquier parte del cuerpo	No	No	No	0.008	0	0	0	1	465	0	0	0	0.008
2012	474	5	Motociclista	25	1	25-29	Masculino	Consulta Externa	Contusion en cualquier parte del cuerpo	No	No	No	0.008	0	0	0	1	465	0	0	0	0.008
2012	532	5	Motociclista	24	1	20-24	Masculino	Urgencias	Fractura de rotula, tibia o perone o tobillo (a largo plazo, con o sin tratamiento)	No	No	No	0.05	0	0	0	1	33	0	0	0	0.05
2012	533	5	Motociclista	25	1	25-29	Masculino	Consulta Externa	Fractura de los huesos del pie (a corto plazo, con o sin tratamiento)	No	No	No	0.026	0	0	0	1	62	0	0	0	0.026
2012	561	5	Motociclista	24	1	20-24	Femenino	Consulta Externa	Fractura de los huesos del pie (a corto plazo, con o sin tratamiento)	No	No	No	0.026	0	0	0	1	33	0	0	0	0.026
2012	470	5	Motociclista	24	1	20-24	Masculino	Consulta Externa	Contusion en cualquier parte del cuerpo	No	No	No	0.008	0	0	0	1	571	0	0	0	0.008
2012	532	5	Motociclista	24	1	20-24	Masculino	Hospitalización	Fractura de rotula, tibia o perone o tobillo (a largo plazo, con o sin tratamiento)	No	No	No	0.05	0	0	0	1	33	0	0	0	0.05
2012	470	5	Motociclista	24	1	20-24	Masculino	Consulta Externa	Contusion en cualquier parte del cuerpo	No	No	No	0.008	0	0	0	1	571	0	0	0	0.008
2012	470	5	Motociclista	23	1	20-24	Masculino	Consulta Externa	Contusion en cualquier parte del cuerpo	No	No	No	0.008	0	0	0	1	571	0	0	0	0.008
2012	562	2	Motociclista	25	1	25-29	Masculino	Hospitalización	Fractura de craneo (corto o largo plazo, con o sin tratamiento)	No	No	No	0.071	0	0	0	1	3	0	0	0	0.071
2012	470	5	Motociclista	23	1	20-24	Masculino	Consulta Externa	Contusion en cualquier parte del cuerpo	No	No	No	0.008	0	0	0	1	571	0	0	0	0.008
2012	470	1	Motociclista	22	1	20-24	Masculino	Urgencias	Contusion en cualquier parte del cuerpo	No	No	No	0.008	0	0	0	1	571	0	0	0	0.008
2012	470	5	Motociclista	22	1	20-24	Masculino	Consulta Externa	Contusion en cualquier parte del cuerpo	No	No	No	0.008	0	0	0	1	571	0	0	0	0.008
2012	470	5	Motociclista	22	1	20-24	Masculino	Consulta Externa	Contusion en cualquier parte del cuerpo	No	No	No	0.008	0	0	0	1	571	0	0	0	0.008
2012	482	5	Motociclista	25	1	25-29	Masculino	Consulta Externa	Otras lesiones de musculos y tendones (incluye esguinces, distensiones y dislocaciones distintas de hombro, rodilla, cadera)	Contusion en cualquier parte del cuerpo	No	No	0.008	0.008	0	0	2	177	465	0	0	0.015936
2012	470	5	Motociclista	21	1	20-24	Masculino	Consulta Externa	Contusion en cualquier parte del cuerpo	No	No	No	0.008	0	0	0	1	571	0	0	0	0.008
2012	540	5	Motociclista	21	1	20-24	Masculino	Consulta Externa	Herida abierta (a corto plazo, con o sin tratamiento)	No	No	No	0.006	0	0	0	1	220	0	0	0	0.006
2012	541	5	Motociclista	21	1	20-24	Femenino	Consulta Externa	Contusion en cualquier parte del cuerpo	No	No	No	0.008	0	0	0	1	245	0	0	0	0.008
2012	540	5	Motociclista	20	1	20-24	Masculino	Consulta Externa	Herida abierta (a corto plazo, con o sin tratamiento)	No	No	No	0.006	0	0	0	1	220	0	0	0	0.006
2012	545	5	Motociclista	19	1	15-19	Masculino	Consulta Externa	Otras lesiones de musculos y tendones (incluye esguinces, distensiones y dislocaciones distintas de hombro, rodilla, cadera)	No	No	No	0.008	0	0	0	1	87	0	0	0	0.008
2012	481	5	Motociclista	19	1	15-19	Masculino	Consulta Externa	Contusion en cualquier parte del cuerpo	No	No	No	0.008	0	0	0	1	200	0	0	0	0.008
2012	563	5	Motociclista	19	1	15-19	Masculino	Hospitalización	Lesion por aplastamiento (a corto o largo plazo, con o sin tratamiento)	Herida abierta (a corto plazo, con o sin tratamiento)	No	No	0.132	0.006	0	0	2	8	109	0	0	0.137208
2012	564	5	Motociclista	20	1	20-24	Masculino	Hospitalización	Fractura de rotula, tibia o perone o tobillo (a largo plazo, con o sin tratamiento)	Herida abierta (a corto plazo, con o sin tratamiento)	No	No	0.05	0.006	0	0	2	33	220	0	0	0.0557
2012	470	5	Motociclista	20	1	20-24	Masculino	Consulta Externa	Contusion en cualquier parte del cuerpo	No	No	No	0.008	0	0	0	1	571	0	0	0	0.008
2012	540	5	Motociclista	24	1	20-24	Masculino	Consulta Externa	Herida abierta (a corto plazo, con o sin tratamiento)	No	No	No	0.006	0	0	0	1	220	0	0	0	0.006
2012	474	5	Motociclista	25	1	25-29	Masculino	Consulta Externa	Contusion en cualquier parte del cuerpo	No	No	No	0.008	0	0	0	1	465	0	0	0	0.008
2012	541	5	Motociclista	22	1	20-24	Femenino	Consulta Externa	Contusion en cualquier parte del cuerpo	No	No	No	0.008	0	0	0	1	245	0	0	0	0.008
2012	541	5	Motociclista	23	1	20-24	Femenino	Consulta Externa	Contusion en cualquier parte del cuerpo	No	No	No	0.008	0	0	0	1	245	0	0	0	0.008
2012	565	5	Motociclista	23	1	20-24	Masculino	Hospitalización	Lesion por aplastamiento (a corto o largo plazo, con o sin tratamiento)	No	No	No	0.132	0	0	0	1	17	0	0	0	0.132
2012	541	5	Motociclista	21	1	20-24	Femenino	Consulta Externa	Contusion en cualquier parte del cuerpo	No	No	No	0.008	0	0	0	1	245	0	0	0	0.008
2012	481	5	Motociclista	19	1	15-19	Masculino	Consulta Externa	Contusion en cualquier parte del cuerpo	No	No	No	0.008	0	0	0	1	200	0	0	0	0.008
2012	470	5	Motociclista	24	1	20-24	Masculino	Consulta Externa	Contusion en cualquier parte del cuerpo	No	No	No	0.008	0	0	0	1	571	0	0	0	0.008
2012	541	5	Motociclista	22	1	20-24	Femenino	Consulta Externa	Contusion en cualquier parte del cuerpo	No	No	No	0.008	0	0	0	1	245	0	0	0	0.008
2012	541	5	Motociclista	21	1	20-24	Femenino	Consulta Externa	Contusion en cualquier parte del cuerpo	No	No	No	0.008	0	0	0	1	245	0	0	0	0.008
2012	564	5	Motociclista	21	1	20-24	Masculino	Hospitalización	Fractura de rotula, tibia o perone o tobillo (a largo plazo, con o sin tratamiento)	Herida abierta (a corto plazo, con o sin tratamiento)	No	No	0.05	0.006	0	0	2	33	220	0	0	0.0557
2012	470	5	Motociclista	23	1	20-24	Masculino	Urgencias	Contusion en cualquier parte del cuerpo	No	No	No	0.008	0	0	0	1	571	0	0	0	0.008
2012	529	5	Motociclista	23	1	20-24	Femenino	Consulta Externa	Herida abierta (a corto plazo, con o sin tratamiento)	No	No	No	0.006	0	0	0	1	63	0	0	0	0.006
2012	566	5	Motociclista	20	1	20-24	Masculino	Consulta Externa	Fractura de los huesos del pie (a corto plazo, con o sin tratamiento)	No	No	No	0.026	0	0	0	1	91	0	0	0	0.026
2012	540	5	Motociclista	20	1	20-24	Masculino	Consulta Externa	Herida abierta (a corto plazo, con o sin tratamiento)	No	No	No	0.006	0	0	0	1	220	0	0	0	0.006
2012	481	5	Motociclista	18	1	15-19	Masculino	Consulta Externa	Contusion en cualquier parte del cuerpo	No	No	No	0.008	0	0	0	1	200	0	0	0	0.008
2012	470	5	Motociclista	23	1	20-24	Masculino	Urgencias	Contusion en cualquier parte del cuerpo	No	No	No	0.008	0	0	0	1	571	0	0	0	0.008
2012	474	5	Motociclista	25	1	25-29	Masculino	Consulta Externa	Contusion en cualquier parte del cuerpo	No	No	No	0.008	0	0	0	1	465	0	0	0	0.008
2012	567	5	Motociclista	22	1	20-24	Masculino	Consulta Externa	Herida abierta (a corto plazo, con o sin tratamiento)	Otras lesiones de musculos y tendones (incluye esguinces, distensiones y dislocaciones distintas de hombro, rodilla, cadera)	No	No	0.006	0.008	0	0	2	220	239	0	0	0.013952
2012	557	5	Motociclista	25	1	25-29	Masculino	Hospitalización	Lesion por aplastamiento (a corto o largo plazo, con o sin tratamiento)	No	No	No	0.132	0	0	0	1	19	0	0	0	0.132
2012	444	5	Motociclista	19	1	15-19	Masculino	Consulta Externa	Otras lesiones de musculos y tendones (incluye esguinces, distensiones y dislocaciones distintas de hombro, rodilla, cadera)	Contusion en cualquier parte del cuerpo	No	No	0.008	0.008	0	0	2	87	200	0	0	0.015936
2012	481	5	Motociclista	19	1	15-19	Masculino	Consulta Externa	Contusion en cualquier parte del cuerpo	No	No	No	0.008	0	0	0	1	200	0	0	0	0.008
2012	532	5	Motociclista	24	1	20-24	Masculino	Consulta Externa	Fractura de rotula, tibia o perone o tobillo (a largo plazo, con o sin tratamiento)	No	No	No	0.05	0	0	0	1	33	0	0	0	0.05
2012	541	5	Motociclista	24	1	20-24	Femenino	Consulta Externa	Contusion en cualquier parte del cuerpo	No	No	No	0.008	0	0	0	1	245	0	0	0	0.008
2012	568	5	Motociclista	22	1	20-24	Masculino	Consulta Externa	Fractura de radio o cubito (a corto-largo plazo, con o sin tratamiento)	No	No	No	0.028	0	0	0	1	77	0	0	0	0.028
2012	474	5	Motociclista	26	1	25-29	Masculino	Consulta Externa	Contusion en cualquier parte del cuerpo	No	No	No	0.008	0	0	0	1	465	0	0	0	0.008
2012	470	5	Motociclista	23	1	20-24	Masculino	Consulta Externa	Contusion en cualquier parte del cuerpo	No	No	No	0.008	0	0	0	1	571	0	0	0	0.008
2012	528	5	Motociclista	24	1	20-24	Masculino	Consulta Externa	Contusion en cualquier parte del cuerpo	Herida abierta (a corto plazo, con o sin tratamiento)	No	No	0.008	0.006	0	0	2	571	220	0	0	0.013952
2012	569	5	Motociclista	24	1	20-24	Masculino	Consulta Externa	Fractura de los huesos del pie (a corto plazo, con o sin tratamiento)	Contusion en cualquier parte del cuerpo	No	No	0.026	0.008	0	0	2	91	571	0	0	0.033792
2012	474	5	Motociclista	25	1	25-29	Masculino	Consulta Externa	Contusion en cualquier parte del cuerpo	No	No	No	0.008	0	0	0	1	465	0	0	0	0.008
2012	470	5	Motociclista	22	1	20-24	Masculino	Consulta Externa	Contusion en cualquier parte del cuerpo	No	No	No	0.008	0	0	0	1	571	0	0	0	0.008
2012	534	5	Motociclista	25	1	25-29	Femenino	Urgencias	Contusion en cualquier parte del cuerpo	No	No	No	0.008	0	0	0	1	228	0	0	0	0.008
2012	470	5	Motociclista	20	1	20-24	Masculino	Consulta Externa	Contusion en cualquier parte del cuerpo	No	No	No	0.008	0	0	0	1	571	0	0	0	0.008
2012	538	5	Motociclista	25	1	25-29	Masculino	Consulta Externa	Fractura de rotula, tibia o perone o tobillo (a largo plazo, con o sin tratamiento)	No	No	No	0.05	0	0	0	1	154	0	0	0	0.05
2012	470	5	Motociclista	21	1	20-24	Masculino	Consulta Externa	Contusion en cualquier parte del cuerpo	No	No	No	0.008	0	0	0	1	571	0	0	0	0.008
2012	570	5	Motociclista	26	1	25-29	Femenino	Urgencias	Fractura de radio o cubito (a corto-largo plazo, con o sin tratamiento)	No	No	No	0.028	0	0	0	1	15	0	0	0	0.028
2012	544	5	Motociclista	22	1	20-24	Masculino	Hospitalización	Fractura de rotula, tibia o perone o tobillo (a largo plazo, con o sin tratamiento)	Otras lesiones de musculos y tendones (incluye esguinces, distensiones y dislocaciones distintas de hombro, rodilla, cadera)	No	No	0.05	0.008	0	0	2	33	239	0	0	0.0576
2012	474	5	Motociclista	26	1	25-29	Masculino	Consulta Externa	Contusion en cualquier parte del cuerpo	No	No	No	0.008	0	0	0	1	465	0	0	0	0.008
2012	541	5	Motociclista	23	1	20-24	Femenino	Consulta Externa	Contusion en cualquier parte del cuerpo	No	No	No	0.008	0	0	0	1	245	0	0	0	0.008
2012	474	5	Motociclista	28	1	25-29	Masculino	Consulta Externa	Contusion en cualquier parte del cuerpo	No	No	No	0.008	0	0	0	1	465	0	0	0	0.008
2012	534	5	Motociclista	25	1	25-29	Femenino	Consulta Externa	Contusion en cualquier parte del cuerpo	No	No	No	0.008	0	0	0	1	228	0	0	0	0.008
2012	538	5	Motociclista	29	1	25-29	Masculino	Hospitalización	Fractura de rotula, tibia o perone o tobillo (a largo plazo, con o sin tratamiento)	No	No	No	0.05	0	0	0	1	154	0	0	0	0.05
2012	474	1	Motociclista	26	1	25-29	Masculino	Urgencias	Contusion en cualquier parte del cuerpo	No	No	No	0.008	0	0	0	1	465	0	0	0	0.008
2012	536	5	Motociclista	28	1	25-29	Masculino	Consulta Externa	Lesion cerebral traumatica grave, a corto plazo (con o sin tratamiento)	No	No	No	0.214	0	0	0	1	104	0	0	0	0.214
2012	540	5	Motociclista	22	1	20-24	Masculino	Consulta Externa	Herida abierta (a corto plazo, con o sin tratamiento)	No	No	No	0.006	0	0	0	1	220	0	0	0	0.006
2012	541	5	Motociclista	23	1	20-24	Femenino	Consulta Externa	Contusion en cualquier parte del cuerpo	No	No	No	0.008	0	0	0	1	245	0	0	0	0.008
2012	571	5	Motociclista	33	1	30-34	Masculino	Hospitalización	Fractura de rotula, tibia o perone o tobillo (a largo plazo, con o sin tratamiento)	No	No	No	0.05	0	0	0	1	97	0	0	0	0.05
2012	557	5	Motociclista	25	1	25-29	Masculino	Consulta Externa	Lesion por aplastamiento (a corto o largo plazo, con o sin tratamiento)	No	No	No	0.132	0	0	0	1	19	0	0	0	0.132
2012	572	5	Motociclista	24	1	20-24	Masculino	Consulta Externa	Fractura de rotula, tibia o perone o tobillo (a largo plazo, con o sin tratamiento)	Contusion en cualquier parte del cuerpo	Herida abierta (a corto plazo, con o sin tratamiento)	No	0.05	0.008	0.006	0	3	33	571	220	0	0.0632544
2012	573	5	Motociclista	24	1	20-24	Masculino	Consulta Externa	Fractura, distinta del cuello femoral (a corto plazo, con o sin tratamiento)	No	No	No	0.111	0	0	0	1	1	0	0	0	0.111
2012	574	5	Motociclista	23	1	20-24	Femenino	Consulta Externa	Fractura de la mano (a corto plazo, con o sin tratamiento)	No	No	No	0.01	0	0	0	1	4	0	0	0	0.01
2012	561	5	Motociclista	23	1	20-24	Femenino	Consulta Externa	Fractura de los huesos del pie (a corto plazo, con o sin tratamiento)	No	No	No	0.026	0	0	0	1	33	0	0	0	0.026
2012	428	5	Motociclista	23	1	20-24	Masculino	Hospitalización	Otras lesiones de musculos y tendones (incluye esguinces, distensiones y dislocaciones distintas de hombro, rodilla, cadera)	No	No	No	0.008	0	0	0	1	239	0	0	0	0.008
2012	532	5	Motociclista	22	1	20-24	Masculino	Consulta Externa	Fractura de rotula, tibia o perone o tobillo (a largo plazo, con o sin tratamiento)	No	No	No	0.05	0	0	0	1	33	0	0	0	0.05
2012	428	5	Motociclista	22	1	20-24	Masculino	Consulta Externa	Otras lesiones de musculos y tendones (incluye esguinces, distensiones y dislocaciones distintas de hombro, rodilla, cadera)	No	No	No	0.008	0	0	0	1	239	0	0	0	0.008
2012	470	5	Motociclista	22	1	20-24	Masculino	Consulta Externa	Contusion en cualquier parte del cuerpo	No	No	No	0.008	0	0	0	1	571	0	0	0	0.008
2012	470	5	Motociclista	23	1	20-24	Masculino	Consulta Externa	Contusion en cualquier parte del cuerpo	No	No	No	0.008	0	0	0	1	571	0	0	0	0.008
2012	470	5	Motociclista	23	1	20-24	Masculino	Consulta Externa	Contusion en cualquier parte del cuerpo	No	No	No	0.008	0	0	0	1	571	0	0	0	0.008
2012	470	5	Motociclista	23	1	20-24	Masculino	Consulta Externa	Contusion en cualquier parte del cuerpo	No	No	No	0.008	0	0	0	1	571	0	0	0	0.008
2012	428	5	Motociclista	22	1	20-24	Masculino	Consulta Externa	Otras lesiones de musculos y tendones (incluye esguinces, distensiones y dislocaciones distintas de hombro, rodilla, cadera)	No	No	No	0.008	0	0	0	1	239	0	0	0	0.008
2012	575	2	Motociclista	22	1	20-24	Masculino	Hospitalización	Fractura de craneo (corto o largo plazo, con o sin tratamiento)	Herida abierta (a corto plazo, con o sin tratamiento)	No	No	0.071	0.006	0	0	2	2	220	0	0	0.076574
2012	532	5	Motociclista	22	1	20-24	Masculino	Hospitalización	Fractura de rotula, tibia o perone o tobillo (a largo plazo, con o sin tratamiento)	No	No	No	0.05	0	0	0	1	33	0	0	0	0.05
2012	470	2	Motociclista	22	1	20-24	Masculino	Consulta Externa	Contusion en cualquier parte del cuerpo	No	No	No	0.008	0	0	0	1	571	0	0	0	0.008
2012	576	5	Motociclista	22	1	20-24	Masculino	Consulta Externa	Herida abierta (a corto plazo, con o sin tratamiento)	Contusion en cualquier parte del cuerpo	No	No	0.006	0.008	0	0	2	220	571	0	0	0.013952
2012	540	5	Motociclista	21	1	20-24	Masculino	Consulta Externa	Herida abierta (a corto plazo, con o sin tratamiento)	No	No	No	0.006	0	0	0	1	220	0	0	0	0.006
2012	576	5	Motociclista	21	1	20-24	Masculino	Urgencias	Herida abierta (a corto plazo, con o sin tratamiento)	Contusion en cualquier parte del cuerpo	No	No	0.006	0.008	0	0	2	220	571	0	0	0.013952
2012	470	5	Motociclista	21	1	20-24	Masculino	Consulta Externa	Contusion en cualquier parte del cuerpo	No	No	No	0.008	0	0	0	1	571	0	0	0	0.008
2012	453	5	Motociclista	21	1	20-24	Masculino	Consulta Externa	Hemorragia interna en el abdomen y la pelvis	No	No	No	0.279	0	0	0	1	7	0	0	0	0.279
2012	474	5	Motociclista	25	1	25-29	Masculino	Consulta Externa	Contusion en cualquier parte del cuerpo	No	No	No	0.008	0	0	0	1	465	0	0	0	0.008
2012	577	5	Motociclista	26	1	25-29	Masculino	Hospitalización	Quemaduras, <20% del area superficial quemada total sin quemaduras en las vias respiratorias inferiores (a corto plazo, con o sin tratamiento)	No	No	No	0.141	0	0	0	1	4	0	0	0	0.141
2012	474	5	Motociclista	25	1	25-29	Masculino	Consulta Externa	Contusion en cualquier parte del cuerpo	No	No	No	0.008	0	0	0	1	465	0	0	0	0.008
2012	474	5	Motociclista	25	1	25-29	Masculino	Consulta Externa	Contusion en cualquier parte del cuerpo	No	No	No	0.008	0	0	0	1	465	0	0	0	0.008
2012	557	5	Motociclista	25	1	25-29	Masculino	Hospitalización	Lesion por aplastamiento (a corto o largo plazo, con o sin tratamiento)	No	No	No	0.132	0	0	0	1	19	0	0	0	0.132
2012	534	5	Motociclista	25	1	25-29	Femenino	Consulta Externa	Contusion en cualquier parte del cuerpo	No	No	No	0.008	0	0	0	1	228	0	0	0	0.008
2012	470	5	Motociclista	24	1	20-24	Masculino	Consulta Externa	Contusion en cualquier parte del cuerpo	No	No	No	0.008	0	0	0	1	571	0	0	0	0.008
2012	474	1	Motociclista	25	1	25-29	Masculino	Urgencias	Contusion en cualquier parte del cuerpo	No	No	No	0.008	0	0	0	1	465	0	0	0	0.008
2012	470	5	Motociclista	23	1	20-24	Masculino	Consulta Externa	Contusion en cualquier parte del cuerpo	No	No	No	0.008	0	0	0	1	571	0	0	0	0.008
2012	428	5	Motociclista	22	1	20-24	Masculino	Consulta Externa	Otras lesiones de musculos y tendones (incluye esguinces, distensiones y dislocaciones distintas de hombro, rodilla, cadera)	No	No	No	0.008	0	0	0	1	239	0	0	0	0.008
2012	470	5	Motociclista	22	1	20-24	Masculino	Consulta Externa	Contusion en cualquier parte del cuerpo	No	No	No	0.008	0	0	0	1	571	0	0	0	0.008
2012	541	5	Motociclista	23	1	20-24	Femenino	Consulta Externa	Contusion en cualquier parte del cuerpo	No	No	No	0.008	0	0	0	1	245	0	0	0	0.008
2012	578	5	Motociclista	31	1	30-34	Masculino	Hospitalización	Lesion cerebral traumatica grave, a corto plazo (con o sin tratamiento)	Herida abierta (a corto plazo, con o sin tratamiento)	Envenenamiento (a corto plazo con o sin tratamiento)	No	0.214	0.006	0.163	0	3	62	128	2	0	0.346065
2012	541	5	Motociclista	22	1	20-24	Femenino	Consulta Externa	Contusion en cualquier parte del cuerpo	No	No	No	0.008	0	0	0	1	245	0	0	0	0.008
2012	470	5	Motociclista	22	1	20-24	Masculino	Consulta Externa	Contusion en cualquier parte del cuerpo	No	No	No	0.008	0	0	0	1	571	0	0	0	0.008
2012	565	5	Motociclista	22	1	20-24	Masculino	Consulta Externa	Lesion por aplastamiento (a corto o largo plazo, con o sin tratamiento)	No	No	No	0.132	0	0	0	1	17	0	0	0	0.132
2012	470	5	Motociclista	21	1	20-24	Masculino	Consulta Externa	Contusion en cualquier parte del cuerpo	No	No	No	0.008	0	0	0	1	571	0	0	0	0.008
2012	470	5	Motociclista	22	1	20-24	Masculino	Consulta Externa	Contusion en cualquier parte del cuerpo	No	No	No	0.008	0	0	0	1	571	0	0	0	0.008
2012	541	5	Motociclista	21	1	20-24	Femenino	Consulta Externa	Contusion en cualquier parte del cuerpo	No	No	No	0.008	0	0	0	1	245	0	0	0	0.008
2012	533	5	Motociclista	27	1	25-29	Masculino	Hospitalización	Fractura de los huesos del pie (a corto plazo, con o sin tratamiento)	No	No	No	0.026	0	0	0	1	62	0	0	0	0.026
2012	528	5	Motociclista	20	1	20-24	Masculino	Consulta Externa	Contusion en cualquier parte del cuerpo	Herida abierta (a corto plazo, con o sin tratamiento)	No	No	0.008	0.006	0	0	2	571	220	0	0	0.013952
2012	475	2	Motociclista	23	1	20-24	Femenino	Consulta Externa	Contusion en cualquier parte del cuerpo	Herida abierta (a corto plazo, con o sin tratamiento)	No	No	0.008	0.006	0	0	2	245	63	0	0	0.013952
2012	566	5	Motociclista	23	1	20-24	Masculino	Consulta Externa	Fractura de los huesos del pie (a corto plazo, con o sin tratamiento)	No	No	No	0.026	0	0	0	1	91	0	0	0	0.026
2012	579	5	Motociclista	23	1	20-24	Masculino	Consulta Externa	Fractura de rotula, tibia o perone o tobillo (a largo plazo, con o sin tratamiento)	Fractura del cuello del femur o de cadera (a corto/largo plazo, con o sin tratamiento)	No	No	0.05	0.258	0	0	2	33	13	0	0	0.2951
2012	481	5	Motociclista	18	1	15-19	Masculino	Consulta Externa	Contusion en cualquier parte del cuerpo	No	No	No	0.008	0	0	0	1	200	0	0	0	0.008
2012	481	5	Motociclista	19	1	15-19	Masculino	Consulta Externa	Contusion en cualquier parte del cuerpo	No	No	No	0.008	0	0	0	1	200	0	0	0	0.008
2012	580	5	Motociclista	25	1	25-29	Masculino	Consulta Externa	Fractura del cuello del femur o de cadera (a corto/largo plazo, con o sin tratamiento)	No	No	No	0.258	0	0	0	1	13	0	0	0	0.258
2012	437	5	Motociclista	25	1	25-29	Masculino	Hospitalización	Otras lesiones de musculos y tendones (incluye esguinces, distensiones y dislocaciones distintas de hombro, rodilla, cadera)	No	No	No	0.008	0	0	0	1	177	0	0	0	0.008
2012	534	5	Motociclista	25	1	25-29	Femenino	Consulta Externa	Contusion en cualquier parte del cuerpo	No	No	No	0.008	0	0	0	1	228	0	0	0	0.008
2012	437	5	Motociclista	25	1	25-29	Masculino	Consulta Externa	Otras lesiones de musculos y tendones (incluye esguinces, distensiones y dislocaciones distintas de hombro, rodilla, cadera)	No	No	No	0.008	0	0	0	1	177	0	0	0	0.008
2012	581	5	Motociclista	22	1	20-24	Masculino	Hospitalización	Lesion por aplastamiento (a corto o largo plazo, con o sin tratamiento)	Herida abierta (a corto plazo, con o sin tratamiento)	No	No	0.132	0.006	0	0	2	17	220	0	0	0.137208
2012	470	5	Motociclista	22	1	20-24	Masculino	Consulta Externa	Contusion en cualquier parte del cuerpo	No	No	No	0.008	0	0	0	1	571	0	0	0	0.008
2012	555	5	Motociclista	20	1	20-24	Masculino	Consulta Externa	Lesion cerebral traumatica grave, a corto plazo (con o sin tratamiento)	No	No	No	0.214	0	0	0	1	120	0	0	0	0.214
2012	481	5	Motociclista	19	1	15-19	Masculino	Consulta Externa	Contusion en cualquier parte del cuerpo	No	No	No	0.008	0	0	0	1	200	0	0	0	0.008
2012	470	5	Motociclista	24	1	20-24	Masculino	Consulta Externa	Contusion en cualquier parte del cuerpo	No	No	No	0.008	0	0	0	1	571	0	0	0	0.008
2012	470	5	Motociclista	21	1	20-24	Masculino	Consulta Externa	Contusion en cualquier parte del cuerpo	No	No	No	0.008	0	0	0	1	571	0	0	0	0.008
2012	489	5	Motociclista	18	1	15-19	Masculino	Consulta Externa	Herida abierta (a corto plazo, con o sin tratamiento)	No	No	No	0.006	0	0	0	1	109	0	0	0	0.006
2012	470	5	Motociclista	21	1	20-24	Masculino	Consulta Externa	Contusion en cualquier parte del cuerpo	No	No	No	0.008	0	0	0	1	571	0	0	0	0.008
2012	543	5	Motociclista	21	1	20-24	Femenino	Consulta Externa	Fractura de rotula, tibia o perone o tobillo (a largo plazo, con o sin tratamiento)	No	No	No	0.05	0	0	0	1	5	0	0	0	0.05
2012	555	5	Motociclista	22	1	20-24	Masculino	Consulta Externa	Lesion cerebral traumatica grave, a corto plazo (con o sin tratamiento)	No	No	No	0.214	0	0	0	1	120	0	0	0	0.214
2012	470	1	Motociclista	21	1	20-24	Masculino	Consulta Externa	Contusion en cualquier parte del cuerpo	No	No	No	0.008	0	0	0	1	571	0	0	0	0.008
2012	555	5	Motociclista	22	1	20-24	Masculino	Consulta Externa	Lesion cerebral traumatica grave, a corto plazo (con o sin tratamiento)	No	No	No	0.214	0	0	0	1	120	0	0	0	0.214
2012	555	5	Motociclista	21	1	20-24	Masculino	Consulta Externa	Lesion cerebral traumatica grave, a corto plazo (con o sin tratamiento)	No	No	No	0.214	0	0	0	1	120	0	0	0	0.214
2012	582	2	Motociclista	21	1	20-24	Masculino	Consulta Externa	Contusion en cualquier parte del cuerpo	Dislocacion de la rodilla (a largo plazo, con o sin tratamiento)	No	No	0.008	0.113	0	0	2	571	3	0	0	0.120096
2012	583	5	Motociclista	21	1	20-24	Femenino	Consulta Externa	Hemorragia interna en el abdomen y la pelvis	Herida abierta (a corto plazo, con o sin tratamiento)	No	No	0.279	0.006	0	0	2	4	63	0	0	0.283326
2012	532	5	Motociclista	21	1	20-24	Masculino	Consulta Externa	Fractura de rotula, tibia o perone o tobillo (a largo plazo, con o sin tratamiento)	No	No	No	0.05	0	0	0	1	33	0	0	0	0.05
2012	548	5	Motociclista	21	1	20-24	Masculino	Consulta Externa	Herida abierta (a corto plazo, con o sin tratamiento)	Lesion cerebral traumatica grave, a corto plazo (con o sin tratamiento)	No	No	0.006	0.214	0	0	2	220	120	0	0	0.218716
2012	475	5	Motociclista	20	1	20-24	Femenino	Consulta Externa	Contusion en cualquier parte del cuerpo	Herida abierta (a corto plazo, con o sin tratamiento)	No	No	0.008	0.006	0	0	2	245	63	0	0	0.013952
2012	497	5	Motociclista	20	1	20-24	Masculino	Hospitalización	Herida abierta (a corto plazo, con o sin tratamiento)	Fractura del hueso facial (a corto o largo plazo, con o sin tratamiento)	No	No	0.006	0.067	0	0	2	220	13	0	0	0.072598
2012	540	5	Motociclista	20	1	20-24	Masculino	Consulta Externa	Herida abierta (a corto plazo, con o sin tratamiento)	No	No	No	0.006	0	0	0	1	220	0	0	0	0.006
2012	531	5	Motociclista	19	1	15-19	Femenino	Consulta Externa	Contusion en cualquier parte del cuerpo	No	No	No	0.008	0	0	0	1	117	0	0	0	0.008
2012	481	5	Motociclista	18	1	15-19	Masculino	Consulta Externa	Contusion en cualquier parte del cuerpo	No	No	No	0.008	0	0	0	1	200	0	0	0	0.008
2012	531	5	Motociclista	18	1	15-19	Femenino	Consulta Externa	Contusion en cualquier parte del cuerpo	No	No	No	0.008	0	0	0	1	117	0	0	0	0.008
2012	550	5	Motociclista	19	1	15-19	Masculino	Hospitalización	Fractura de rotula, tibia o perone o tobillo (a largo plazo, con o sin tratamiento)	No	No	No	0.05	0	0	0	1	14	0	0	0	0.05
2012	481	5	Motociclista	18	1	15-19	Masculino	Consulta Externa	Contusion en cualquier parte del cuerpo	No	No	No	0.008	0	0	0	1	200	0	0	0	0.008
2012	550	2	Motociclista	18	1	15-19	Masculino	Consulta Externa	Fractura de rotula, tibia o perone o tobillo (a largo plazo, con o sin tratamiento)	No	No	No	0.05	0	0	0	1	14	0	0	0	0.05
2012	470	5	Motociclista	21	1	20-24	Masculino	Consulta Externa	Contusion en cualquier parte del cuerpo	No	No	No	0.008	0	0	0	1	571	0	0	0	0.008
2012	470	5	Motociclista	20	1	20-24	Masculino	Consulta Externa	Contusion en cualquier parte del cuerpo	No	No	No	0.008	0	0	0	1	571	0	0	0	0.008
2012	541	5	Motociclista	20	1	20-24	Femenino	Consulta Externa	Contusion en cualquier parte del cuerpo	No	No	No	0.008	0	0	0	1	245	0	0	0	0.008
2012	531	5	Motociclista	19	1	15-19	Femenino	Consulta Externa	Contusion en cualquier parte del cuerpo	No	No	No	0.008	0	0	0	1	117	0	0	0	0.008
2012	550	5	Motociclista	18	1	15-19	Masculino	Consulta Externa	Fractura de rotula, tibia o perone o tobillo (a largo plazo, con o sin tratamiento)	No	No	No	0.05	0	0	0	1	14	0	0	0	0.05
2012	481	5	Motociclista	18	1	15-19	Masculino	Consulta Externa	Contusion en cualquier parte del cuerpo	No	No	No	0.008	0	0	0	1	200	0	0	0	0.008
2012	529	5	Motociclista	21	1	20-24	Femenino	Consulta Externa	Herida abierta (a corto plazo, con o sin tratamiento)	No	No	No	0.006	0	0	0	1	63	0	0	0	0.006
2012	566	5	Motociclista	20	1	20-24	Masculino	Hospitalización	Fractura de los huesos del pie (a corto plazo, con o sin tratamiento)	No	No	No	0.026	0	0	0	1	91	0	0	0	0.026
2012	489	5	Motociclista	18	1	15-19	Masculino	Consulta Externa	Herida abierta (a corto plazo, con o sin tratamiento)	No	No	No	0.006	0	0	0	1	109	0	0	0	0.006
2012	489	5	Motociclista	18	1	15-19	Masculino	Consulta Externa	Herida abierta (a corto plazo, con o sin tratamiento)	No	No	No	0.006	0	0	0	1	109	0	0	0	0.006
2012	489	5	Motociclista	18	1	15-19	Masculino	Consulta Externa	Herida abierta (a corto plazo, con o sin tratamiento)	No	No	No	0.006	0	0	0	1	109	0	0	0	0.006
2012	545	5	Motociclista	18	1	15-19	Masculino	Consulta Externa	Otras lesiones de musculos y tendones (incluye esguinces, distensiones y dislocaciones distintas de hombro, rodilla, cadera)	No	No	No	0.008	0	0	0	1	87	0	0	0	0.008
2012	584	5	Motociclista	18	1	15-19	Femenino	Hospitalización	Fractura de rotula, tibia o perone o tobillo (a largo plazo, con o sin tratamiento)	Herida abierta (a corto plazo, con o sin tratamiento)	No	No	0.05	0.006	0	0	2	1	38	0	0	0.0557
2012	585	5	Motociclista	51	1	50-54	Masculino	Hospitalización	Fractura de los huesos del pie (a corto plazo, con o sin tratamiento)	Lesion por aplastamiento (a corto o largo plazo, con o sin tratamiento)	Otras lesiones de musculos y tendones (incluye esguinces, distensiones y dislocaciones distintas de hombro, rodilla, cadera)	No	0.026	0.132	0.008	0	3	11	2	33	0	0.161331
2012	571	5	Motociclista	31	1	30-34	Masculino	Hospitalización	Fractura de rotula, tibia o perone o tobillo (a largo plazo, con o sin tratamiento)	No	No	No	0.05	0	0	0	1	97	0	0	0	0.05
2012	481	5	Motociclista	19	1	15-19	Masculino	Consulta Externa	Contusion en cualquier parte del cuerpo	No	No	No	0.008	0	0	0	1	200	0	0	0	0.008
2012	550	5	Motociclista	18	1	15-19	Masculino	Hospitalización	Fractura de rotula, tibia o perone o tobillo (a largo plazo, con o sin tratamiento)	No	No	No	0.05	0	0	0	1	14	0	0	0	0.05
2012	489	5	Motociclista	19	1	15-19	Masculino	Hospitalización	Herida abierta (a corto plazo, con o sin tratamiento)	No	No	No	0.006	0	0	0	1	109	0	0	0	0.006
2012	586	3	Motociclista	19	1	15-19	Masculino	Hospitalización	Lesion por aplastamiento (a corto o largo plazo, con o sin tratamiento)	No	No	No	0.132	0	0	0	1	8	0	0	0	0.132
2012	545	5	Motociclista	19	1	15-19	Masculino	Consulta Externa	Otras lesiones de musculos y tendones (incluye esguinces, distensiones y dislocaciones distintas de hombro, rodilla, cadera)	No	No	No	0.008	0	0	0	1	87	0	0	0	0.008
2012	587	5	Motociclista	33	1	30-34	Masculino	Consulta Externa	Fractura de rotula, tibia o perone o tobillo (a largo plazo, con o sin tratamiento)	Contusion en cualquier parte del cuerpo	No	No	0.05	0.008	0	0	2	97	323	0	0	0.0576
2012	527	5	Motociclista	49	1	45-49	Masculino	Hospitalización	Fractura de rotula, tibia o perone o tobillo (a largo plazo, con o sin tratamiento)	No	No	No	0.05	0	0	0	1	53	0	0	0	0.05
2012	588	5	Motociclista	37	1	35-39	Masculino	Urgencias	Contusion en cualquier parte del cuerpo	No	No	No	0.008	0	0	0	1	170	0	0	0	0.008
2012	437	5	Motociclista	28	1	25-29	Masculino	Urgencias	Otras lesiones de musculos y tendones (incluye esguinces, distensiones y dislocaciones distintas de hombro, rodilla, cadera)	No	No	No	0.008	0	0	0	1	177	0	0	0	0.008
2012	589	5	Motociclista	45	1	45-49	Masculino	Consulta Externa	Herida abierta (a corto plazo, con o sin tratamiento)	No	No	No	0.006	0	0	0	1	38	0	0	0	0.006
2012	468	5	Motociclista	44	1	40-44	Masculino	Consulta Externa	Contusion en cualquier parte del cuerpo	No	No	No	0.008	0	0	0	1	168	0	0	0	0.008
2012	533	5	Motociclista	28	1	25-29	Masculino	Hospitalización	Fractura de los huesos del pie (a corto plazo, con o sin tratamiento)	No	No	No	0.026	0	0	0	1	62	0	0	0	0.026
2012	590	5	Motociclista	27	1	25-29	Masculino	Consulta Externa	Contusion en cualquier parte del cuerpo	Quemaduras, <20% del area superficial quemada total sin quemaduras en las vias respiratorias inferiores (a corto plazo, con o sin tratamiento)	No	No	0.008	0.141	0	0	2	465	4	0	0	0.147872
2012	591	5	Motociclista	30	1	30-34	Masculino	Urgencias	Lesion cerebral traumatica grave, a corto plazo (con o sin tratamiento)	No	No	No	0.214	0	0	0	1	62	0	0	0	0.214
2012	592	5	Motociclista	45	1	45-49	Masculino	Consulta Externa	Lesion cerebral traumatica grave, a corto plazo (con o sin tratamiento)	No	No	No	0.214	0	0	0	1	21	0	0	0	0.214
2012	474	5	Motociclista	28	1	25-29	Masculino	Consulta Externa	Contusion en cualquier parte del cuerpo	No	No	No	0.008	0	0	0	1	465	0	0	0	0.008
2012	591	5	Motociclista	31	1	30-34	Masculino	Consulta Externa	Lesion cerebral traumatica grave, a corto plazo (con o sin tratamiento)	No	No	No	0.214	0	0	0	1	62	0	0	0	0.214
2012	536	5	Motociclista	29	1	25-29	Masculino	Consulta Externa	Lesion cerebral traumatica grave, a corto plazo (con o sin tratamiento)	No	No	No	0.214	0	0	0	1	104	0	0	0	0.214
2012	463	5	Motociclista	48	1	45-49	Masculino	Consulta Externa	Contusion en cualquier parte del cuerpo	No	No	No	0.008	0	0	0	1	128	0	0	0	0.008
2012	593	5	Motociclista	58	1	55-59	Femenino	Consulta Externa	Contusion en cualquier parte del cuerpo	No	No	No	0.008	0	0	0	1	41	0	0	0	0.008
2012	594	5	Motociclista	56	1	55-59	Femenino	Hospitalización	Dislocacion del hombro (a largo plazo, con o sin tratamiento)	No	No	No	0.062	0	0	0	1	2	0	0	0	0.062
2012	595	5	Motociclista	32	1	30-34	Femenino	Consulta Externa	Contusion en cualquier parte del cuerpo	No	No	No	0.008	0	0	0	1	164	0	0	0	0.008
2012	596	5	Motociclista	32	1	30-34	Femenino	Urgencias	Herida abierta (a corto plazo, con o sin tratamiento)	Contusion en cualquier parte del cuerpo	No	No	0.006	0.008	0	0	2	35	164	0	0	0.013952
2012	534	2	Motociclista	29	1	25-29	Femenino	Consulta Externa	Contusion en cualquier parte del cuerpo	No	No	No	0.008	0	0	0	1	228	0	0	0	0.008
2012	597	5	Motociclista	53	1	50-54	Femenino	Consulta Externa	Contusion en cualquier parte del cuerpo	Otras lesiones de musculos y tendones (incluye esguinces, distensiones y dislocaciones distintas de hombro, rodilla, cadera)	No	No	0.008	0.008	0	0	2	44	35	0	0	0.015936
2012	598	2	Motociclista	47	1	45-49	Femenino	Consulta Externa	Contusion en cualquier parte del cuerpo	No	No	No	0.008	0	0	0	1	62	0	0	0	0.008
2012	599	5	Motociclista	54	1	50-54	Femenino	Consulta Externa	Fractura de rotula, tibia o perone o tobillo (a largo plazo, con o sin tratamiento)	Otras lesiones de musculos y tendones (incluye esguinces, distensiones y dislocaciones distintas de hombro, rodilla, cadera)	No	No	0.05	0.008	0	0	2	17	35	0	0	0.0576
2012	440	5	Motociclista	28	1	25-29	Femenino	Consulta Externa	Otras lesiones de musculos y tendones (incluye esguinces, distensiones y dislocaciones distintas de hombro, rodilla, cadera)	No	No	No	0.008	0	0	0	1	141	0	0	0	0.008
2012	600	5	Motociclista	37	1	35-39	Femenino	Consulta Externa	Contusion en cualquier parte del cuerpo	No	No	No	0.008	0	0	0	1	102	0	0	0	0.008
2012	601	5	Motociclista	62	1	60-64	Femenino	Consulta Externa	Contusion en cualquier parte del cuerpo	No	No	No	0.008	0	0	0	1	22	0	0	0	0.008
2012	595	5	Motociclista	31	1	30-34	Femenino	Consulta Externa	Contusion en cualquier parte del cuerpo	No	No	No	0.008	0	0	0	1	164	0	0	0	0.008
2012	602	5	Motociclista	40	1	40-44	Femenino	Consulta Externa	Contusion en cualquier parte del cuerpo	No	No	No	0.008	0	0	0	1	64	0	0	0	0.008
2012	595	5	Motociclista	32	1	30-34	Femenino	Consulta Externa	Contusion en cualquier parte del cuerpo	No	No	No	0.008	0	0	0	1	164	0	0	0	0.008
2012	595	5	Motociclista	32	1	30-34	Femenino	Consulta Externa	Contusion en cualquier parte del cuerpo	No	No	No	0.008	0	0	0	1	164	0	0	0	0.008
2012	595	5	Motociclista	30	1	30-34	Femenino	Consulta Externa	Contusion en cualquier parte del cuerpo	No	No	No	0.008	0	0	0	1	164	0	0	0	0.008
2012	534	5	Motociclista	29	1	25-29	Femenino	Consulta Externa	Contusion en cualquier parte del cuerpo	No	No	No	0.008	0	0	0	1	228	0	0	0	0.008
2012	519	5	Motociclista	29	1	25-29	Femenino	Consulta Externa	Herida abierta (a corto plazo, con o sin tratamiento)	No	No	No	0.006	0	0	0	1	53	0	0	0	0.006
2012	603	5	Motociclista	29	1	25-29	Femenino	Consulta Externa	Lesion cerebral traumatica grave, a corto plazo (con o sin tratamiento)	No	No	No	0.214	0	0	0	1	57	0	0	0	0.214
2012	534	5	Motociclista	29	1	25-29	Femenino	Consulta Externa	Contusion en cualquier parte del cuerpo	No	No	No	0.008	0	0	0	1	228	0	0	0	0.008
2012	604	5	Motociclista	30	1	30-34	Femenino	Consulta Externa	Contusion en cualquier parte del cuerpo	Lesion cerebral traumatica grave, a corto plazo (con o sin tratamiento)	No	No	0.008	0.214	0	0	2	164	30	0	0	0.220288
2012	519	5	Motociclista	28	1	25-29	Femenino	Hospitalización	Herida abierta (a corto plazo, con o sin tratamiento)	No	No	No	0.006	0	0	0	1	53	0	0	0	0.006
2012	534	5	Motociclista	29	1	25-29	Femenino	Consulta Externa	Contusion en cualquier parte del cuerpo	No	No	No	0.008	0	0	0	1	228	0	0	0	0.008
2012	595	5	Motociclista	30	1	30-34	Femenino	Consulta Externa	Contusion en cualquier parte del cuerpo	No	No	No	0.008	0	0	0	1	164	0	0	0	0.008
2012	482	5	Motociclista	27	1	25-29	Masculino	Consulta Externa	Otras lesiones de musculos y tendones (incluye esguinces, distensiones y dislocaciones distintas de hombro, rodilla, cadera)	Contusion en cualquier parte del cuerpo	No	No	0.008	0.008	0	0	2	177	465	0	0	0.015936
2012	464	5	Motociclista	32	1	30-34	Masculino	Consulta Externa	Contusion en cualquier parte del cuerpo	No	No	No	0.008	0	0	0	1	323	0	0	0	0.008
2012	464	5	Motociclista	31	1	30-34	Masculino	Consulta Externa	Contusion en cualquier parte del cuerpo	No	No	No	0.008	0	0	0	1	323	0	0	0	0.008
2012	464	5	Motociclista	30	1	30-34	Masculino	Consulta Externa	Contusion en cualquier parte del cuerpo	No	No	No	0.008	0	0	0	1	323	0	0	0	0.008
2012	474	5	Motociclista	29	1	25-29	Masculino	Consulta Externa	Contusion en cualquier parte del cuerpo	No	No	No	0.008	0	0	0	1	465	0	0	0	0.008
2012	464	5	Motociclista	31	1	30-34	Masculino	Consulta Externa	Contusion en cualquier parte del cuerpo	No	No	No	0.008	0	0	0	1	323	0	0	0	0.008
2012	595	5	Motociclista	32	1	30-34	Femenino	Consulta Externa	Contusion en cualquier parte del cuerpo	No	No	No	0.008	0	0	0	1	164	0	0	0	0.008
2012	534	5	Motociclista	28	1	25-29	Femenino	Consulta Externa	Contusion en cualquier parte del cuerpo	No	No	No	0.008	0	0	0	1	228	0	0	0	0.008
2012	605	5	Motociclista	29	1	25-29	Femenino	Consulta Externa	Contusion en cualquier parte del cuerpo	Otras lesiones de musculos y tendones (incluye esguinces, distensiones y dislocaciones distintas de hombro, rodilla, cadera)	Herida abierta (a corto plazo, con o sin tratamiento)	No	0.008	0.008	0.006	0	3	228	141	53	0	0.0218404
2012	600	5	Motociclista	38	1	35-39	Femenino	Consulta Externa	Contusion en cualquier parte del cuerpo	No	No	No	0.008	0	0	0	1	102	0	0	0	0.008
2012	439	5	Motociclista	30	1	30-34	Femenino	Consulta Externa	Otras lesiones de musculos y tendones (incluye esguinces, distensiones y dislocaciones distintas de hombro, rodilla, cadera)	No	No	No	0.008	0	0	0	1	98	0	0	0	0.008
2012	606	5	Motociclista	42	1	40-44	Femenino	Consulta Externa	Fractura de los huesos del pie (a corto plazo, con o sin tratamiento)	No	No	No	0.026	0	0	0	1	14	0	0	0	0.026
2012	607	5	Motociclista	43	1	40-44	Femenino	Consulta Externa	Fractura de rotula, tibia o perone o tobillo (a largo plazo, con o sin tratamiento)	Herida abierta (a corto plazo, con o sin tratamiento)	No	No	0.05	0.006	0	0	2	16	15	0	0	0.0557
2012	608	5	Motociclista	43	1	40-44	Femenino	Urgencias	Herida abierta (a corto plazo, con o sin tratamiento)	Fractura de rotula, tibia o perone o tobillo (a largo plazo, con o sin tratamiento)	No	No	0.006	0.05	0	0	2	15	16	0	0	0.0557
2012	600	5	Motociclista	39	1	35-39	Femenino	Consulta Externa	Contusion en cualquier parte del cuerpo	No	No	No	0.008	0	0	0	1	102	0	0	0	0.008
2012	595	5	Motociclista	33	1	30-34	Femenino	Consulta Externa	Contusion en cualquier parte del cuerpo	No	No	No	0.008	0	0	0	1	164	0	0	0	0.008
2012	609	5	Motociclista	38	1	35-39	Femenino	Consulta Externa	Otras lesiones de musculos y tendones (incluye esguinces, distensiones y dislocaciones distintas de hombro, rodilla, cadera)	No	No	No	0.008	0	0	0	1	61	0	0	0	0.008
2012	610	5	Motociclista	33	1	30-34	Femenino	Consulta Externa	Fractura de rotula, tibia o perone o tobillo (a largo plazo, con o sin tratamiento)	Herida abierta (a corto plazo, con o sin tratamiento)	No	No	0.05	0.006	0	0	2	27	35	0	0	0.0557
2012	595	5	Motociclista	32	1	30-34	Femenino	Consulta Externa	Contusion en cualquier parte del cuerpo	No	No	No	0.008	0	0	0	1	164	0	0	0	0.008
2012	534	5	Motociclista	29	1	25-29	Femenino	Consulta Externa	Contusion en cualquier parte del cuerpo	No	No	No	0.008	0	0	0	1	228	0	0	0	0.008
2012	534	5	Motociclista	26	1	25-29	Femenino	Consulta Externa	Contusion en cualquier parte del cuerpo	No	No	No	0.008	0	0	0	1	228	0	0	0	0.008
2012	595	5	Motociclista	32	1	30-34	Femenino	Consulta Externa	Contusion en cualquier parte del cuerpo	No	No	No	0.008	0	0	0	1	164	0	0	0	0.008
2012	595	5	Motociclista	32	1	30-34	Femenino	Consulta Externa	Contusion en cualquier parte del cuerpo	No	No	No	0.008	0	0	0	1	164	0	0	0	0.008
2012	611	5	Motociclista	29	1	25-29	Femenino	Consulta Externa	Fractura de los huesos del pie (a corto plazo, con o sin tratamiento)	No	No	No	0.026	0	0	0	1	22	0	0	0	0.026
2012	595	5	Motociclista	31	1	30-34	Femenino	Consulta Externa	Contusion en cualquier parte del cuerpo	No	No	No	0.008	0	0	0	1	164	0	0	0	0.008
2012	595	5	Motociclista	32	1	30-34	Femenino	Consulta Externa	Contusion en cualquier parte del cuerpo	No	No	No	0.008	0	0	0	1	164	0	0	0	0.008
2012	595	5	Motociclista	31	1	30-34	Femenino	Consulta Externa	Contusion en cualquier parte del cuerpo	No	No	No	0.008	0	0	0	1	164	0	0	0	0.008
2012	595	5	Motociclista	31	1	30-34	Femenino	Consulta Externa	Contusion en cualquier parte del cuerpo	No	No	No	0.008	0	0	0	1	164	0	0	0	0.008
2012	595	5	Motociclista	31	1	30-34	Femenino	Consulta Externa	Contusion en cualquier parte del cuerpo	No	No	No	0.008	0	0	0	1	164	0	0	0	0.008
2012	612	5	Motociclista	30	1	30-34	Femenino	Hospitalización	Fractura de los huesos del pie (a corto plazo, con o sin tratamiento)	Otras lesiones de musculos y tendones (incluye esguinces, distensiones y dislocaciones distintas de hombro, rodilla, cadera)	No	No	0.026	0.008	0	0	2	28	98	0	0	0.033792
2012	595	5	Motociclista	31	1	30-34	Femenino	Consulta Externa	Contusion en cualquier parte del cuerpo	No	No	No	0.008	0	0	0	1	164	0	0	0	0.008
2012	602	5	Motociclista	40	1	40-44	Femenino	Consulta Externa	Contusion en cualquier parte del cuerpo	No	No	No	0.008	0	0	0	1	64	0	0	0	0.008
2012	600	5	Motociclista	38	1	35-39	Femenino	Consulta Externa	Contusion en cualquier parte del cuerpo	No	No	No	0.008	0	0	0	1	102	0	0	0	0.008
2012	613	2	Motociclista	44	1	40-44	Femenino	Consulta Externa	Otras lesiones de musculos y tendones (incluye esguinces, distensiones y dislocaciones distintas de hombro, rodilla, cadera)	Contusion en cualquier parte del cuerpo	No	No	0.008	0.008	0	0	2	51	64	0	0	0.015936
2012	614	5	Motociclista	46	1	45-49	Femenino	Consulta Externa	Herida abierta (a corto plazo, con o sin tratamiento)	No	No	No	0.006	0	0	0	1	24	0	0	0	0.006
2012	615	5	Motociclista	45	1	45-49	Femenino	Consulta Externa	Otras lesiones de musculos y tendones (incluye esguinces, distensiones y dislocaciones distintas de hombro, rodilla, cadera)	No	No	No	0.008	0	0	0	1	29	0	0	0	0.008
2012	602	5	Motociclista	41	1	40-44	Femenino	Consulta Externa	Contusion en cualquier parte del cuerpo	No	No	No	0.008	0	0	0	1	64	0	0	0	0.008
2012	602	5	Motociclista	40	1	40-44	Femenino	Consulta Externa	Contusion en cualquier parte del cuerpo	No	No	No	0.008	0	0	0	1	64	0	0	0	0.008
2012	600	5	Motociclista	38	1	35-39	Femenino	Consulta Externa	Contusion en cualquier parte del cuerpo	No	No	No	0.008	0	0	0	1	102	0	0	0	0.008
2012	616	5	Motociclista	37	1	35-39	Femenino	Hospitalización	Herida abierta (a corto plazo, con o sin tratamiento)	No	No	No	0.006	0	0	0	1	29	0	0	0	0.006
2012	600	5	Motociclista	36	1	35-39	Femenino	Consulta Externa	Contusion en cualquier parte del cuerpo	No	No	No	0.008	0	0	0	1	102	0	0	0	0.008
2012	600	5	Motociclista	37	1	35-39	Femenino	Consulta Externa	Contusion en cualquier parte del cuerpo	No	No	No	0.008	0	0	0	1	102	0	0	0	0.008
2012	617	5	Motociclista	34	1	30-34	Femenino	Consulta Externa	Herida abierta (a corto plazo, con o sin tratamiento)	No	No	No	0.006	0	0	0	1	35	0	0	0	0.006
2012	600	1	Motociclista	35	1	35-39	Femenino	Consulta Externa	Contusion en cualquier parte del cuerpo	No	No	No	0.008	0	0	0	1	102	0	0	0	0.008
2012	618	5	Motociclista	36	1	35-39	Femenino	Hospitalización	Lesion cerebral traumatica, consecuencias a largo plazo, moderada (con o sin tratamiento)	Lesion cerebral traumatica grave, a corto plazo (con o sin tratamiento)	No	No	0.231	0.214	0	0	2	1	18	0	0	0.395566
2012	595	5	Motociclista	34	1	30-34	Femenino	Consulta Externa	Contusion en cualquier parte del cuerpo	No	No	No	0.008	0	0	0	1	164	0	0	0	0.008
2012	619	5	Motociclista	43	1	40-44	Femenino	Consulta Externa	Herida abierta (a corto plazo, con o sin tratamiento)	No	No	No	0.006	0	0	0	1	15	0	0	0	0.006
2012	620	5	Motociclista	41	1	40-44	Femenino	Hospitalización	Fractura de rotula, tibia o perone o tobillo (a largo plazo, con o sin tratamiento)	No	No	No	0.05	0	0	0	1	16	0	0	0	0.05
2012	600	5	Motociclista	36	1	35-39	Femenino	Consulta Externa	Contusion en cualquier parte del cuerpo	No	No	No	0.008	0	0	0	1	102	0	0	0	0.008
2012	621	4	Motociclista	35	1	35-39	Femenino	Consulta Externa	Lesion cerebral traumatica grave, a corto plazo (con o sin tratamiento)	No	No	No	0.214	0	0	0	1	18	0	0	0	0.214
2012	595	5	Motociclista	34	1	30-34	Femenino	Consulta Externa	Contusion en cualquier parte del cuerpo	No	No	No	0.008	0	0	0	1	164	0	0	0	0.008
2012	622	5	Motociclista	33	1	30-34	Femenino	Consulta Externa	Fractura de rotula, tibia o perone o tobillo (a largo plazo, con o sin tratamiento)	No	No	No	0.05	0	0	0	1	27	0	0	0	0.05
2012	623	5	Motociclista	31	1	30-34	Femenino	Consulta Externa	Fractura de los huesos del pie (a corto plazo, con o sin tratamiento)	Contusion en cualquier parte del cuerpo	No	No	0.026	0.008	0	0	2	28	164	0	0	0.033792
2012	595	5	Motociclista	31	1	30-34	Femenino	Consulta Externa	Contusion en cualquier parte del cuerpo	No	No	No	0.008	0	0	0	1	164	0	0	0	0.008
2012	624	5	Motociclista	27	1	25-29	Femenino	Consulta Externa	Lesion cerebral traumatica, consecuencias a largo plazo, moderada (con o sin tratamiento)	Lesion grave en el pecho (a largo plazo, con o sin tratamiento)	No	No	0.231	0.369	0	0	2	1	2	0	0	0.514761
2012	440	1	Motociclista	26	1	25-29	Femenino	Consulta Externa	Otras lesiones de musculos y tendones (incluye esguinces, distensiones y dislocaciones distintas de hombro, rodilla, cadera)	No	No	No	0.008	0	0	0	1	141	0	0	0	0.008
2012	625	5	Motociclista	30	1	30-34	Femenino	Consulta Externa	Dislocacion del hombro (a largo plazo, con o sin tratamiento)	No	No	No	0.062	0	0	0	1	6	0	0	0	0.062
2012	626	5	Motociclista	26	1	25-29	Femenino	Consulta Externa	Fractura de los huesos del pie (a corto plazo, con o sin tratamiento)	Contusion en cualquier parte del cuerpo	No	No	0.026	0.008	0	0	2	22	228	0	0	0.033792
2012	534	5	Motociclista	27	1	25-29	Femenino	Consulta Externa	Contusion en cualquier parte del cuerpo	No	No	No	0.008	0	0	0	1	228	0	0	0	0.008
2012	534	5	Motociclista	27	1	25-29	Femenino	Consulta Externa	Contusion en cualquier parte del cuerpo	No	No	No	0.008	0	0	0	1	228	0	0	0	0.008
2012	534	5	Motociclista	26	1	25-29	Femenino	Consulta Externa	Contusion en cualquier parte del cuerpo	No	No	No	0.008	0	0	0	1	228	0	0	0	0.008
2012	464	5	Motociclista	32	1	30-34	Masculino	Consulta Externa	Contusion en cualquier parte del cuerpo	No	No	No	0.008	0	0	0	1	323	0	0	0	0.008
2012	627	5	Motociclista	37	1	35-39	Femenino	Consulta Externa	Contusion en cualquier parte del cuerpo	Herida abierta (a corto plazo, con o sin tratamiento)	No	No	0.008	0.006	0	0	2	102	29	0	0	0.013952
2012	628	5	Motociclista	35	1	35-39	Femenino	Consulta Externa	Lesion por aplastamiento (a corto o largo plazo, con o sin tratamiento)	No	No	No	0.132	0	0	0	1	3	0	0	0	0.132
2012	600	5	Motociclista	37	1	35-39	Femenino	Consulta Externa	Contusion en cualquier parte del cuerpo	No	No	No	0.008	0	0	0	1	102	0	0	0	0.008
2012	595	5	Motociclista	33	1	30-34	Femenino	Consulta Externa	Contusion en cualquier parte del cuerpo	No	No	No	0.008	0	0	0	1	164	0	0	0	0.008
2012	600	1	Motociclista	38	1	35-39	Femenino	Consulta Externa	Contusion en cualquier parte del cuerpo	No	No	No	0.008	0	0	0	1	102	0	0	0	0.008
2012	629	5	Motociclista	54	1	50-54	Masculino	Hospitalización	Fractura de los huesos del pie (a corto plazo, con o sin tratamiento)	No	No	No	0.026	0	0	0	1	11	0	0	0	0.026
2012	600	5	Motociclista	39	1	35-39	Femenino	Consulta Externa	Contusion en cualquier parte del cuerpo	No	No	No	0.008	0	0	0	1	102	0	0	0	0.008
2012	630	5	Motociclista	56	1	55-59	Masculino	Consulta Externa	Contusion en cualquier parte del cuerpo	No	No	No	0.008	0	0	0	1	45	0	0	0	0.008
2012	631	5	Motociclista	55	1	55-59	Masculino	Consulta Externa	Fractura de los huesos del pie (a corto plazo, con o sin tratamiento)	No	No	No	0.026	0	0	0	1	8	0	0	0	0.026
2012	632	5	Motociclista	55	1	55-59	Masculino	Hospitalización	Fractura de los huesos del pie (a corto plazo, con o sin tratamiento)	Otras lesiones de musculos y tendones (incluye esguinces, distensiones y dislocaciones distintas de hombro, rodilla, cadera)	No	No	0.026	0.008	0	0	2	8	23	0	0	0.033792
2012	630	5	Motociclista	57	1	55-59	Masculino	Consulta Externa	Contusion en cualquier parte del cuerpo	No	No	No	0.008	0	0	0	1	45	0	0	0	0.008
2012	633	5	Motociclista	54	1	50-54	Masculino	Consulta Externa	Fractura de rotula, tibia o perone o tobillo (a largo plazo, con o sin tratamiento)	No	No	No	0.05	0	0	0	1	47	0	0	0	0.05
2012	634	5	Motociclista	52	1	50-54	Masculino	Consulta Externa	Otras lesiones de musculos y tendones (incluye esguinces, distensiones y dislocaciones distintas de hombro, rodilla, cadera)	No	No	No	0.008	0	0	0	1	33	0	0	0	0.008
2012	630	5	Motociclista	57	1	55-59	Masculino	Consulta Externa	Contusion en cualquier parte del cuerpo	No	No	No	0.008	0	0	0	1	45	0	0	0	0.008
2012	635	5	Motociclista	52	1	50-54	Masculino	Hospitalización	Dislocacion del hombro (a largo plazo, con o sin tratamiento)	No	No	No	0.062	0	0	0	1	7	0	0	0	0.062
2012	527	5	Motociclista	45	1	45-49	Masculino	Consulta Externa	Fractura de rotula, tibia o perone o tobillo (a largo plazo, con o sin tratamiento)	No	No	No	0.05	0	0	0	1	53	0	0	0	0.05
2012	636	5	Motociclista	28	1	25-29	Masculino	Urgencias	Otras lesiones de musculos y tendones (incluye esguinces, distensiones y dislocaciones distintas de hombro, rodilla, cadera)	Dislocacion del hombro (a largo plazo, con o sin tratamiento)	No	No	0.008	0.062	0	0	2	177	39	0	0	0.069504
2012	637	5	Motociclista	36	1	35-39	Masculino	Hospitalización	Fractura de rotula, tibia o perone o tobillo (a largo plazo, con o sin tratamiento)	No	No	No	0.05	0	0	0	1	62	0	0	0	0.05
2012	629	5	Motociclista	54	1	50-54	Masculino	Hospitalización	Fractura de los huesos del pie (a corto plazo, con o sin tratamiento)	No	No	No	0.026	0	0	0	1	11	0	0	0	0.026
2012	589	5	Motociclista	49	1	45-49	Masculino	Consulta Externa	Herida abierta (a corto plazo, con o sin tratamiento)	No	No	No	0.006	0	0	0	1	38	0	0	0	0.006
2012	463	5	Motociclista	46	1	45-49	Masculino	Consulta Externa	Contusion en cualquier parte del cuerpo	No	No	No	0.008	0	0	0	1	128	0	0	0	0.008
2012	638	5	Motociclista	36	1	35-39	Masculino	Consulta Externa	Lesion cerebral traumatica grave, a corto plazo (con o sin tratamiento)	No	No	No	0.214	0	0	0	1	44	0	0	0	0.214
2012	639	5	Motociclista	23	1	20-24	Femenino	Urgencias	Quemaduras, <20% del area superficial quemada total sin quemaduras en las vias respiratorias inferiores (a corto plazo, con o sin tratamiento)	No	No	No	0.141	0	0	0	1	1	0	0	0	0.141
2012	474	5	Motociclista	28	1	25-29	Masculino	Consulta Externa	Contusion en cualquier parte del cuerpo	No	No	No	0.008	0	0	0	1	465	0	0	0	0.008
2012	468	5	Motociclista	41	1	40-44	Masculino	Consulta Externa	Contusion en cualquier parte del cuerpo	No	No	No	0.008	0	0	0	1	168	0	0	0	0.008
2012	640	5	Motociclista	34	1	30-34	Masculino	Hospitalización	Herida abierta (a corto plazo, con o sin tratamiento)	Fractura del hueso facial (a corto o largo plazo, con o sin tratamiento)	No	No	0.006	0.067	0	0	2	128	7	0	0	0.072598
2012	641	5	Motociclista	33	1	30-34	Masculino	Hospitalización	Fractura de rotula, tibia o perone o tobillo (a largo plazo, con o sin tratamiento)	Herida abierta (a corto plazo, con o sin tratamiento)	No	No	0.05	0.006	0	0	2	97	128	0	0	0.0557
2012	464	5	Motociclista	33	1	30-34	Masculino	Consulta Externa	Contusion en cualquier parte del cuerpo	No	No	No	0.008	0	0	0	1	323	0	0	0	0.008
2012	464	5	Motociclista	32	1	30-34	Masculino	Consulta Externa	Contusion en cualquier parte del cuerpo	No	No	No	0.008	0	0	0	1	323	0	0	0	0.008
2012	642	5	Motociclista	32	1	30-34	Masculino	Urgencias	Fractura de los huesos del pie (a corto plazo, con o sin tratamiento)	No	No	No	0.026	0	0	0	1	35	0	0	0	0.026
2012	464	5	Motociclista	32	1	30-34	Masculino	Consulta Externa	Contusion en cualquier parte del cuerpo	No	No	No	0.008	0	0	0	1	323	0	0	0	0.008
2012	464	5	Motociclista	32	1	30-34	Masculino	Consulta Externa	Contusion en cualquier parte del cuerpo	No	No	No	0.008	0	0	0	1	323	0	0	0	0.008
2012	643	5	Motociclista	31	1	30-34	Masculino	Consulta Externa	Hemorragia interna en el abdomen y la pelvis	Fractura de rotula, tibia o perone o tobillo (a largo plazo, con o sin tratamiento)	No	No	0.279	0.05	0	0	2	6	97	0	0	0.31505
2012	464	5	Motociclista	31	1	30-34	Masculino	Consulta Externa	Contusion en cualquier parte del cuerpo	No	No	No	0.008	0	0	0	1	323	0	0	0	0.008
2012	644	5	Motociclista	30	1	30-34	Masculino	Hospitalización	Lesion por aplastamiento (a corto o largo plazo, con o sin tratamiento)	No	No	No	0.132	0	0	0	1	8	0	0	0	0.132
2012	644	5	Motociclista	31	1	30-34	Masculino	Hospitalización	Lesion por aplastamiento (a corto o largo plazo, con o sin tratamiento)	No	No	No	0.132	0	0	0	1	8	0	0	0	0.132
2012	464	5	Motociclista	30	1	30-34	Masculino	Consulta Externa	Contusion en cualquier parte del cuerpo	No	No	No	0.008	0	0	0	1	323	0	0	0	0.008
2012	454	5	Motociclista	29	1	25-29	Masculino	Consulta Externa	Herida abierta (a corto plazo, con o sin tratamiento)	No	No	No	0.006	0	0	0	1	163	0	0	0	0.006
2012	474	5	Motociclista	29	1	25-29	Masculino	Consulta Externa	Contusion en cualquier parte del cuerpo	No	No	No	0.008	0	0	0	1	465	0	0	0	0.008
2012	538	5	Motociclista	29	1	25-29	Masculino	Consulta Externa	Fractura de rotula, tibia o perone o tobillo (a largo plazo, con o sin tratamiento)	No	No	No	0.05	0	0	0	1	154	0	0	0	0.05
2012	474	5	Motociclista	28	1	25-29	Masculino	Consulta Externa	Contusion en cualquier parte del cuerpo	No	No	No	0.008	0	0	0	1	465	0	0	0	0.008
2012	474	5	Motociclista	28	1	25-29	Masculino	Consulta Externa	Contusion en cualquier parte del cuerpo	No	No	No	0.008	0	0	0	1	465	0	0	0	0.008
2012	536	2	Motociclista	28	1	25-29	Masculino	Hospitalización	Lesion cerebral traumatica grave, a corto plazo (con o sin tratamiento)	No	No	No	0.214	0	0	0	1	104	0	0	0	0.214
2012	454	5	Motociclista	26	1	25-29	Masculino	Consulta Externa	Herida abierta (a corto plazo, con o sin tratamiento)	No	No	No	0.006	0	0	0	1	163	0	0	0	0.006
2012	571	5	Motociclista	34	1	30-34	Masculino	Hospitalización	Fractura de rotula, tibia o perone o tobillo (a largo plazo, con o sin tratamiento)	No	No	No	0.05	0	0	0	1	97	0	0	0	0.05
2012	464	5	Motociclista	32	1	30-34	Masculino	Consulta Externa	Contusion en cualquier parte del cuerpo	No	No	No	0.008	0	0	0	1	323	0	0	0	0.008
2012	645	5	Motociclista	31	1	30-34	Masculino	Consulta Externa	Contusion en cualquier parte del cuerpo	Herida abierta (a corto plazo, con o sin tratamiento)	No	No	0.008	0.006	0	0	2	323	128	0	0	0.013952
2012	464	5	Motociclista	31	1	30-34	Masculino	Consulta Externa	Contusion en cualquier parte del cuerpo	No	No	No	0.008	0	0	0	1	323	0	0	0	0.008
2012	458	5	Motociclista	31	1	30-34	Masculino	Consulta Externa	Herida abierta (a corto plazo, con o sin tratamiento)	No	No	No	0.006	0	0	0	1	128	0	0	0	0.006
2012	524	5	Motociclista	31	1	30-34	Masculino	Consulta Externa	Otras lesiones de musculos y tendones (incluye esguinces, distensiones y dislocaciones distintas de hombro, rodilla, cadera)	No	No	No	0.008	0	0	0	1	150	0	0	0	0.008
2012	646	5	Motociclista	33	1	30-34	Masculino	Consulta Externa	Fractura de rotula, tibia o perone o tobillo (a largo plazo, con o sin tratamiento)	Otras lesiones de musculos y tendones (incluye esguinces, distensiones y dislocaciones distintas de hombro, rodilla, cadera)	No	No	0.05	0.008	0	0	2	97	150	0	0	0.0576
2012	647	5	Motociclista	33	1	30-34	Masculino	Consulta Externa	Dislocacion del hombro (a largo plazo, con o sin tratamiento)	No	No	No	0.062	0	0	0	1	24	0	0	0	0.062
2012	464	5	Motociclista	34	1	30-34	Masculino	Consulta Externa	Contusion en cualquier parte del cuerpo	No	No	No	0.008	0	0	0	1	323	0	0	0	0.008
2012	464	5	Motociclista	34	1	30-34	Masculino	Consulta Externa	Contusion en cualquier parte del cuerpo	No	No	No	0.008	0	0	0	1	323	0	0	0	0.008
2012	464	5	Motociclista	34	1	30-34	Masculino	Consulta Externa	Contusion en cualquier parte del cuerpo	No	No	No	0.008	0	0	0	1	323	0	0	0	0.008
2012	571	1	Motociclista	33	1	30-34	Masculino	Urgencias	Fractura de rotula, tibia o perone o tobillo (a largo plazo, con o sin tratamiento)	No	No	No	0.05	0	0	0	1	97	0	0	0	0.05
2012	454	5	Motociclista	28	1	25-29	Masculino	Consulta Externa	Herida abierta (a corto plazo, con o sin tratamiento)	No	No	No	0.006	0	0	0	1	163	0	0	0	0.006
2012	474	5	Motociclista	28	1	25-29	Masculino	Consulta Externa	Contusion en cualquier parte del cuerpo	No	No	No	0.008	0	0	0	1	465	0	0	0	0.008
2012	538	5	Motociclista	28	1	25-29	Masculino	Hospitalización	Fractura de rotula, tibia o perone o tobillo (a largo plazo, con o sin tratamiento)	No	No	No	0.05	0	0	0	1	154	0	0	0	0.05
2012	464	5	Motociclista	30	1	30-34	Masculino	Consulta Externa	Contusion en cualquier parte del cuerpo	No	No	No	0.008	0	0	0	1	323	0	0	0	0.008
2012	464	5	Motociclista	30	1	30-34	Masculino	Consulta Externa	Contusion en cualquier parte del cuerpo	No	No	No	0.008	0	0	0	1	323	0	0	0	0.008
2012	648	5	Motociclista	31	1	30-34	Masculino	Consulta Externa	Fractura de radio o cubito (a corto-largo plazo, con o sin tratamiento)	Herida abierta (a corto plazo, con o sin tratamiento)	Contusion en cualquier parte del cuerpo	No	0.028	0.006	0.008	0	3	49	128	323	0	0.0415613
2012	464	5	Motociclista	31	1	30-34	Masculino	Consulta Externa	Contusion en cualquier parte del cuerpo	No	No	No	0.008	0	0	0	1	323	0	0	0	0.008
2012	464	5	Motociclista	30	1	30-34	Masculino	Consulta Externa	Contusion en cualquier parte del cuerpo	No	No	No	0.008	0	0	0	1	323	0	0	0	0.008
2012	458	5	Motociclista	31	1	30-34	Masculino	Consulta Externa	Herida abierta (a corto plazo, con o sin tratamiento)	No	No	No	0.006	0	0	0	1	128	0	0	0	0.006
2012	649	5	Motociclista	31	1	30-34	Masculino	Hospitalización	Hemorragia interna en el abdomen y la pelvis	No	No	No	0.279	0	0	0	1	6	0	0	0	0.279
2012	464	5	Motociclista	31	1	30-34	Masculino	Consulta Externa	Contusion en cualquier parte del cuerpo	No	No	No	0.008	0	0	0	1	323	0	0	0	0.008
2012	464	5	Motociclista	30	1	30-34	Masculino	Consulta Externa	Contusion en cualquier parte del cuerpo	No	No	No	0.008	0	0	0	1	323	0	0	0	0.008
2012	464	5	Motociclista	30	1	30-34	Masculino	Consulta Externa	Contusion en cualquier parte del cuerpo	No	No	No	0.008	0	0	0	1	323	0	0	0	0.008
2012	464	5	Motociclista	30	1	30-34	Masculino	Consulta Externa	Contusion en cualquier parte del cuerpo	No	No	No	0.008	0	0	0	1	323	0	0	0	0.008
2012	650	5	Motociclista	30	1	30-34	Masculino	Urgencias	Fractura de esternon y / o fractura de una o dos costillas (a corto plazo, con o sin tratamiento)	No	No	No	0.103	0	0	0	1	11	0	0	0	0.103
2012	464	5	Motociclista	30	1	30-34	Masculino	Consulta Externa	Contusion en cualquier parte del cuerpo	No	No	No	0.008	0	0	0	1	323	0	0	0	0.008
2012	464	5	Motociclista	30	1	30-34	Masculino	Consulta Externa	Contusion en cualquier parte del cuerpo	No	No	No	0.008	0	0	0	1	323	0	0	0	0.008
2012	440	5	Motociclista	29	1	25-29	Femenino	Consulta Externa	Otras lesiones de musculos y tendones (incluye esguinces, distensiones y dislocaciones distintas de hombro, rodilla, cadera)	No	No	No	0.008	0	0	0	1	141	0	0	0	0.008
2012	474	5	Motociclista	29	1	25-29	Masculino	Consulta Externa	Contusion en cualquier parte del cuerpo	No	No	No	0.008	0	0	0	1	465	0	0	0	0.008
2012	464	5	Motociclista	30	1	30-34	Masculino	Consulta Externa	Contusion en cualquier parte del cuerpo	No	No	No	0.008	0	0	0	1	323	0	0	0	0.008
2012	443	5	Motociclista	45	1	45-49	Masculino	Consulta Externa	Otras lesiones de musculos y tendones (incluye esguinces, distensiones y dislocaciones distintas de hombro, rodilla, cadera)	No	No	No	0.008	0	0	0	1	65	0	0	0	0.008
2012	651	5	Motociclista	50	1	50-54	Masculino	Consulta Externa	Herida abierta (a corto plazo, con o sin tratamiento)	No	No	No	0.006	0	0	0	1	22	0	0	0	0.006
2012	538	5	Motociclista	26	1	25-29	Masculino	Consulta Externa	Fractura de rotula, tibia o perone o tobillo (a largo plazo, con o sin tratamiento)	No	No	No	0.05	0	0	0	1	154	0	0	0	0.05
2012	474	5	Motociclista	27	1	25-29	Masculino	Consulta Externa	Contusion en cualquier parte del cuerpo	No	No	No	0.008	0	0	0	1	465	0	0	0	0.008
2012	652	5	Motociclista	36	1	35-39	Masculino	Hospitalización	Fractura de rotula, tibia o perone o tobillo (a largo plazo, con o sin tratamiento)	Herida abierta (a corto plazo, con o sin tratamiento)	No	No	0.05	0.006	0	0	2	62	76	0	0	0.0557
2012	653	5	Motociclista	52	1	50-54	Masculino	Consulta Externa	Contusion en cualquier parte del cuerpo	No	No	No	0.008	0	0	0	1	59	0	0	0	0.008
2012	463	5	Motociclista	49	1	45-49	Masculino	Consulta Externa	Contusion en cualquier parte del cuerpo	No	No	No	0.008	0	0	0	1	128	0	0	0	0.008
2012	633	5	Motociclista	50	1	50-54	Masculino	Consulta Externa	Fractura de rotula, tibia o perone o tobillo (a largo plazo, con o sin tratamiento)	No	No	No	0.05	0	0	0	1	47	0	0	0	0.05
2012	463	5	Motociclista	48	1	45-49	Masculino	Consulta Externa	Contusion en cualquier parte del cuerpo	No	No	No	0.008	0	0	0	1	128	0	0	0	0.008
2012	463	5	Motociclista	48	1	45-49	Masculino	Consulta Externa	Contusion en cualquier parte del cuerpo	No	No	No	0.008	0	0	0	1	128	0	0	0	0.008
2012	463	5	Motociclista	48	1	45-49	Masculino	Consulta Externa	Contusion en cualquier parte del cuerpo	No	No	No	0.008	0	0	0	1	128	0	0	0	0.008
2012	463	5	Motociclista	48	1	45-49	Masculino	Consulta Externa	Contusion en cualquier parte del cuerpo	No	No	No	0.008	0	0	0	1	128	0	0	0	0.008
2012	463	5	Motociclista	46	1	45-49	Masculino	Consulta Externa	Contusion en cualquier parte del cuerpo	No	No	No	0.008	0	0	0	1	128	0	0	0	0.008
2012	589	5	Motociclista	45	1	45-49	Masculino	Urgencias	Herida abierta (a corto plazo, con o sin tratamiento)	No	No	No	0.006	0	0	0	1	38	0	0	0	0.006
2012	463	5	Motociclista	45	1	45-49	Masculino	Consulta Externa	Contusion en cualquier parte del cuerpo	No	No	No	0.008	0	0	0	1	128	0	0	0	0.008
2012	527	5	Motociclista	45	1	45-49	Masculino	Consulta Externa	Fractura de rotula, tibia o perone o tobillo (a largo plazo, con o sin tratamiento)	No	No	No	0.05	0	0	0	1	53	0	0	0	0.05
2012	463	1	Motociclista	45	1	45-49	Masculino	Urgencias	Contusion en cualquier parte del cuerpo	No	No	No	0.008	0	0	0	1	128	0	0	0	0.008
2012	468	5	Motociclista	44	1	40-44	Masculino	Consulta Externa	Contusion en cualquier parte del cuerpo	No	No	No	0.008	0	0	0	1	168	0	0	0	0.008
2012	654	5	Motociclista	44	1	40-44	Masculino	Hospitalización	Fractura de rotula, tibia o perone o tobillo (a largo plazo, con o sin tratamiento)	Otras lesiones de musculos y tendones (incluye esguinces, distensiones y dislocaciones distintas de hombro, rodilla, cadera)	No	No	0.05	0.008	0	0	2	56	68	0	0	0.0576
2012	468	5	Motociclista	44	1	40-44	Masculino	Consulta Externa	Contusion en cualquier parte del cuerpo	No	No	No	0.008	0	0	0	1	168	0	0	0	0.008
2012	468	5	Motociclista	43	1	40-44	Masculino	Consulta Externa	Contusion en cualquier parte del cuerpo	No	No	No	0.008	0	0	0	1	168	0	0	0	0.008
2012	655	5	Motociclista	44	1	40-44	Masculino	Hospitalización	Lesion cerebral traumatica grave, a corto plazo (con o sin tratamiento)	No	No	No	0.214	0	0	0	1	36	0	0	0	0.214
2012	530	5	Motociclista	41	1	40-44	Masculino	Consulta Externa	Fractura de rotula, tibia o perone o tobillo (a largo plazo, con o sin tratamiento)	No	No	No	0.05	0	0	0	1	56	0	0	0	0.05
2012	656	5	Motociclista	43	1	40-44	Masculino	Hospitalización	Fractura de rotula, tibia o perone o tobillo (a largo plazo, con o sin tratamiento)	Lesion por aplastamiento (a corto o largo plazo, con o sin tratamiento)	No	No	0.05	0.132	0	0	2	56	1	0	0	0.1754
2012	468	5	Motociclista	41	1	40-44	Masculino	Consulta Externa	Contusion en cualquier parte del cuerpo	No	No	No	0.008	0	0	0	1	168	0	0	0	0.008
2012	468	5	Motociclista	40	1	40-44	Masculino	Consulta Externa	Contusion en cualquier parte del cuerpo	No	No	No	0.008	0	0	0	1	168	0	0	0	0.008
2012	530	5	Motociclista	42	1	40-44	Masculino	Consulta Externa	Fractura de rotula, tibia o perone o tobillo (a largo plazo, con o sin tratamiento)	No	No	No	0.05	0	0	0	1	56	0	0	0	0.05
2012	657	5	Motociclista	39	1	35-39	Masculino	Consulta Externa	Fractura de rotula, tibia o perone o tobillo (a largo plazo, con o sin tratamiento)	Contusion en cualquier parte del cuerpo	No	No	0.05	0.008	0	0	2	62	170	0	0	0.0576
2012	468	5	Motociclista	40	1	40-44	Masculino	Consulta Externa	Contusion en cualquier parte del cuerpo	No	No	No	0.008	0	0	0	1	168	0	0	0	0.008
2012	658	5	Motociclista	39	1	35-39	Masculino	Consulta Externa	Herida abierta (a corto plazo, con o sin tratamiento)	No	No	No	0.006	0	0	0	1	76	0	0	0	0.006
2012	637	5	Motociclista	39	1	35-39	Masculino	Consulta Externa	Fractura de rotula, tibia o perone o tobillo (a largo plazo, con o sin tratamiento)	No	No	No	0.05	0	0	0	1	62	0	0	0	0.05
2012	588	5	Motociclista	39	1	35-39	Masculino	Consulta Externa	Contusion en cualquier parte del cuerpo	No	No	No	0.008	0	0	0	1	170	0	0	0	0.008
2012	658	1	Motociclista	39	1	35-39	Masculino	Consulta Externa	Herida abierta (a corto plazo, con o sin tratamiento)	No	No	No	0.006	0	0	0	1	76	0	0	0	0.006
2012	588	5	Motociclista	37	1	35-39	Masculino	Consulta Externa	Contusion en cualquier parte del cuerpo	No	No	No	0.008	0	0	0	1	170	0	0	0	0.008
2012	588	5	Motociclista	37	1	35-39	Masculino	Consulta Externa	Contusion en cualquier parte del cuerpo	No	No	No	0.008	0	0	0	1	170	0	0	0	0.008
2012	658	5	Motociclista	36	1	35-39	Masculino	Hospitalización	Herida abierta (a corto plazo, con o sin tratamiento)	No	No	No	0.006	0	0	0	1	76	0	0	0	0.006
2012	455	5	Motociclista	35	1	35-39	Masculino	Consulta Externa	Dislocacion del hombro (a largo plazo, con o sin tratamiento)	No	No	No	0.062	0	0	0	1	26	0	0	0	0.062
2012	588	5	Motociclista	38	1	35-39	Masculino	Consulta Externa	Contusion en cualquier parte del cuerpo	No	No	No	0.008	0	0	0	1	170	0	0	0	0.008
2012	637	1	Motociclista	36	1	35-39	Masculino	Hospitalización	Fractura de rotula, tibia o perone o tobillo (a largo plazo, con o sin tratamiento)	No	No	No	0.05	0	0	0	1	62	0	0	0	0.05
2012	442	5	Motociclista	36	1	35-39	Masculino	Consulta Externa	Otras lesiones de musculos y tendones (incluye esguinces, distensiones y dislocaciones distintas de hombro, rodilla, cadera)	No	No	No	0.008	0	0	0	1	84	0	0	0	0.008
2012	659	5	Motociclista	35	1	35-39	Masculino	Consulta Externa	Contusion en cualquier parte del cuerpo	Otras lesiones de musculos y tendones (incluye esguinces, distensiones y dislocaciones distintas de hombro, rodilla, cadera)	No	No	0.008	0.008	0	0	2	170	84	0	0	0.015936
2012	588	5	Motociclista	35	1	35-39	Masculino	Consulta Externa	Contusion en cualquier parte del cuerpo	No	No	No	0.008	0	0	0	1	170	0	0	0	0.008
2012	464	5	Motociclista	34	1	30-34	Masculino	Consulta Externa	Contusion en cualquier parte del cuerpo	No	No	No	0.008	0	0	0	1	323	0	0	0	0.008
2012	660	5	Motociclista	34	1	30-34	Masculino	Hospitalización	Herida abierta (a corto plazo, con o sin tratamiento)	Fractura de esternon y / o fractura de una o dos costillas (a corto plazo, con o sin tratamiento)	No	No	0.006	0.103	0	0	2	128	11	0	0	0.108382
2012	464	5	Motociclista	33	1	30-34	Masculino	Consulta Externa	Contusion en cualquier parte del cuerpo	No	No	No	0.008	0	0	0	1	323	0	0	0	0.008
2012	588	5	Motociclista	35	1	35-39	Masculino	Consulta Externa	Contusion en cualquier parte del cuerpo	No	No	No	0.008	0	0	0	1	170	0	0	0	0.008
2012	588	5	Motociclista	38	1	35-39	Masculino	Consulta Externa	Contusion en cualquier parte del cuerpo	No	No	No	0.008	0	0	0	1	170	0	0	0	0.008
2012	647	5	Motociclista	32	1	30-34	Masculino	Hospitalización	Dislocacion del hombro (a largo plazo, con o sin tratamiento)	No	No	No	0.062	0	0	0	1	24	0	0	0	0.062
2012	588	5	Motociclista	37	1	35-39	Masculino	Consulta Externa	Contusion en cualquier parte del cuerpo	No	No	No	0.008	0	0	0	1	170	0	0	0	0.008
2012	464	5	Motociclista	31	1	30-34	Masculino	Consulta Externa	Contusion en cualquier parte del cuerpo	No	No	No	0.008	0	0	0	1	323	0	0	0	0.008
2012	468	5	Motociclista	44	1	40-44	Masculino	Urgencias	Contusion en cualquier parte del cuerpo	No	No	No	0.008	0	0	0	1	168	0	0	0	0.008
2012	661	5	Motociclista	48	1	45-49	Femenino	Hospitalización	Fractura del hueso facial (a corto o largo plazo, con o sin tratamiento)	No	No	No	0.067	0	0	0	1	2	0	0	0	0.067
2012	468	5	Motociclista	42	1	40-44	Masculino	Consulta Externa	Contusion en cualquier parte del cuerpo	No	No	No	0.008	0	0	0	1	168	0	0	0	0.008
2012	464	5	Motociclista	34	1	30-34	Masculino	Consulta Externa	Contusion en cualquier parte del cuerpo	No	No	No	0.008	0	0	0	1	323	0	0	0	0.008
2012	649	5	Motociclista	33	1	30-34	Masculino	Hospitalización	Hemorragia interna en el abdomen y la pelvis	No	No	No	0.279	0	0	0	1	6	0	0	0	0.279
2012	588	5	Motociclista	36	1	35-39	Masculino	Urgencias	Contusion en cualquier parte del cuerpo	No	No	No	0.008	0	0	0	1	170	0	0	0	0.008
2012	524	5	Motociclista	33	1	30-34	Masculino	Urgencias	Otras lesiones de musculos y tendones (incluye esguinces, distensiones y dislocaciones distintas de hombro, rodilla, cadera)	No	No	No	0.008	0	0	0	1	150	0	0	0	0.008
2012	662	5	Motociclista	29	1	25-29	Masculino	Urgencias	Fractura de rotula, tibia o perone o tobillo (a largo plazo, con o sin tratamiento)	Herida abierta (a corto plazo, con o sin tratamiento)	No	No	0.05	0.006	0	0	2	154	163	0	0	0.0557
2012	474	5	Motociclista	27	1	25-29	Masculino	Consulta Externa	Contusion en cualquier parte del cuerpo	No	No	No	0.008	0	0	0	1	465	0	0	0	0.008
2012	474	5	Motociclista	27	1	25-29	Masculino	Consulta Externa	Contusion en cualquier parte del cuerpo	No	No	No	0.008	0	0	0	1	465	0	0	0	0.008
2012	474	5	Motociclista	27	1	25-29	Masculino	Consulta Externa	Contusion en cualquier parte del cuerpo	No	No	No	0.008	0	0	0	1	465	0	0	0	0.008
2012	454	5	Motociclista	26	1	25-29	Masculino	Consulta Externa	Herida abierta (a corto plazo, con o sin tratamiento)	No	No	No	0.006	0	0	0	1	163	0	0	0	0.006
2012	557	5	Motociclista	27	1	25-29	Masculino	Hospitalización	Lesion por aplastamiento (a corto o largo plazo, con o sin tratamiento)	No	No	No	0.132	0	0	0	1	19	0	0	0	0.132
2012	663	5	Motociclista	27	1	25-29	Masculino	Hospitalización	Lesion en los ojos (corto plazo)	Fractura del hueso facial (a corto o largo plazo, con o sin tratamiento)	No	No	0.054	0.067	0	0	2	18	17	0	0	0.117382
2012	437	5	Motociclista	27	1	25-29	Masculino	Consulta Externa	Otras lesiones de musculos y tendones (incluye esguinces, distensiones y dislocaciones distintas de hombro, rodilla, cadera)	No	No	No	0.008	0	0	0	1	177	0	0	0	0.008
2012	474	5	Motociclista	28	1	25-29	Masculino	Consulta Externa	Contusion en cualquier parte del cuerpo	No	No	No	0.008	0	0	0	1	465	0	0	0	0.008
2012	642	5	Motociclista	31	1	30-34	Masculino	Consulta Externa	Fractura de los huesos del pie (a corto plazo, con o sin tratamiento)	No	No	No	0.026	0	0	0	1	35	0	0	0	0.026
2012	474	5	Motociclista	27	1	25-29	Masculino	Consulta Externa	Contusion en cualquier parte del cuerpo	No	No	No	0.008	0	0	0	1	465	0	0	0	0.008
2012	551	5	Motociclista	27	1	25-29	Masculino	Urgencias	Dislocacion de la cadera (a largo plazo, con o sin tratamiento)	No	No	No	0.016	0	0	0	1	6	0	0	0	0.016
2012	474	5	Motociclista	27	1	25-29	Masculino	Consulta Externa	Contusion en cualquier parte del cuerpo	No	No	No	0.008	0	0	0	1	465	0	0	0	0.008
2012	468	1	Motociclista	40	1	40-44	Masculino	Consulta Externa	Contusion en cualquier parte del cuerpo	No	No	No	0.008	0	0	0	1	168	0	0	0	0.008
2012	464	5	Motociclista	30	1	30-34	Masculino	Consulta Externa	Contusion en cualquier parte del cuerpo	No	No	No	0.008	0	0	0	1	323	0	0	0	0.008
2012	474	5	Motociclista	26	1	25-29	Masculino	Consulta Externa	Contusion en cualquier parte del cuerpo	No	No	No	0.008	0	0	0	1	465	0	0	0	0.008
2012	474	5	Motociclista	26	1	25-29	Masculino	Urgencias	Contusion en cualquier parte del cuerpo	No	No	No	0.008	0	0	0	1	465	0	0	0	0.008
2012	664	5	Motociclista	69	1	65+	Femenino	Consulta Externa	Contusion en cualquier parte del cuerpo	No	No	No	0.008	0	0	0	1	45	0	0	0	0.008
2012	665	5	Motociclista	63	1	60-64	Masculino	Consulta Externa	Herida abierta (a corto plazo, con o sin tratamiento)	No	No	No	0.006	0	0	0	1	14	0	0	0	0.006
2012	538	5	Motociclista	29	1	25-29	Masculino	Consulta Externa	Fractura de rotula, tibia o perone o tobillo (a largo plazo, con o sin tratamiento)	No	No	No	0.05	0	0	0	1	154	0	0	0	0.05
2012	666	5	Motociclista	62	1	60-64	Masculino	Consulta Externa	Contusion en cualquier parte del cuerpo	No	No	No	0.008	0	0	0	1	25	0	0	0	0.008
2012	474	5	Motociclista	28	1	25-29	Masculino	Consulta Externa	Contusion en cualquier parte del cuerpo	No	No	No	0.008	0	0	0	1	465	0	0	0	0.008
2012	474	5	Motociclista	28	1	25-29	Masculino	Consulta Externa	Contusion en cualquier parte del cuerpo	No	No	No	0.008	0	0	0	1	465	0	0	0	0.008
2012	645	5	Motociclista	30	1	30-34	Masculino	Consulta Externa	Contusion en cualquier parte del cuerpo	Herida abierta (a corto plazo, con o sin tratamiento)	No	No	0.008	0.006	0	0	2	323	128	0	0	0.013952
2012	464	5	Motociclista	32	1	30-34	Masculino	Consulta Externa	Contusion en cualquier parte del cuerpo	No	No	No	0.008	0	0	0	1	323	0	0	0	0.008
2012	588	5	Motociclista	36	1	35-39	Masculino	Urgencias	Contusion en cualquier parte del cuerpo	No	No	No	0.008	0	0	0	1	170	0	0	0	0.008
2012	527	5	Motociclista	48	1	45-49	Masculino	Hospitalización	Fractura de rotula, tibia o perone o tobillo (a largo plazo, con o sin tratamiento)	No	No	No	0.05	0	0	0	1	53	0	0	0	0.05
2012	633	5	Motociclista	50	1	50-54	Masculino	Consulta Externa	Fractura de rotula, tibia o perone o tobillo (a largo plazo, con o sin tratamiento)	No	No	No	0.05	0	0	0	1	47	0	0	0	0.05
2012	458	5	Motociclista	33	1	30-34	Masculino	Consulta Externa	Herida abierta (a corto plazo, con o sin tratamiento)	No	No	No	0.006	0	0	0	1	128	0	0	0	0.006
2012	524	5	Motociclista	32	1	30-34	Masculino	Consulta Externa	Otras lesiones de musculos y tendones (incluye esguinces, distensiones y dislocaciones distintas de hombro, rodilla, cadera)	No	No	No	0.008	0	0	0	1	150	0	0	0	0.008
2012	468	5	Motociclista	44	1	40-44	Masculino	Consulta Externa	Contusion en cualquier parte del cuerpo	No	No	No	0.008	0	0	0	1	168	0	0	0	0.008
2012	658	5	Motociclista	36	1	35-39	Masculino	Consulta Externa	Herida abierta (a corto plazo, con o sin tratamiento)	No	No	No	0.006	0	0	0	1	76	0	0	0	0.006
2012	468	5	Motociclista	40	1	40-44	Masculino	Consulta Externa	Contusion en cualquier parte del cuerpo	No	No	No	0.008	0	0	0	1	168	0	0	0	0.008
2012	589	5	Motociclista	46	1	45-49	Masculino	Urgencias	Herida abierta (a corto plazo, con o sin tratamiento)	No	No	No	0.006	0	0	0	1	38	0	0	0	0.006
2012	464	5	Motociclista	31	1	30-34	Masculino	Consulta Externa	Contusion en cualquier parte del cuerpo	No	No	No	0.008	0	0	0	1	323	0	0	0	0.008
2012	442	5	Motociclista	39	1	35-39	Masculino	Urgencias	Otras lesiones de musculos y tendones (incluye esguinces, distensiones y dislocaciones distintas de hombro, rodilla, cadera)	No	No	No	0.008	0	0	0	1	84	0	0	0	0.008
2012	595	5	Motociclista	30	1	30-34	Femenino	Consulta Externa	Contusion en cualquier parte del cuerpo	No	No	No	0.008	0	0	0	1	164	0	0	0	0.008
2012	588	5	Motociclista	37	1	35-39	Masculino	Consulta Externa	Contusion en cualquier parte del cuerpo	No	No	No	0.008	0	0	0	1	170	0	0	0	0.008
2012	463	5	Motociclista	45	1	45-49	Masculino	Consulta Externa	Contusion en cualquier parte del cuerpo	No	No	No	0.008	0	0	0	1	128	0	0	0	0.008
2012	530	5	Motociclista	41	1	40-44	Masculino	Consulta Externa	Fractura de rotula, tibia o perone o tobillo (a largo plazo, con o sin tratamiento)	No	No	No	0.05	0	0	0	1	56	0	0	0	0.05
2012	468	5	Motociclista	43	1	40-44	Masculino	Consulta Externa	Contusion en cualquier parte del cuerpo	No	No	No	0.008	0	0	0	1	168	0	0	0	0.008
2012	538	5	Motociclista	29	1	25-29	Masculino	Consulta Externa	Fractura de rotula, tibia o perone o tobillo (a largo plazo, con o sin tratamiento)	No	No	No	0.05	0	0	0	1	154	0	0	0	0.05
2012	463	5	Motociclista	45	1	45-49	Masculino	Consulta Externa	Contusion en cualquier parte del cuerpo	No	No	No	0.008	0	0	0	1	128	0	0	0	0.008
2012	667	5	Motociclista	42	1	40-44	Masculino	Consulta Externa	Fractura de los huesos del pie (a corto plazo, con o sin tratamiento)	No	No	No	0.026	0	0	0	1	24	0	0	0	0.026
2012	441	5	Motociclista	40	1	40-44	Masculino	Consulta Externa	Otras lesiones de musculos y tendones (incluye esguinces, distensiones y dislocaciones distintas de hombro, rodilla, cadera)	No	No	No	0.008	0	0	0	1	68	0	0	0	0.008
2012	638	5	Motociclista	39	1	35-39	Masculino	Consulta Externa	Lesion cerebral traumatica grave, a corto plazo (con o sin tratamiento)	No	No	No	0.214	0	0	0	1	44	0	0	0	0.214
2012	638	5	Motociclista	39	1	35-39	Masculino	Consulta Externa	Lesion cerebral traumatica grave, a corto plazo (con o sin tratamiento)	No	No	No	0.214	0	0	0	1	44	0	0	0	0.214
2012	588	5	Motociclista	38	1	35-39	Masculino	Consulta Externa	Contusion en cualquier parte del cuerpo	No	No	No	0.008	0	0	0	1	170	0	0	0	0.008
2012	655	5	Motociclista	41	1	40-44	Masculino	Consulta Externa	Lesion cerebral traumatica grave, a corto plazo (con o sin tratamiento)	No	No	No	0.214	0	0	0	1	36	0	0	0	0.214
2012	571	5	Motociclista	33	1	30-34	Masculino	Hospitalización	Fractura de rotula, tibia o perone o tobillo (a largo plazo, con o sin tratamiento)	No	No	No	0.05	0	0	0	1	97	0	0	0	0.05
2012	588	5	Motociclista	38	1	35-39	Masculino	Consulta Externa	Contusion en cualquier parte del cuerpo	No	No	No	0.008	0	0	0	1	170	0	0	0	0.008
2012	588	5	Motociclista	36	1	35-39	Masculino	Consulta Externa	Contusion en cualquier parte del cuerpo	No	No	No	0.008	0	0	0	1	170	0	0	0	0.008
2012	668	5	Motociclista	35	1	35-39	Masculino	Consulta Externa	Fractura del hueso facial (a corto o largo plazo, con o sin tratamiento)	No	No	No	0.067	0	0	0	1	8	0	0	0	0.067
2012	458	5	Motociclista	33	1	30-34	Masculino	Consulta Externa	Herida abierta (a corto plazo, con o sin tratamiento)	No	No	No	0.006	0	0	0	1	128	0	0	0	0.006
2012	524	5	Motociclista	33	1	30-34	Masculino	Consulta Externa	Otras lesiones de musculos y tendones (incluye esguinces, distensiones y dislocaciones distintas de hombro, rodilla, cadera)	No	No	No	0.008	0	0	0	1	150	0	0	0	0.008
2012	442	5	Motociclista	36	1	35-39	Masculino	Consulta Externa	Otras lesiones de musculos y tendones (incluye esguinces, distensiones y dislocaciones distintas de hombro, rodilla, cadera)	No	No	No	0.008	0	0	0	1	84	0	0	0	0.008
2012	464	5	Motociclista	34	1	30-34	Masculino	Consulta Externa	Contusion en cualquier parte del cuerpo	No	No	No	0.008	0	0	0	1	323	0	0	0	0.008
2012	464	5	Motociclista	33	1	30-34	Masculino	Consulta Externa	Contusion en cualquier parte del cuerpo	No	No	No	0.008	0	0	0	1	323	0	0	0	0.008
2012	464	5	Motociclista	31	1	30-34	Masculino	Consulta Externa	Contusion en cualquier parte del cuerpo	No	No	No	0.008	0	0	0	1	323	0	0	0	0.008
2012	458	5	Motociclista	30	1	30-34	Masculino	Consulta Externa	Herida abierta (a corto plazo, con o sin tratamiento)	No	No	No	0.006	0	0	0	1	128	0	0	0	0.006
2012	646	5	Motociclista	31	1	30-34	Masculino	Hospitalización	Fractura de rotula, tibia o perone o tobillo (a largo plazo, con o sin tratamiento)	Otras lesiones de musculos y tendones (incluye esguinces, distensiones y dislocaciones distintas de hombro, rodilla, cadera)	No	No	0.05	0.008	0	0	2	97	150	0	0	0.0576
2012	464	5	Motociclista	31	1	30-34	Masculino	Consulta Externa	Contusion en cualquier parte del cuerpo	No	No	No	0.008	0	0	0	1	323	0	0	0	0.008
2012	474	5	Motociclista	29	1	25-29	Masculino	Consulta Externa	Contusion en cualquier parte del cuerpo	No	No	No	0.008	0	0	0	1	465	0	0	0	0.008
2012	474	5	Motociclista	28	1	25-29	Masculino	Consulta Externa	Contusion en cualquier parte del cuerpo	No	No	No	0.008	0	0	0	1	465	0	0	0	0.008
2012	534	5	Motociclista	28	1	25-29	Femenino	Consulta Externa	Contusion en cualquier parte del cuerpo	No	No	No	0.008	0	0	0	1	228	0	0	0	0.008
2012	474	5	Motociclista	27	1	25-29	Masculino	Consulta Externa	Contusion en cualquier parte del cuerpo	No	No	No	0.008	0	0	0	1	465	0	0	0	0.008
2012	577	5	Motociclista	26	1	25-29	Masculino	Hospitalización	Quemaduras, <20% del area superficial quemada total sin quemaduras en las vias respiratorias inferiores (a corto plazo, con o sin tratamiento)	No	No	No	0.141	0	0	0	1	4	0	0	0	0.141
2012	474	5	Motociclista	26	1	25-29	Masculino	Consulta Externa	Contusion en cualquier parte del cuerpo	No	No	No	0.008	0	0	0	1	465	0	0	0	0.008
2012	454	5	Motociclista	27	1	25-29	Masculino	Consulta Externa	Herida abierta (a corto plazo, con o sin tratamiento)	No	No	No	0.006	0	0	0	1	163	0	0	0	0.006
2012	474	5	Motociclista	27	1	25-29	Masculino	Consulta Externa	Contusion en cualquier parte del cuerpo	No	No	No	0.008	0	0	0	1	465	0	0	0	0.008
2012	474	5	Motociclista	26	1	25-29	Masculino	Consulta Externa	Contusion en cualquier parte del cuerpo	No	No	No	0.008	0	0	0	1	465	0	0	0	0.008
2012	538	5	Motociclista	26	1	25-29	Masculino	Consulta Externa	Fractura de rotula, tibia o perone o tobillo (a largo plazo, con o sin tratamiento)	No	No	No	0.05	0	0	0	1	154	0	0	0	0.05
2012	474	5	Motociclista	26	1	25-29	Masculino	Urgencias	Contusion en cualquier parte del cuerpo	No	No	No	0.008	0	0	0	1	465	0	0	0	0.008
2012	538	5	Motociclista	26	1	25-29	Masculino	Consulta Externa	Fractura de rotula, tibia o perone o tobillo (a largo plazo, con o sin tratamiento)	No	No	No	0.05	0	0	0	1	154	0	0	0	0.05
2012	474	5	Motociclista	26	1	25-29	Masculino	Urgencias	Contusion en cualquier parte del cuerpo	No	No	No	0.008	0	0	0	1	465	0	0	0	0.008
2012	474	5	Motociclista	26	1	25-29	Masculino	Consulta Externa	Contusion en cualquier parte del cuerpo	No	No	No	0.008	0	0	0	1	465	0	0	0	0.008
2012	463	5	Motociclista	46	1	45-49	Masculino	Consulta Externa	Contusion en cualquier parte del cuerpo	No	No	No	0.008	0	0	0	1	128	0	0	0	0.008
2012	437	5	Motociclista	26	1	25-29	Masculino	Consulta Externa	Otras lesiones de musculos y tendones (incluye esguinces, distensiones y dislocaciones distintas de hombro, rodilla, cadera)	No	No	No	0.008	0	0	0	1	177	0	0	0	0.008
2012	669	5	Motociclista	25	1	25-29	Femenino	Consulta Externa	Quemaduras, <20% del area superficial quemada total sin quemaduras en las vias respiratorias inferiores (a corto plazo, con o sin tratamiento)	No	No	No	0.141	0	0	0	1	1	0	0	0	0.141
2012	670	5	Motociclista	10	1	10-14	Femenino	Hospitalización	Herida abierta (a corto plazo, con o sin tratamiento)	No	No	No	0.006	0	0	0	1	3	0	0	0	0.006
2012	671	5	Motociclista	12	1	10-14	Masculino	Hospitalización	Amputacion de dedo (s) del pie	Fractura de los huesos del pie (a corto plazo, con o sin tratamiento)	No	No	0.006	0.026	0	0	2	1	1	0	0	0.031844
2012	489	5	Motociclista	18	1	15-19	Masculino	Hospitalización	Herida abierta (a corto plazo, con o sin tratamiento)	No	No	No	0.006	0	0	0	1	109	0	0	0	0.006
2012	550	5	Motociclista	17	1	15-19	Masculino	Urgencias	Fractura de rotula, tibia o perone o tobillo (a largo plazo, con o sin tratamiento)	No	No	No	0.05	0	0	0	1	14	0	0	0	0.05
2012	545	5	Motociclista	17	1	15-19	Masculino	Hospitalización	Otras lesiones de musculos y tendones (incluye esguinces, distensiones y dislocaciones distintas de hombro, rodilla, cadera)	No	No	No	0.008	0	0	0	1	87	0	0	0	0.008
2012	531	5	Motociclista	17	1	15-19	Femenino	Consulta Externa	Contusion en cualquier parte del cuerpo	No	No	No	0.008	0	0	0	1	117	0	0	0	0.008
2012	672	5	Motociclista	17	1	15-19	Masculino	Consulta Externa	Otras lesiones de musculos y tendones (incluye esguinces, distensiones y dislocaciones distintas de hombro, rodilla, cadera)	Lesion cerebral traumatica grave, a corto plazo (con o sin tratamiento)	No	No	0.008	0.214	0	0	2	87	104	0	0	0.220288
2012	673	5	Motociclista	17	1	15-19	Masculino	Hospitalización	Fractura de rotula, tibia o perone o tobillo (a largo plazo, con o sin tratamiento)	Herida abierta (a corto plazo, con o sin tratamiento)	No	No	0.05	0.006	0	0	2	14	109	0	0	0.0557
2012	674	5	Motociclista	17	1	15-19	Femenino	Consulta Externa	Fractura del hueso facial (a corto o largo plazo, con o sin tratamiento)	No	No	No	0.067	0	0	0	1	3	0	0	0	0.067
2012	431	2	Motociclista	17	1	15-19	Masculino	Consulta Externa	Lesion cerebral traumatica grave, a corto plazo (con o sin tratamiento)	No	No	No	0.214	0	0	0	1	104	0	0	0	0.214
2012	550	2	Motociclista	17	1	15-19	Masculino	Consulta Externa	Fractura de rotula, tibia o perone o tobillo (a largo plazo, con o sin tratamiento)	No	No	No	0.05	0	0	0	1	14	0	0	0	0.05
2012	481	5	Motociclista	17	1	15-19	Masculino	Consulta Externa	Contusion en cualquier parte del cuerpo	No	No	No	0.008	0	0	0	1	200	0	0	0	0.008
2012	675	5	Motociclista	16	1	15-19	Masculino	Consulta Externa	Contusion en cualquier parte del cuerpo	Fractura de rotula, tibia o perone o tobillo (a largo plazo, con o sin tratamiento)	No	No	0.008	0.05	0	0	2	200	14	0	0	0.0576
2012	481	5	Motociclista	16	1	15-19	Masculino	Consulta Externa	Contusion en cualquier parte del cuerpo	No	No	No	0.008	0	0	0	1	200	0	0	0	0.008
2012	676	5	Motociclista	16	1	15-19	Femenino	Hospitalización	Otras lesiones de musculos y tendones (incluye esguinces, distensiones y dislocaciones distintas de hombro, rodilla, cadera)	No	No	No	0.008	0	0	0	1	47	0	0	0	0.008
2012	550	5	Motociclista	16	1	15-19	Masculino	Consulta Externa	Fractura de rotula, tibia o perone o tobillo (a largo plazo, con o sin tratamiento)	No	No	No	0.05	0	0	0	1	14	0	0	0	0.05
2012	481	5	Motociclista	17	1	15-19	Masculino	Consulta Externa	Contusion en cualquier parte del cuerpo	No	No	No	0.008	0	0	0	1	200	0	0	0	0.008
2012	550	5	Motociclista	16	1	15-19	Masculino	Consulta Externa	Fractura de rotula, tibia o perone o tobillo (a largo plazo, con o sin tratamiento)	No	No	No	0.05	0	0	0	1	14	0	0	0	0.05
2012	481	5	Motociclista	16	1	15-19	Masculino	Consulta Externa	Contusion en cualquier parte del cuerpo	No	No	No	0.008	0	0	0	1	200	0	0	0	0.008
2012	677	5	Motociclista	16	1	15-19	Masculino	Hospitalización	Lesion grave en el pecho (a largo plazo, con o sin tratamiento)	No	No	No	0.369	0	0	0	1	1	0	0	0	0.369
2012	531	5	Motociclista	15	1	15-19	Femenino	Consulta Externa	Contusion en cualquier parte del cuerpo	No	No	No	0.008	0	0	0	1	117	0	0	0	0.008
2012	489	5	Motociclista	15	1	15-19	Masculino	Consulta Externa	Herida abierta (a corto plazo, con o sin tratamiento)	No	No	No	0.006	0	0	0	1	109	0	0	0	0.006
2012	678	5	Motociclista	13	1	10-14	Masculino	Hospitalización	Fractura de rotula, tibia o perone o tobillo (a largo plazo, con o sin tratamiento)	No	No	No	0.05	0	0	0	1	1	0	0	0	0.05
2012	679	5	Motociclista	14	1	10-14	Masculino	Consulta Externa	Contusion en cualquier parte del cuerpo	No	No	No	0.008	0	0	0	1	1	0	0	0	0.008
2012	680	5	Motociclista	41	1	40-44	Masculino	Consulta Externa	Lesion cerebral traumatica, consecuencias a largo plazo, menor (con o sin tratamiento)	No	No	No	0.094	0	0	0	1	5	0	0	0	0.094
2012	681	5	Motociclista	41	1	40-44	Masculino	Consulta Externa	Herida abierta (a corto plazo, con o sin tratamiento)	No	No	No	0.006	0	0	0	1	56	0	0	0	0.006
2012	682	5	Motociclista	25	1	25-29	Masculino	Hospitalización	Lesion en los ojos (corto plazo)	No	No	No	0.054	0	0	0	1	18	0	0	0	0.054
2012	683	5	Motociclista	19	1	15-19	Masculino	Consulta Externa	Lesion en los ojos (corto plazo)	No	No	No	0.054	0	0	0	1	4	0	0	0	0.054
2012	684	5	Motociclista	22	1	20-24	Femenino	Consulta Externa	Lesion en los ojos (corto plazo)	No	No	No	0.054	0	0	0	1	4	0	0	0	0.054
2012	683	5	Motociclista	19	1	15-19	Masculino	Hospitalización	Lesion en los ojos (corto plazo)	No	No	No	0.054	0	0	0	1	4	0	0	0	0.054
2012	685	5	Motociclista	37	1	35-39	Masculino	Urgencias	Lesion en los ojos (corto plazo)	No	No	No	0.054	0	0	0	1	5	0	0	0	0.054
2012	686	5	Motociclista	40	1	40-44	Masculino	Consulta Externa	Lesion en los ojos (corto plazo)	No	No	No	0.054	0	0	0	1	5	0	0	0	0.054
2012	540	5	Motociclista	23	1	20-24	Masculino	Consulta Externa	Herida abierta (a corto plazo, con o sin tratamiento)	No	No	No	0.006	0	0	0	1	220	0	0	0	0.006
2012	540	5	Motociclista	21	1	20-24	Masculino	Consulta Externa	Herida abierta (a corto plazo, con o sin tratamiento)	No	No	No	0.006	0	0	0	1	220	0	0	0	0.006
2012	540	5	Motociclista	21	1	20-24	Masculino	Consulta Externa	Herida abierta (a corto plazo, con o sin tratamiento)	No	No	No	0.006	0	0	0	1	220	0	0	0	0.006
2012	529	5	Motociclista	20	1	20-24	Femenino	Consulta Externa	Herida abierta (a corto plazo, con o sin tratamiento)	No	No	No	0.006	0	0	0	1	63	0	0	0	0.006
2012	458	5	Motociclista	32	1	30-34	Masculino	Consulta Externa	Herida abierta (a corto plazo, con o sin tratamiento)	No	No	No	0.006	0	0	0	1	128	0	0	0	0.006
2012	458	5	Motociclista	30	1	30-34	Masculino	Hospitalización	Herida abierta (a corto plazo, con o sin tratamiento)	No	No	No	0.006	0	0	0	1	128	0	0	0	0.006
2012	489	5	Motociclista	15	1	15-19	Masculino	Hospitalización	Herida abierta (a corto plazo, con o sin tratamiento)	No	No	No	0.006	0	0	0	1	109	0	0	0	0.006
2012	489	5	Motociclista	18	1	15-19	Masculino	Consulta Externa	Herida abierta (a corto plazo, con o sin tratamiento)	No	No	No	0.006	0	0	0	1	109	0	0	0	0.006
2012	540	5	Motociclista	20	1	20-24	Masculino	Consulta Externa	Herida abierta (a corto plazo, con o sin tratamiento)	No	No	No	0.006	0	0	0	1	220	0	0	0	0.006
2012	540	5	Motociclista	20	1	20-24	Masculino	Consulta Externa	Herida abierta (a corto plazo, con o sin tratamiento)	No	No	No	0.006	0	0	0	1	220	0	0	0	0.006
2012	454	5	Motociclista	28	1	25-29	Masculino	Consulta Externa	Herida abierta (a corto plazo, con o sin tratamiento)	No	No	No	0.006	0	0	0	1	163	0	0	0	0.006
2012	614	5	Motociclista	45	1	45-49	Femenino	Hospitalización	Herida abierta (a corto plazo, con o sin tratamiento)	No	No	No	0.006	0	0	0	1	24	0	0	0	0.006
2012	454	2	Motociclista	29	1	25-29	Masculino	Consulta Externa	Herida abierta (a corto plazo, con o sin tratamiento)	No	No	No	0.006	0	0	0	1	163	0	0	0	0.006
2012	589	5	Motociclista	46	1	45-49	Masculino	Consulta Externa	Herida abierta (a corto plazo, con o sin tratamiento)	No	No	No	0.006	0	0	0	1	38	0	0	0	0.006
2012	658	5	Motociclista	37	1	35-39	Masculino	Consulta Externa	Herida abierta (a corto plazo, con o sin tratamiento)	No	No	No	0.006	0	0	0	1	76	0	0	0	0.006
2012	547	5	Motociclista	15	1	15-19	Femenino	Consulta Externa	Herida abierta (a corto plazo, con o sin tratamiento)	No	No	No	0.006	0	0	0	1	38	0	0	0	0.006
2012	540	5	Motociclista	22	1	20-24	Masculino	Consulta Externa	Herida abierta (a corto plazo, con o sin tratamiento)	No	No	No	0.006	0	0	0	1	220	0	0	0	0.006
2012	454	5	Motociclista	28	1	25-29	Masculino	Consulta Externa	Herida abierta (a corto plazo, con o sin tratamiento)	No	No	No	0.006	0	0	0	1	163	0	0	0	0.006
2012	687	5	Motociclista	36	1	35-39	Masculino	Hospitalización	Fractura de craneo (corto o largo plazo, con o sin tratamiento)	No	No	No	0.071	0	0	0	1	4	0	0	0	0.071
2012	688	5	Motociclista	19	1	15-19	Masculino	Consulta Externa	Fractura del hueso facial (a corto o largo plazo, con o sin tratamiento)	No	No	No	0.067	0	0	0	1	9	0	0	0	0.067
2012	498	5	Motociclista	21	1	20-24	Masculino	Consulta Externa	Fractura del hueso facial (a corto o largo plazo, con o sin tratamiento)	No	No	No	0.067	0	0	0	1	13	0	0	0	0.067
2012	689	5	Motociclista	27	1	25-29	Masculino	Consulta Externa	Fractura del hueso facial (a corto o largo plazo, con o sin tratamiento)	No	No	No	0.067	0	0	0	1	17	0	0	0	0.067
2012	690	1	Motociclista	33	1	30-34	Masculino	Urgencias	Fractura del hueso facial (a corto o largo plazo, con o sin tratamiento)	No	No	No	0.067	0	0	0	1	7	0	0	0	0.067
2012	498	5	Motociclista	24	1	20-24	Masculino	Consulta Externa	Fractura del hueso facial (a corto o largo plazo, con o sin tratamiento)	No	No	No	0.067	0	0	0	1	13	0	0	0	0.067
2012	498	5	Motociclista	23	1	20-24	Masculino	Consulta Externa	Fractura del hueso facial (a corto o largo plazo, con o sin tratamiento)	No	No	No	0.067	0	0	0	1	13	0	0	0	0.067
2012	689	5	Motociclista	27	1	25-29	Masculino	Consulta Externa	Fractura del hueso facial (a corto o largo plazo, con o sin tratamiento)	No	No	No	0.067	0	0	0	1	17	0	0	0	0.067
2012	690	2	Motociclista	30	1	30-34	Masculino	Consulta Externa	Fractura del hueso facial (a corto o largo plazo, con o sin tratamiento)	No	No	No	0.067	0	0	0	1	7	0	0	0	0.067
2012	691	2	Motociclista	25	1	25-29	Femenino	Hospitalización	Fractura del hueso facial (a corto o largo plazo, con o sin tratamiento)	No	No	No	0.067	0	0	0	1	3	0	0	0	0.067
2012	562	5	Motociclista	28	1	25-29	Masculino	Urgencias	Fractura de craneo (corto o largo plazo, con o sin tratamiento)	No	No	No	0.071	0	0	0	1	3	0	0	0	0.071
2012	558	5	Motociclista	25	1	25-29	Femenino	Consulta Externa	Lesion en los ojos (corto plazo)	No	No	No	0.054	0	0	0	1	5	0	0	0	0.054
2012	682	5	Motociclista	28	1	25-29	Masculino	Consulta Externa	Lesion en los ojos (corto plazo)	No	No	No	0.054	0	0	0	1	18	0	0	0	0.054
2012	692	5	Motociclista	35	1	35-39	Masculino	Consulta Externa	Lesion cerebral traumatica, consecuencias a largo plazo, moderada (con o sin tratamiento)	No	No	No	0.231	0	0	0	1	5	0	0	0	0.231
2012	555	5	Motociclista	20	1	20-24	Masculino	Hospitalización	Lesion cerebral traumatica grave, a corto plazo (con o sin tratamiento)	No	No	No	0.214	0	0	0	1	120	0	0	0	0.214
2012	555	5	Motociclista	21	1	20-24	Masculino	Hospitalización	Lesion cerebral traumatica grave, a corto plazo (con o sin tratamiento)	No	No	No	0.214	0	0	0	1	120	0	0	0	0.214
2012	536	1	Motociclista	28	1	25-29	Masculino	Hospitalización	Lesion cerebral traumatica grave, a corto plazo (con o sin tratamiento)	No	No	No	0.214	0	0	0	1	104	0	0	0	0.214
2012	555	5	Motociclista	22	1	20-24	Masculino	Consulta Externa	Lesion cerebral traumatica grave, a corto plazo (con o sin tratamiento)	No	No	No	0.214	0	0	0	1	120	0	0	0	0.214
2012	552	5	Motociclista	21	1	20-24	Femenino	Hospitalización	Lesion cerebral traumatica grave, a corto plazo (con o sin tratamiento)	No	No	No	0.214	0	0	0	1	50	0	0	0	0.214
2012	655	5	Motociclista	40	1	40-44	Masculino	Consulta Externa	Lesion cerebral traumatica grave, a corto plazo (con o sin tratamiento)	No	No	No	0.214	0	0	0	1	36	0	0	0	0.214
2012	431	5	Motociclista	15	1	15-19	Masculino	Consulta Externa	Lesion cerebral traumatica grave, a corto plazo (con o sin tratamiento)	No	No	No	0.214	0	0	0	1	104	0	0	0	0.214
2012	430	1	Motociclista	19	1	15-19	Masculino	Hospitalización	Lesion cerebral traumatica, consecuencias a largo plazo, moderada (con o sin tratamiento)	No	No	No	0.231	0	0	0	1	4	0	0	0	0.231
2012	592	5	Motociclista	49	1	45-49	Masculino	Hospitalización	Lesion cerebral traumatica grave, a corto plazo (con o sin tratamiento)	No	No	No	0.214	0	0	0	1	21	0	0	0	0.214
2012	693	5	Motociclista	71	1	65+	Masculino	Consulta Externa	Lesion cerebral traumatica, consecuencias a largo plazo, moderada (con o sin tratamiento)	No	No	No	0.231	0	0	0	1	1	0	0	0	0.231
2012	655	5	Motociclista	43	1	40-44	Masculino	Urgencias	Lesion cerebral traumatica grave, a corto plazo (con o sin tratamiento)	No	No	No	0.214	0	0	0	1	36	0	0	0	0.214
2012	555	5	Motociclista	22	1	20-24	Masculino	Consulta Externa	Lesion cerebral traumatica grave, a corto plazo (con o sin tratamiento)	No	No	No	0.214	0	0	0	1	120	0	0	0	0.214
2012	552	5	Motociclista	23	1	20-24	Femenino	Consulta Externa	Lesion cerebral traumatica grave, a corto plazo (con o sin tratamiento)	No	No	No	0.214	0	0	0	1	50	0	0	0	0.214
2012	591	5	Motociclista	34	1	30-34	Masculino	Consulta Externa	Lesion cerebral traumatica grave, a corto plazo (con o sin tratamiento)	No	No	No	0.214	0	0	0	1	62	0	0	0	0.214
2012	591	5	Motociclista	34	1	30-34	Masculino	Consulta Externa	Lesion cerebral traumatica grave, a corto plazo (con o sin tratamiento)	No	No	No	0.214	0	0	0	1	62	0	0	0	0.214
2012	655	5	Motociclista	40	1	40-44	Masculino	Consulta Externa	Lesion cerebral traumatica grave, a corto plazo (con o sin tratamiento)	No	No	No	0.214	0	0	0	1	36	0	0	0	0.214
2012	694	5	Motociclista	17	1	15-19	Femenino	Consulta Externa	Lesion cerebral traumatica grave, a corto plazo (con o sin tratamiento)	No	No	No	0.214	0	0	0	1	51	0	0	0	0.214
2012	431	5	Motociclista	17	1	15-19	Masculino	Hospitalización	Lesion cerebral traumatica grave, a corto plazo (con o sin tratamiento)	No	No	No	0.214	0	0	0	1	104	0	0	0	0.214
2012	694	5	Motociclista	18	1	15-19	Femenino	Consulta Externa	Lesion cerebral traumatica grave, a corto plazo (con o sin tratamiento)	No	No	No	0.214	0	0	0	1	51	0	0	0	0.214
2012	536	5	Motociclista	25	1	25-29	Masculino	Urgencias	Lesion cerebral traumatica grave, a corto plazo (con o sin tratamiento)	No	No	No	0.214	0	0	0	1	104	0	0	0	0.214
2012	536	5	Motociclista	25	1	25-29	Masculino	Urgencias	Lesion cerebral traumatica grave, a corto plazo (con o sin tratamiento)	No	No	No	0.214	0	0	0	1	104	0	0	0	0.214
2012	603	3	Motociclista	26	1	25-29	Femenino	Consulta Externa	Lesion cerebral traumatica grave, a corto plazo (con o sin tratamiento)	No	No	No	0.214	0	0	0	1	57	0	0	0	0.214
2012	555	5	Motociclista	22	1	20-24	Masculino	Consulta Externa	Lesion cerebral traumatica grave, a corto plazo (con o sin tratamiento)	No	No	No	0.214	0	0	0	1	120	0	0	0	0.214
2012	431	5	Motociclista	19	1	15-19	Masculino	Consulta Externa	Lesion cerebral traumatica grave, a corto plazo (con o sin tratamiento)	No	No	No	0.214	0	0	0	1	104	0	0	0	0.214
2012	431	5	Motociclista	19	1	15-19	Masculino	Consulta Externa	Lesion cerebral traumatica grave, a corto plazo (con o sin tratamiento)	No	No	No	0.214	0	0	0	1	104	0	0	0	0.214
2012	431	5	Motociclista	18	1	15-19	Masculino	Consulta Externa	Lesion cerebral traumatica grave, a corto plazo (con o sin tratamiento)	No	No	No	0.214	0	0	0	1	104	0	0	0	0.214
2012	555	4	Motociclista	21	1	20-24	Masculino	Consulta Externa	Lesion cerebral traumatica grave, a corto plazo (con o sin tratamiento)	No	No	No	0.214	0	0	0	1	120	0	0	0	0.214
2012	552	5	Motociclista	23	1	20-24	Femenino	Consulta Externa	Lesion cerebral traumatica grave, a corto plazo (con o sin tratamiento)	No	No	No	0.214	0	0	0	1	50	0	0	0	0.214
2012	555	5	Motociclista	22	1	20-24	Masculino	Urgencias	Lesion cerebral traumatica grave, a corto plazo (con o sin tratamiento)	No	No	No	0.214	0	0	0	1	120	0	0	0	0.214
2012	555	5	Motociclista	21	1	20-24	Masculino	Consulta Externa	Lesion cerebral traumatica grave, a corto plazo (con o sin tratamiento)	No	No	No	0.214	0	0	0	1	120	0	0	0	0.214
2012	555	5	Motociclista	21	1	20-24	Masculino	Consulta Externa	Lesion cerebral traumatica grave, a corto plazo (con o sin tratamiento)	No	No	No	0.214	0	0	0	1	120	0	0	0	0.214
2012	555	5	Motociclista	20	1	20-24	Masculino	Consulta Externa	Lesion cerebral traumatica grave, a corto plazo (con o sin tratamiento)	No	No	No	0.214	0	0	0	1	120	0	0	0	0.214
2012	431	5	Motociclista	18	1	15-19	Masculino	Consulta Externa	Lesion cerebral traumatica grave, a corto plazo (con o sin tratamiento)	No	No	No	0.214	0	0	0	1	104	0	0	0	0.214
2012	694	2	Motociclista	19	1	15-19	Femenino	Consulta Externa	Lesion cerebral traumatica grave, a corto plazo (con o sin tratamiento)	No	No	No	0.214	0	0	0	1	51	0	0	0	0.214
2012	431	5	Motociclista	18	1	15-19	Masculino	Consulta Externa	Lesion cerebral traumatica grave, a corto plazo (con o sin tratamiento)	No	No	No	0.214	0	0	0	1	104	0	0	0	0.214
2012	555	5	Motociclista	24	1	20-24	Masculino	Urgencias	Lesion cerebral traumatica grave, a corto plazo (con o sin tratamiento)	No	No	No	0.214	0	0	0	1	120	0	0	0	0.214
2012	603	5	Motociclista	25	1	25-29	Femenino	Consulta Externa	Lesion cerebral traumatica grave, a corto plazo (con o sin tratamiento)	No	No	No	0.214	0	0	0	1	57	0	0	0	0.214
2012	603	5	Motociclista	25	1	25-29	Femenino	Consulta Externa	Lesion cerebral traumatica grave, a corto plazo (con o sin tratamiento)	No	No	No	0.214	0	0	0	1	57	0	0	0	0.214
2012	555	5	Motociclista	23	1	20-24	Masculino	Consulta Externa	Lesion cerebral traumatica grave, a corto plazo (con o sin tratamiento)	No	No	No	0.214	0	0	0	1	120	0	0	0	0.214
2012	552	5	Motociclista	23	1	20-24	Femenino	Urgencias	Lesion cerebral traumatica grave, a corto plazo (con o sin tratamiento)	No	No	No	0.214	0	0	0	1	50	0	0	0	0.214
2012	555	5	Motociclista	24	1	20-24	Masculino	Consulta Externa	Lesion cerebral traumatica grave, a corto plazo (con o sin tratamiento)	No	No	No	0.214	0	0	0	1	120	0	0	0	0.214
2012	552	5	Motociclista	22	1	20-24	Femenino	Consulta Externa	Lesion cerebral traumatica grave, a corto plazo (con o sin tratamiento)	No	No	No	0.214	0	0	0	1	50	0	0	0	0.214
2012	552	5	Motociclista	23	1	20-24	Femenino	Consulta Externa	Lesion cerebral traumatica grave, a corto plazo (con o sin tratamiento)	No	No	No	0.214	0	0	0	1	50	0	0	0	0.214
2012	555	5	Motociclista	20	1	20-24	Masculino	Consulta Externa	Lesion cerebral traumatica grave, a corto plazo (con o sin tratamiento)	No	No	No	0.214	0	0	0	1	120	0	0	0	0.214
2012	555	5	Motociclista	22	1	20-24	Masculino	Consulta Externa	Lesion cerebral traumatica grave, a corto plazo (con o sin tratamiento)	No	No	No	0.214	0	0	0	1	120	0	0	0	0.214
2012	555	5	Motociclista	22	1	20-24	Masculino	Urgencias	Lesion cerebral traumatica grave, a corto plazo (con o sin tratamiento)	No	No	No	0.214	0	0	0	1	120	0	0	0	0.214
2012	552	5	Motociclista	22	1	20-24	Femenino	Consulta Externa	Lesion cerebral traumatica grave, a corto plazo (con o sin tratamiento)	No	No	No	0.214	0	0	0	1	50	0	0	0	0.214
2012	555	5	Motociclista	22	1	20-24	Masculino	Consulta Externa	Lesion cerebral traumatica grave, a corto plazo (con o sin tratamiento)	No	No	No	0.214	0	0	0	1	120	0	0	0	0.214
2012	552	5	Motociclista	21	1	20-24	Femenino	Consulta Externa	Lesion cerebral traumatica grave, a corto plazo (con o sin tratamiento)	No	No	No	0.214	0	0	0	1	50	0	0	0	0.214
2012	555	5	Motociclista	21	1	20-24	Masculino	Urgencias	Lesion cerebral traumatica grave, a corto plazo (con o sin tratamiento)	No	No	No	0.214	0	0	0	1	120	0	0	0	0.214
2012	555	3	Motociclista	21	1	20-24	Masculino	Consulta Externa	Lesion cerebral traumatica grave, a corto plazo (con o sin tratamiento)	No	No	No	0.214	0	0	0	1	120	0	0	0	0.214
2012	694	5	Motociclista	18	1	15-19	Femenino	Consulta Externa	Lesion cerebral traumatica grave, a corto plazo (con o sin tratamiento)	No	No	No	0.214	0	0	0	1	51	0	0	0	0.214
2012	536	5	Motociclista	26	1	25-29	Masculino	Consulta Externa	Lesion cerebral traumatica grave, a corto plazo (con o sin tratamiento)	No	No	No	0.214	0	0	0	1	104	0	0	0	0.214
2012	536	5	Motociclista	27	1	25-29	Masculino	Consulta Externa	Lesion cerebral traumatica grave, a corto plazo (con o sin tratamiento)	No	No	No	0.214	0	0	0	1	104	0	0	0	0.214
2012	592	5	Motociclista	45	1	45-49	Masculino	Consulta Externa	Lesion cerebral traumatica grave, a corto plazo (con o sin tratamiento)	No	No	No	0.214	0	0	0	1	21	0	0	0	0.214
2012	591	5	Motociclista	31	1	30-34	Masculino	Consulta Externa	Lesion cerebral traumatica grave, a corto plazo (con o sin tratamiento)	No	No	No	0.214	0	0	0	1	62	0	0	0	0.214
2012	603	5	Motociclista	28	1	25-29	Femenino	Consulta Externa	Lesion cerebral traumatica grave, a corto plazo (con o sin tratamiento)	No	No	No	0.214	0	0	0	1	57	0	0	0	0.214
2012	603	5	Motociclista	29	1	25-29	Femenino	Consulta Externa	Lesion cerebral traumatica grave, a corto plazo (con o sin tratamiento)	No	No	No	0.214	0	0	0	1	57	0	0	0	0.214
2012	695	5	Motociclista	63	1	60-64	Femenino	Consulta Externa	Lesion cerebral traumatica grave, a corto plazo (con o sin tratamiento)	No	No	No	0.214	0	0	0	1	10	0	0	0	0.214
2012	696	5	Motociclista	56	1	55-59	Femenino	Consulta Externa	Lesion cerebral traumatica grave, a corto plazo (con o sin tratamiento)	No	No	No	0.214	0	0	0	1	14	0	0	0	0.214
2012	697	5	Motociclista	33	1	30-34	Femenino	Consulta Externa	Lesion cerebral traumatica grave, a corto plazo (con o sin tratamiento)	No	No	No	0.214	0	0	0	1	30	0	0	0	0.214
2012	698	5	Motociclista	43	1	40-44	Femenino	Consulta Externa	Lesion cerebral traumatica grave, a corto plazo (con o sin tratamiento)	No	No	No	0.214	0	0	0	1	13	0	0	0	0.214
2012	698	5	Motociclista	41	1	40-44	Femenino	Consulta Externa	Lesion cerebral traumatica grave, a corto plazo (con o sin tratamiento)	No	No	No	0.214	0	0	0	1	13	0	0	0	0.214
2012	621	5	Motociclista	38	1	35-39	Femenino	Consulta Externa	Lesion cerebral traumatica grave, a corto plazo (con o sin tratamiento)	No	No	No	0.214	0	0	0	1	18	0	0	0	0.214
2012	621	5	Motociclista	37	1	35-39	Femenino	Consulta Externa	Lesion cerebral traumatica grave, a corto plazo (con o sin tratamiento)	No	No	No	0.214	0	0	0	1	18	0	0	0	0.214
2012	697	5	Motociclista	33	1	30-34	Femenino	Consulta Externa	Lesion cerebral traumatica grave, a corto plazo (con o sin tratamiento)	No	No	No	0.214	0	0	0	1	30	0	0	0	0.214
2012	603	5	Motociclista	27	1	25-29	Femenino	Consulta Externa	Lesion cerebral traumatica grave, a corto plazo (con o sin tratamiento)	No	No	No	0.214	0	0	0	1	57	0	0	0	0.214
2012	697	4	Motociclista	34	1	30-34	Femenino	Consulta Externa	Lesion cerebral traumatica grave, a corto plazo (con o sin tratamiento)	No	No	No	0.214	0	0	0	1	30	0	0	0	0.214
2012	591	5	Motociclista	33	1	30-34	Masculino	Consulta Externa	Lesion cerebral traumatica grave, a corto plazo (con o sin tratamiento)	No	No	No	0.214	0	0	0	1	62	0	0	0	0.214
2012	591	5	Motociclista	31	1	30-34	Masculino	Consulta Externa	Lesion cerebral traumatica grave, a corto plazo (con o sin tratamiento)	No	No	No	0.214	0	0	0	1	62	0	0	0	0.214
2012	591	5	Motociclista	30	1	30-34	Masculino	Consulta Externa	Lesion cerebral traumatica grave, a corto plazo (con o sin tratamiento)	No	No	No	0.214	0	0	0	1	62	0	0	0	0.214
2012	591	5	Motociclista	30	1	30-34	Masculino	Consulta Externa	Lesion cerebral traumatica grave, a corto plazo (con o sin tratamiento)	No	No	No	0.214	0	0	0	1	62	0	0	0	0.214
2012	536	5	Motociclista	28	1	25-29	Masculino	Consulta Externa	Lesion cerebral traumatica grave, a corto plazo (con o sin tratamiento)	No	No	No	0.214	0	0	0	1	104	0	0	0	0.214
2012	591	5	Motociclista	31	1	30-34	Masculino	Consulta Externa	Lesion cerebral traumatica grave, a corto plazo (con o sin tratamiento)	No	No	No	0.214	0	0	0	1	62	0	0	0	0.214
2012	536	5	Motociclista	26	1	25-29	Masculino	Consulta Externa	Lesion cerebral traumatica grave, a corto plazo (con o sin tratamiento)	No	No	No	0.214	0	0	0	1	104	0	0	0	0.214
2012	536	5	Motociclista	26	1	25-29	Masculino	Consulta Externa	Lesion cerebral traumatica grave, a corto plazo (con o sin tratamiento)	No	No	No	0.214	0	0	0	1	104	0	0	0	0.214
2012	638	5	Motociclista	36	1	35-39	Masculino	Urgencias	Lesion cerebral traumatica grave, a corto plazo (con o sin tratamiento)	No	No	No	0.214	0	0	0	1	44	0	0	0	0.214
2012	638	5	Motociclista	36	1	35-39	Masculino	Consulta Externa	Lesion cerebral traumatica grave, a corto plazo (con o sin tratamiento)	No	No	No	0.214	0	0	0	1	44	0	0	0	0.214
2012	638	5	Motociclista	35	1	35-39	Masculino	Consulta Externa	Lesion cerebral traumatica grave, a corto plazo (con o sin tratamiento)	No	No	No	0.214	0	0	0	1	44	0	0	0	0.214
2012	536	5	Motociclista	27	1	25-29	Masculino	Consulta Externa	Lesion cerebral traumatica grave, a corto plazo (con o sin tratamiento)	No	No	No	0.214	0	0	0	1	104	0	0	0	0.214
2012	699	5	Motociclista	64	1	60-64	Masculino	Consulta Externa	Lesion cerebral traumatica grave, a corto plazo (con o sin tratamiento)	No	No	No	0.214	0	0	0	1	20	0	0	0	0.214
2012	536	5	Motociclista	29	1	25-29	Masculino	Consulta Externa	Lesion cerebral traumatica grave, a corto plazo (con o sin tratamiento)	No	No	No	0.214	0	0	0	1	104	0	0	0	0.214
2012	638	5	Motociclista	39	1	35-39	Masculino	Consulta Externa	Lesion cerebral traumatica grave, a corto plazo (con o sin tratamiento)	No	No	No	0.214	0	0	0	1	44	0	0	0	0.214
2012	655	5	Motociclista	43	1	40-44	Masculino	Consulta Externa	Lesion cerebral traumatica grave, a corto plazo (con o sin tratamiento)	No	No	No	0.214	0	0	0	1	36	0	0	0	0.214
2012	694	4	Motociclista	16	1	15-19	Femenino	Consulta Externa	Lesion cerebral traumatica grave, a corto plazo (con o sin tratamiento)	No	No	No	0.214	0	0	0	1	51	0	0	0	0.214
2012	431	5	Motociclista	17	1	15-19	Masculino	Consulta Externa	Lesion cerebral traumatica grave, a corto plazo (con o sin tratamiento)	No	No	No	0.214	0	0	0	1	104	0	0	0	0.214
2012	694	5	Motociclista	16	1	15-19	Femenino	Consulta Externa	Lesion cerebral traumatica grave, a corto plazo (con o sin tratamiento)	No	No	No	0.214	0	0	0	1	51	0	0	0	0.214
2012	694	5	Motociclista	16	1	15-19	Femenino	Consulta Externa	Lesion cerebral traumatica grave, a corto plazo (con o sin tratamiento)	No	No	No	0.214	0	0	0	1	51	0	0	0	0.214
2012	694	5	Motociclista	15	1	15-19	Femenino	Consulta Externa	Lesion cerebral traumatica grave, a corto plazo (con o sin tratamiento)	No	No	No	0.214	0	0	0	1	51	0	0	0	0.214
2012	681	5	Motociclista	42	1	40-44	Masculino	Consulta Externa	Herida abierta (a corto plazo, con o sin tratamiento)	No	No	No	0.006	0	0	0	1	56	0	0	0	0.006
2012	676	5	Motociclista	19	1	15-19	Femenino	Consulta Externa	Otras lesiones de musculos y tendones (incluye esguinces, distensiones y dislocaciones distintas de hombro, rodilla, cadera)	No	No	No	0.008	0	0	0	1	47	0	0	0	0.008
2012	428	5	Motociclista	21	1	20-24	Masculino	Consulta Externa	Otras lesiones de musculos y tendones (incluye esguinces, distensiones y dislocaciones distintas de hombro, rodilla, cadera)	No	No	No	0.008	0	0	0	1	239	0	0	0	0.008
2012	676	5	Motociclista	19	1	15-19	Femenino	Consulta Externa	Otras lesiones de musculos y tendones (incluye esguinces, distensiones y dislocaciones distintas de hombro, rodilla, cadera)	No	No	No	0.008	0	0	0	1	47	0	0	0	0.008
2012	440	5	Motociclista	29	1	25-29	Femenino	Consulta Externa	Otras lesiones de musculos y tendones (incluye esguinces, distensiones y dislocaciones distintas de hombro, rodilla, cadera)	No	No	No	0.008	0	0	0	1	141	0	0	0	0.008
2012	440	5	Motociclista	29	1	25-29	Femenino	Consulta Externa	Otras lesiones de musculos y tendones (incluye esguinces, distensiones y dislocaciones distintas de hombro, rodilla, cadera)	No	No	No	0.008	0	0	0	1	141	0	0	0	0.008
2012	439	5	Motociclista	30	1	30-34	Femenino	Consulta Externa	Otras lesiones de musculos y tendones (incluye esguinces, distensiones y dislocaciones distintas de hombro, rodilla, cadera)	No	No	No	0.008	0	0	0	1	98	0	0	0	0.008
2012	437	5	Motociclista	27	1	25-29	Masculino	Urgencias	Otras lesiones de musculos y tendones (incluye esguinces, distensiones y dislocaciones distintas de hombro, rodilla, cadera)	No	No	No	0.008	0	0	0	1	177	0	0	0	0.008
2012	700	5	Motociclista	23	1	20-24	Masculino	Consulta Externa	Lesion de la medula espinal a nivel del cuello (tratada/notratada)	No	No	No	0.732	0	0	0	1	3	0	0	0	0.732
2012	701	5	Motociclista	36	1	35-39	Masculino	Hospitalización	Lesion de la medula espinal a nivel del cuello (tratada/notratada)	No	No	No	0.732	0	0	0	1	1	0	0	0	0.732
2012	702	5	Motociclista	35	1	35-39	Femenino	Consulta Externa	Fractura de esternon y / o fractura de una o dos costillas (a corto plazo, con o sin tratamiento)	No	No	No	0.103	0	0	0	1	2	0	0	0	0.103
2012	441	5	Motociclista	40	1	40-44	Masculino	Consulta Externa	Otras lesiones de musculos y tendones (incluye esguinces, distensiones y dislocaciones distintas de hombro, rodilla, cadera)	No	No	No	0.008	0	0	0	1	68	0	0	0	0.008
2012	474	5	Motociclista	29	1	25-29	Masculino	Consulta Externa	Contusion en cualquier parte del cuerpo	No	No	No	0.008	0	0	0	1	465	0	0	0	0.008
2012	703	5	Motociclista	42	1	40-44	Masculino	Consulta Externa	Fractura de columna vertebral (corto o largo plazo, con o sin tratamiento)	No	No	No	0.111	0	0	0	1	1	0	0	0	0.111
2012	704	5	Motociclista	37	1	35-39	Masculino	Hospitalización	Fractura de pelvis (corto -largo plazo)	No	No	No	0.279	0	0	0	1	1	0	0	0	0.279
2012	453	1	Motociclista	23	1	20-24	Masculino	Hospitalización	Hemorragia interna en el abdomen y la pelvis	No	No	No	0.279	0	0	0	1	7	0	0	0	0.279
2012	705	5	Motociclista	18	1	15-19	Femenino	Urgencias	Hemorragia interna en el abdomen y la pelvis	No	No	No	0.279	0	0	0	1	3	0	0	0	0.279
2012	705	5	Motociclista	18	1	15-19	Femenino	Hospitalización	Hemorragia interna en el abdomen y la pelvis	No	No	No	0.279	0	0	0	1	3	0	0	0	0.279
2012	649	5	Motociclista	30	1	30-34	Masculino	Consulta Externa	Hemorragia interna en el abdomen y la pelvis	No	No	No	0.279	0	0	0	1	6	0	0	0	0.279
2012	706	5	Motociclista	28	1	25-29	Masculino	Hospitalización	Hemorragia interna en el abdomen y la pelvis	No	No	No	0.279	0	0	0	1	9	0	0	0	0.279
2012	706	5	Motociclista	28	1	25-29	Masculino	Consulta Externa	Hemorragia interna en el abdomen y la pelvis	No	No	No	0.279	0	0	0	1	9	0	0	0	0.279
2012	589	5	Motociclista	48	1	45-49	Masculino	Consulta Externa	Herida abierta (a corto plazo, con o sin tratamiento)	No	No	No	0.006	0	0	0	1	38	0	0	0	0.006
2012	707	5	Motociclista	22	1	20-24	Masculino	Consulta Externa	Dislocacion del hombro (a largo plazo, con o sin tratamiento)	No	No	No	0.062	0	0	0	1	35	0	0	0	0.062
2012	708	5	Motociclista	38	1	35-39	Femenino	Consulta Externa	Dislocacion del hombro (a largo plazo, con o sin tratamiento)	No	No	No	0.062	0	0	0	1	6	0	0	0	0.062
2012	709	5	Motociclista	19	1	15-19	Masculino	Consulta Externa	Dislocacion del hombro (a largo plazo, con o sin tratamiento)	No	No	No	0.062	0	0	0	1	11	0	0	0	0.062
2012	710	5	Motociclista	25	1	25-29	Masculino	Consulta Externa	Dislocacion del hombro (a largo plazo, con o sin tratamiento)	No	No	No	0.062	0	0	0	1	39	0	0	0	0.062
2012	455	5	Motociclista	35	1	35-39	Masculino	Consulta Externa	Dislocacion del hombro (a largo plazo, con o sin tratamiento)	No	No	No	0.062	0	0	0	1	26	0	0	0	0.062
2012	455	5	Motociclista	35	1	35-39	Masculino	Consulta Externa	Dislocacion del hombro (a largo plazo, con o sin tratamiento)	No	No	No	0.062	0	0	0	1	26	0	0	0	0.062
2012	470	5	Motociclista	21	1	20-24	Masculino	Urgencias	Contusion en cualquier parte del cuerpo	No	No	No	0.008	0	0	0	1	571	0	0	0	0.008
2012	474	5	Motociclista	26	1	25-29	Masculino	Consulta Externa	Contusion en cualquier parte del cuerpo	No	No	No	0.008	0	0	0	1	465	0	0	0	0.008
2012	470	5	Motociclista	24	1	20-24	Masculino	Consulta Externa	Contusion en cualquier parte del cuerpo	No	No	No	0.008	0	0	0	1	571	0	0	0	0.008
2012	470	5	Motociclista	21	1	20-24	Masculino	Consulta Externa	Contusion en cualquier parte del cuerpo	No	No	No	0.008	0	0	0	1	571	0	0	0	0.008
2012	481	5	Motociclista	19	1	15-19	Masculino	Consulta Externa	Contusion en cualquier parte del cuerpo	No	No	No	0.008	0	0	0	1	200	0	0	0	0.008
2012	470	5	Motociclista	23	1	20-24	Masculino	Consulta Externa	Contusion en cualquier parte del cuerpo	No	No	No	0.008	0	0	0	1	571	0	0	0	0.008
2012	470	5	Motociclista	23	1	20-24	Masculino	Consulta Externa	Contusion en cualquier parte del cuerpo	No	No	No	0.008	0	0	0	1	571	0	0	0	0.008
2012	470	5	Motociclista	23	1	20-24	Masculino	Consulta Externa	Contusion en cualquier parte del cuerpo	No	No	No	0.008	0	0	0	1	571	0	0	0	0.008
2012	470	5	Motociclista	22	1	20-24	Masculino	Consulta Externa	Contusion en cualquier parte del cuerpo	No	No	No	0.008	0	0	0	1	571	0	0	0	0.008
2012	474	5	Motociclista	25	1	25-29	Masculino	Consulta Externa	Contusion en cualquier parte del cuerpo	No	No	No	0.008	0	0	0	1	465	0	0	0	0.008
2012	470	5	Motociclista	24	1	20-24	Masculino	Consulta Externa	Contusion en cualquier parte del cuerpo	No	No	No	0.008	0	0	0	1	571	0	0	0	0.008
2012	470	5	Motociclista	22	1	20-24	Masculino	Consulta Externa	Contusion en cualquier parte del cuerpo	No	No	No	0.008	0	0	0	1	571	0	0	0	0.008
2012	474	5	Motociclista	29	1	25-29	Masculino	Consulta Externa	Contusion en cualquier parte del cuerpo	No	No	No	0.008	0	0	0	1	465	0	0	0	0.008
2012	474	5	Motociclista	29	1	25-29	Masculino	Consulta Externa	Contusion en cualquier parte del cuerpo	No	No	No	0.008	0	0	0	1	465	0	0	0	0.008
2012	534	5	Motociclista	29	1	25-29	Femenino	Consulta Externa	Contusion en cualquier parte del cuerpo	No	No	No	0.008	0	0	0	1	228	0	0	0	0.008
2012	595	5	Motociclista	30	1	30-34	Femenino	Consulta Externa	Contusion en cualquier parte del cuerpo	No	No	No	0.008	0	0	0	1	164	0	0	0	0.008
2012	600	5	Motociclista	38	1	35-39	Femenino	Consulta Externa	Contusion en cualquier parte del cuerpo	No	No	No	0.008	0	0	0	1	102	0	0	0	0.008
2012	474	5	Motociclista	29	1	25-29	Masculino	Consulta Externa	Contusion en cualquier parte del cuerpo	No	No	No	0.008	0	0	0	1	465	0	0	0	0.008
2012	464	5	Motociclista	31	1	30-34	Masculino	Consulta Externa	Contusion en cualquier parte del cuerpo	No	No	No	0.008	0	0	0	1	323	0	0	0	0.008
2012	474	5	Motociclista	28	1	25-29	Masculino	Consulta Externa	Contusion en cualquier parte del cuerpo	No	No	No	0.008	0	0	0	1	465	0	0	0	0.008
2012	463	5	Motociclista	47	1	45-49	Masculino	Consulta Externa	Contusion en cualquier parte del cuerpo	No	No	No	0.008	0	0	0	1	128	0	0	0	0.008
2012	468	5	Motociclista	44	1	40-44	Masculino	Consulta Externa	Contusion en cualquier parte del cuerpo	No	No	No	0.008	0	0	0	1	168	0	0	0	0.008
2012	474	5	Motociclista	28	1	25-29	Masculino	Consulta Externa	Contusion en cualquier parte del cuerpo	No	No	No	0.008	0	0	0	1	465	0	0	0	0.008
2012	468	5	Motociclista	43	1	40-44	Masculino	Consulta Externa	Contusion en cualquier parte del cuerpo	No	No	No	0.008	0	0	0	1	168	0	0	0	0.008
2012	468	5	Motociclista	43	1	40-44	Masculino	Consulta Externa	Contusion en cualquier parte del cuerpo	No	No	No	0.008	0	0	0	1	168	0	0	0	0.008
2012	588	5	Motociclista	35	1	35-39	Masculino	Urgencias	Contusion en cualquier parte del cuerpo	No	No	No	0.008	0	0	0	1	170	0	0	0	0.008
2012	464	5	Motociclista	30	1	30-34	Masculino	Consulta Externa	Contusion en cualquier parte del cuerpo	No	No	No	0.008	0	0	0	1	323	0	0	0	0.008
2012	529	1	Motociclista	21	1	20-24	Femenino	Hospitalización	Herida abierta (a corto plazo, con o sin tratamiento)	No	No	No	0.006	0	0	0	1	63	0	0	0	0.006
2012	711	5	Motociclista	19	1	15-19	Masculino	Hospitalización	Fractura de radio o cubito (a corto-largo plazo, con o sin tratamiento)	No	No	No	0.028	0	0	0	1	44	0	0	0	0.028
2012	461	5	Motociclista	33	1	30-34	Masculino	Consulta Externa	Fractura de radio o cubito (a corto-largo plazo, con o sin tratamiento)	No	No	No	0.028	0	0	0	1	49	0	0	0	0.028
2012	568	5	Motociclista	20	1	20-24	Masculino	Consulta Externa	Fractura de radio o cubito (a corto-largo plazo, con o sin tratamiento)	No	No	No	0.028	0	0	0	1	77	0	0	0	0.028
2012	712	5	Motociclista	11	1	10-14	Masculino	Hospitalización	Fractura de radio o cubito (a corto-largo plazo, con o sin tratamiento)	No	No	No	0.028	0	0	0	1	1	0	0	0	0.028
2012	568	5	Motociclista	21	1	20-24	Masculino	Consulta Externa	Fractura de radio o cubito (a corto-largo plazo, con o sin tratamiento)	No	No	No	0.028	0	0	0	1	77	0	0	0	0.028
2012	568	5	Motociclista	21	1	20-24	Masculino	Consulta Externa	Fractura de radio o cubito (a corto-largo plazo, con o sin tratamiento)	No	No	No	0.028	0	0	0	1	77	0	0	0	0.028
2012	713	5	Motociclista	20	1	20-24	Femenino	Consulta Externa	Fractura de radio o cubito (a corto-largo plazo, con o sin tratamiento)	No	No	No	0.028	0	0	0	1	9	0	0	0	0.028
2012	568	5	Motociclista	21	1	20-24	Masculino	Consulta Externa	Fractura de radio o cubito (a corto-largo plazo, con o sin tratamiento)	No	No	No	0.028	0	0	0	1	77	0	0	0	0.028
2012	461	5	Motociclista	31	1	30-34	Masculino	Consulta Externa	Fractura de radio o cubito (a corto-largo plazo, con o sin tratamiento)	No	No	No	0.028	0	0	0	1	49	0	0	0	0.028
2012	714	5	Motociclista	30	1	30-34	Femenino	Hospitalización	Fractura de radio o cubito (a corto-largo plazo, con o sin tratamiento)	No	No	No	0.028	0	0	0	1	17	0	0	0	0.028
2012	715	5	Motociclista	43	1	40-44	Femenino	Consulta Externa	Fractura de radio o cubito (a corto-largo plazo, con o sin tratamiento)	No	No	No	0.028	0	0	0	1	17	0	0	0	0.028
2012	461	5	Motociclista	34	1	30-34	Masculino	Consulta Externa	Fractura de radio o cubito (a corto-largo plazo, con o sin tratamiento)	No	No	No	0.028	0	0	0	1	49	0	0	0	0.028
2012	716	5	Motociclista	46	1	45-49	Masculino	Hospitalización	Fractura de radio o cubito (a corto-largo plazo, con o sin tratamiento)	No	No	No	0.028	0	0	0	1	25	0	0	0	0.028
2012	717	5	Motociclista	42	1	40-44	Masculino	Urgencias	Fractura de radio o cubito (a corto-largo plazo, con o sin tratamiento)	No	No	No	0.028	0	0	0	1	29	0	0	0	0.028
2012	718	5	Motociclista	37	1	35-39	Masculino	Urgencias	Fractura de radio o cubito (a corto-largo plazo, con o sin tratamiento)	No	No	No	0.028	0	0	0	1	29	0	0	0	0.028
2012	461	5	Motociclista	33	1	30-34	Masculino	Hospitalización	Fractura de radio o cubito (a corto-largo plazo, con o sin tratamiento)	No	No	No	0.028	0	0	0	1	49	0	0	0	0.028
2012	524	5	Motociclista	33	1	30-34	Masculino	Consulta Externa	Otras lesiones de musculos y tendones (incluye esguinces, distensiones y dislocaciones distintas de hombro, rodilla, cadera)	No	No	No	0.008	0	0	0	1	150	0	0	0	0.008
2012	428	5	Motociclista	22	1	20-24	Masculino	Consulta Externa	Otras lesiones de musculos y tendones (incluye esguinces, distensiones y dislocaciones distintas de hombro, rodilla, cadera)	No	No	No	0.008	0	0	0	1	239	0	0	0	0.008
2012	541	5	Motociclista	23	1	20-24	Femenino	Consulta Externa	Contusion en cualquier parte del cuerpo	No	No	No	0.008	0	0	0	1	245	0	0	0	0.008
2012	470	5	Motociclista	20	1	20-24	Masculino	Consulta Externa	Contusion en cualquier parte del cuerpo	No	No	No	0.008	0	0	0	1	571	0	0	0	0.008
2012	470	5	Motociclista	21	1	20-24	Masculino	Consulta Externa	Contusion en cualquier parte del cuerpo	No	No	No	0.008	0	0	0	1	571	0	0	0	0.008
2012	481	5	Motociclista	19	1	15-19	Masculino	Consulta Externa	Contusion en cualquier parte del cuerpo	No	No	No	0.008	0	0	0	1	200	0	0	0	0.008
2012	470	5	Motociclista	24	1	20-24	Masculino	Consulta Externa	Contusion en cualquier parte del cuerpo	No	No	No	0.008	0	0	0	1	571	0	0	0	0.008
2012	470	5	Motociclista	21	1	20-24	Masculino	Consulta Externa	Contusion en cualquier parte del cuerpo	No	No	No	0.008	0	0	0	1	571	0	0	0	0.008
2012	481	5	Motociclista	19	1	15-19	Masculino	Consulta Externa	Contusion en cualquier parte del cuerpo	No	No	No	0.008	0	0	0	1	200	0	0	0	0.008
2012	470	5	Motociclista	22	1	20-24	Masculino	Consulta Externa	Contusion en cualquier parte del cuerpo	No	No	No	0.008	0	0	0	1	571	0	0	0	0.008
2012	534	5	Motociclista	27	1	25-29	Femenino	Consulta Externa	Contusion en cualquier parte del cuerpo	No	No	No	0.008	0	0	0	1	228	0	0	0	0.008
2012	600	5	Motociclista	37	1	35-39	Femenino	Consulta Externa	Contusion en cualquier parte del cuerpo	No	No	No	0.008	0	0	0	1	102	0	0	0	0.008
2012	630	5	Motociclista	58	1	55-59	Masculino	Consulta Externa	Contusion en cualquier parte del cuerpo	No	No	No	0.008	0	0	0	1	45	0	0	0	0.008
2012	588	5	Motociclista	36	1	35-39	Masculino	Consulta Externa	Contusion en cualquier parte del cuerpo	No	No	No	0.008	0	0	0	1	170	0	0	0	0.008
2012	464	5	Motociclista	34	1	30-34	Masculino	Consulta Externa	Contusion en cualquier parte del cuerpo	No	No	No	0.008	0	0	0	1	323	0	0	0	0.008
2012	463	5	Motociclista	48	1	45-49	Masculino	Consulta Externa	Contusion en cualquier parte del cuerpo	No	No	No	0.008	0	0	0	1	128	0	0	0	0.008
2012	474	5	Motociclista	26	1	25-29	Masculino	Consulta Externa	Contusion en cualquier parte del cuerpo	No	No	No	0.008	0	0	0	1	465	0	0	0	0.008
2012	474	5	Motociclista	27	1	25-29	Masculino	Consulta Externa	Contusion en cualquier parte del cuerpo	No	No	No	0.008	0	0	0	1	465	0	0	0	0.008
2012	474	5	Motociclista	27	1	25-29	Masculino	Consulta Externa	Contusion en cualquier parte del cuerpo	No	No	No	0.008	0	0	0	1	465	0	0	0	0.008
2012	481	5	Motociclista	16	1	15-19	Masculino	Consulta Externa	Contusion en cualquier parte del cuerpo	No	No	No	0.008	0	0	0	1	200	0	0	0	0.008
2012	464	5	Motociclista	30	1	30-34	Masculino	Urgencias	Contusion en cualquier parte del cuerpo	No	No	No	0.008	0	0	0	1	323	0	0	0	0.008
2012	719	5	Motociclista	33	1	30-34	Masculino	Consulta Externa	Fractura de la mano (a corto plazo, con o sin tratamiento)	No	No	No	0.01	0	0	0	1	5	0	0	0	0.01
2012	428	5	Motociclista	23	1	20-24	Masculino	Consulta Externa	Otras lesiones de musculos y tendones (incluye esguinces, distensiones y dislocaciones distintas de hombro, rodilla, cadera)	No	No	No	0.008	0	0	0	1	239	0	0	0	0.008
2012	428	5	Motociclista	24	1	20-24	Masculino	Hospitalización	Otras lesiones de musculos y tendones (incluye esguinces, distensiones y dislocaciones distintas de hombro, rodilla, cadera)	No	No	No	0.008	0	0	0	1	239	0	0	0	0.008
2012	720	5	Motociclista	21	1	20-24	Masculino	Consulta Externa	Amputacion del pulgar (a largo plazo)	No	No	No	0.011	0	0	0	1	1	0	0	0	0.011
2012	721	4	Motociclista	36	1	35-39	Masculino	Consulta Externa	Amputacion de dedo (s), excluyendo el pulgar	No	No	No	0.005	0	0	0	1	3	0	0	0	0.005
2012	722	5	Motociclista	25	1	25-29	Femenino	Hospitalización	Amputacion de dedo (s), excluyendo el pulgar	No	No	No	0.005	0	0	0	1	1	0	0	0	0.005
2012	723	5	Motociclista	53	1	50-54	Masculino	Hospitalización	Amputacion de dedo (s), excluyendo el pulgar	No	No	No	0.005	0	0	0	1	2	0	0	0	0.005
2012	721	5	Motociclista	39	1	35-39	Masculino	Hospitalización	Amputacion de dedo (s), excluyendo el pulgar	No	No	No	0.005	0	0	0	1	3	0	0	0	0.005
2012	724	5	Motociclista	31	1	30-34	Masculino	Hospitalización	Amputacion de dedo (s), excluyendo el pulgar	No	No	No	0.005	0	0	0	1	2	0	0	0	0.005
2012	725	5	Motociclista	17	1	15-19	Masculino	Hospitalización	Amputacion de dedo (s), excluyendo el pulgar	No	No	No	0.005	0	0	0	1	1	0	0	0	0.005
2012	726	3	Motociclista	58	1	55-59	Masculino	Hospitalización	Amputacion de dedo (s), excluyendo el pulgar	No	No	No	0.005	0	0	0	1	1	0	0	0	0.005
2012	541	5	Motociclista	24	1	20-24	Femenino	Consulta Externa	Contusion en cualquier parte del cuerpo	No	No	No	0.008	0	0	0	1	245	0	0	0	0.008
2012	727	5	Motociclista	50	1	50-54	Femenino	Consulta Externa	Contusion en cualquier parte del cuerpo	No	No	No	0.008	0	0	0	1	44	0	0	0	0.008
2012	468	1	Motociclista	42	1	40-44	Masculino	Urgencias	Contusion en cualquier parte del cuerpo	No	No	No	0.008	0	0	0	1	168	0	0	0	0.008
2012	468	5	Motociclista	40	1	40-44	Masculino	Consulta Externa	Contusion en cualquier parte del cuerpo	No	No	No	0.008	0	0	0	1	168	0	0	0	0.008
2012	481	5	Motociclista	15	1	15-19	Masculino	Consulta Externa	Contusion en cualquier parte del cuerpo	No	No	No	0.008	0	0	0	1	200	0	0	0	0.008
2012	728	5	Motociclista	42	1	40-44	Masculino	Consulta Externa	Fractura del cuello del femur o de cadera (a corto/largo plazo, con o sin tratamiento)	No	No	No	0.258	0	0	0	1	8	0	0	0	0.258
2012	729	5	Motociclista	37	1	35-39	Masculino	Hospitalización	Fractura del cuello del femur o de cadera (a corto/largo plazo, con o sin tratamiento)	No	No	No	0.258	0	0	0	1	6	0	0	0	0.258
2012	730	5	Motociclista	21	1	20-24	Masculino	Hospitalización	Fractura del cuello del femur o de cadera (a corto/largo plazo, con o sin tratamiento)	No	No	No	0.258	0	0	0	1	13	0	0	0	0.258
2012	731	5	Motociclista	49	1	45-49	Masculino	Consulta Externa	Fractura del cuello del femur o de cadera (a corto/largo plazo, con o sin tratamiento)	No	No	No	0.258	0	0	0	1	4	0	0	0	0.258
2012	532	5	Motociclista	22	1	20-24	Masculino	Consulta Externa	Fractura de rotula, tibia o perone o tobillo (a largo plazo, con o sin tratamiento)	No	No	No	0.05	0	0	0	1	33	0	0	0	0.05
2012	421	5	Motociclista	24	1	20-24	Masculino	Consulta Externa	Lesion cerebral traumatica grave, a corto plazo (con o sin tratamiento)	Herida abierta (a corto plazo, con o sin tratamiento)	No	No	0.214	0.006	0	0	2	120	220	0	0	0.218716
2012	732	5	Motociclista	47	1	45-49	Masculino	Consulta Externa	Lesion cerebral traumatica grave, a corto plazo (con o sin tratamiento)	Herida abierta (a corto plazo, con o sin tratamiento)	No	No	0.214	0.006	0	0	2	21	38	0	0	0.218716
2012	418	2	Motociclista	28	1	25-29	Masculino	Consulta Externa	Lesion cerebral traumatica grave, a corto plazo (con o sin tratamiento)	Herida abierta (a corto plazo, con o sin tratamiento)	No	No	0.214	0.006	0	0	2	104	163	0	0	0.218716
2012	418	5	Motociclista	27	1	25-29	Masculino	Consulta Externa	Lesion cerebral traumatica grave, a corto plazo (con o sin tratamiento)	Herida abierta (a corto plazo, con o sin tratamiento)	No	No	0.214	0.006	0	0	2	104	163	0	0	0.218716
2012	503	5	Motociclista	24	1	20-24	Masculino	Consulta Externa	Herida abierta (a corto plazo, con o sin tratamiento)	Lesion en los ojos (corto plazo)	No	No	0.006	0.054	0	0	2	220	16	0	0	0.059676
2012	458	5	Motociclista	31	1	30-34	Masculino	Consulta Externa	Herida abierta (a corto plazo, con o sin tratamiento)	No	No	No	0.006	0	0	0	1	128	0	0	0	0.006
2012	422	5	Motociclista	30	1	30-34	Masculino	Consulta Externa	Lesion cerebral traumatica grave, a corto plazo (con o sin tratamiento)	Herida abierta (a corto plazo, con o sin tratamiento)	No	No	0.214	0.006	0	0	2	62	128	0	0	0.218716
2012	547	5	Motociclista	19	1	15-19	Femenino	Consulta Externa	Herida abierta (a corto plazo, con o sin tratamiento)	No	No	No	0.006	0	0	0	1	38	0	0	0	0.006
2012	658	1	Motociclista	35	1	35-39	Masculino	Consulta Externa	Herida abierta (a corto plazo, con o sin tratamiento)	No	No	No	0.006	0	0	0	1	76	0	0	0	0.006
2012	418	5	Motociclista	25	1	25-29	Masculino	Consulta Externa	Lesion cerebral traumatica grave, a corto plazo (con o sin tratamiento)	Herida abierta (a corto plazo, con o sin tratamiento)	No	No	0.214	0.006	0	0	2	104	163	0	0	0.218716
2012	733	5	Motociclista	15	1	15-19	Masculino	Consulta Externa	Lesion cerebral traumatica grave, a corto plazo (con o sin tratamiento)	Herida abierta (a corto plazo, con o sin tratamiento)	No	No	0.214	0.006	0	0	2	104	109	0	0	0.218716
2012	418	5	Motociclista	25	1	25-29	Masculino	Consulta Externa	Lesion cerebral traumatica grave, a corto plazo (con o sin tratamiento)	Herida abierta (a corto plazo, con o sin tratamiento)	No	No	0.214	0.006	0	0	2	104	163	0	0	0.218716
2012	734	5	Motociclista	30	1	30-34	Masculino	Consulta Externa	Lesion en los ojos (corto plazo)	Herida abierta (a corto plazo, con o sin tratamiento)	No	No	0.054	0.006	0	0	2	9	128	0	0	0.059676
2012	534	5	Motociclista	25	1	25-29	Femenino	Consulta Externa	Contusion en cualquier parte del cuerpo	No	No	No	0.008	0	0	0	1	228	0	0	0	0.008
2012	541	5	Motociclista	22	1	20-24	Femenino	Consulta Externa	Contusion en cualquier parte del cuerpo	No	No	No	0.008	0	0	0	1	245	0	0	0	0.008
2012	541	5	Motociclista	24	1	20-24	Femenino	Consulta Externa	Contusion en cualquier parte del cuerpo	No	No	No	0.008	0	0	0	1	245	0	0	0	0.008
2012	541	5	Motociclista	23	1	20-24	Femenino	Consulta Externa	Contusion en cualquier parte del cuerpo	No	No	No	0.008	0	0	0	1	245	0	0	0	0.008
2012	464	5	Motociclista	30	1	30-34	Masculino	Consulta Externa	Contusion en cualquier parte del cuerpo	No	No	No	0.008	0	0	0	1	323	0	0	0	0.008
2012	534	5	Motociclista	29	1	25-29	Femenino	Consulta Externa	Contusion en cualquier parte del cuerpo	No	No	No	0.008	0	0	0	1	228	0	0	0	0.008
2012	588	5	Motociclista	36	1	35-39	Masculino	Consulta Externa	Contusion en cualquier parte del cuerpo	No	No	No	0.008	0	0	0	1	170	0	0	0	0.008
2012	464	5	Motociclista	34	1	30-34	Masculino	Consulta Externa	Contusion en cualquier parte del cuerpo	No	No	No	0.008	0	0	0	1	323	0	0	0	0.008
2012	735	5	Motociclista	23	1	20-24	Femenino	Consulta Externa	Lesion cerebral traumatica grave, a corto plazo (con o sin tratamiento)	Herida abierta (a corto plazo, con o sin tratamiento)	No	No	0.214	0.006	0	0	2	50	63	0	0	0.218716
2012	486	5	Motociclista	29	1	25-29	Masculino	Consulta Externa	Herida abierta (a corto plazo, con o sin tratamiento)	Fractura del hueso facial (a corto o largo plazo, con o sin tratamiento)	No	No	0.006	0.067	0	0	2	163	17	0	0	0.072598
2012	470	5	Motociclista	24	1	20-24	Masculino	Consulta Externa	Contusion en cualquier parte del cuerpo	No	No	No	0.008	0	0	0	1	571	0	0	0	0.008
2012	566	5	Motociclista	21	1	20-24	Masculino	Consulta Externa	Fractura de los huesos del pie (a corto plazo, con o sin tratamiento)	No	No	No	0.026	0	0	0	1	91	0	0	0	0.026
2012	533	5	Motociclista	29	1	25-29	Masculino	Consulta Externa	Fractura de los huesos del pie (a corto plazo, con o sin tratamiento)	No	No	No	0.026	0	0	0	1	62	0	0	0	0.026
2012	566	5	Motociclista	22	1	20-24	Masculino	Consulta Externa	Fractura de los huesos del pie (a corto plazo, con o sin tratamiento)	No	No	No	0.026	0	0	0	1	91	0	0	0	0.026
2012	566	5	Motociclista	23	1	20-24	Masculino	Consulta Externa	Fractura de los huesos del pie (a corto plazo, con o sin tratamiento)	No	No	No	0.026	0	0	0	1	91	0	0	0	0.026
2012	566	5	Motociclista	21	1	20-24	Masculino	Hospitalización	Fractura de los huesos del pie (a corto plazo, con o sin tratamiento)	No	No	No	0.026	0	0	0	1	91	0	0	0	0.026
2012	566	5	Motociclista	22	1	20-24	Masculino	Consulta Externa	Fractura de los huesos del pie (a corto plazo, con o sin tratamiento)	No	No	No	0.026	0	0	0	1	91	0	0	0	0.026
2012	736	5	Motociclista	19	1	15-19	Masculino	Consulta Externa	Fractura de los huesos del pie (a corto plazo, con o sin tratamiento)	No	No	No	0.026	0	0	0	1	22	0	0	0	0.026
2012	559	5	Motociclista	30	1	30-34	Femenino	Hospitalización	Fractura de los huesos del pie (a corto plazo, con o sin tratamiento)	No	No	No	0.026	0	0	0	1	28	0	0	0	0.026
2012	737	5	Motociclista	37	1	35-39	Masculino	Consulta Externa	Fractura de los huesos del pie (a corto plazo, con o sin tratamiento)	No	No	No	0.026	0	0	0	1	33	0	0	0	0.026
2012	738	2	Motociclista	28	1	25-29	Masculino	Consulta Externa	Lesion por aplastamiento (a corto o largo plazo, con o sin tratamiento)	Fractura del hueso facial (a corto o largo plazo, con o sin tratamiento)	No	No	0.132	0.067	0	0	2	19	17	0	0	0.190156
2012	739	5	Motociclista	46	1	45-49	Masculino	Consulta Externa	Otras lesiones de musculos y tendones (incluye esguinces, distensiones y dislocaciones distintas de hombro, rodilla, cadera)	Lesion cerebral traumatica grave, a corto plazo (con o sin tratamiento)	No	No	0.008	0.214	0	0	2	65	21	0	0	0.220288
2012	740	5	Motociclista	33	1	30-34	Masculino	Consulta Externa	Fractura del hueso facial (a corto o largo plazo, con o sin tratamiento)	Lesion cerebral traumatica grave, a corto plazo (con o sin tratamiento)	No	No	0.067	0.214	0	0	2	7	62	0	0	0.266662
2012	440	5	Motociclista	26	1	25-29	Femenino	Consulta Externa	Otras lesiones de musculos y tendones (incluye esguinces, distensiones y dislocaciones distintas de hombro, rodilla, cadera)	No	No	No	0.008	0	0	0	1	141	0	0	0	0.008
2012	427	5	Motociclista	23	1	20-24	Femenino	Consulta Externa	Otras lesiones de musculos y tendones (incluye esguinces, distensiones y dislocaciones distintas de hombro, rodilla, cadera)	No	No	No	0.008	0	0	0	1	141	0	0	0	0.008
2012	428	5	Motociclista	20	1	20-24	Masculino	Consulta Externa	Otras lesiones de musculos y tendones (incluye esguinces, distensiones y dislocaciones distintas de hombro, rodilla, cadera)	No	No	No	0.008	0	0	0	1	239	0	0	0	0.008
2012	428	5	Motociclista	21	1	20-24	Masculino	Consulta Externa	Otras lesiones de musculos y tendones (incluye esguinces, distensiones y dislocaciones distintas de hombro, rodilla, cadera)	No	No	No	0.008	0	0	0	1	239	0	0	0	0.008
2012	440	5	Motociclista	25	1	25-29	Femenino	Consulta Externa	Otras lesiones de musculos y tendones (incluye esguinces, distensiones y dislocaciones distintas de hombro, rodilla, cadera)	No	No	No	0.008	0	0	0	1	141	0	0	0	0.008
2012	418	5	Motociclista	25	1	25-29	Masculino	Consulta Externa	Lesion cerebral traumatica grave, a corto plazo (con o sin tratamiento)	Herida abierta (a corto plazo, con o sin tratamiento)	No	No	0.214	0.006	0	0	2	104	163	0	0	0.218716
2012	741	5	Motociclista	26	1	25-29	Masculino	Consulta Externa	Hemorragia interna en el abdomen y la pelvis	Fractura de esternon y / o fractura de una o dos costillas (a corto plazo, con o sin tratamiento)	No	No	0.279	0.103	0	0	2	9	6	0	0	0.353263
2012	742	5	Motociclista	35	1	35-39	Masculino	Consulta Externa	Hemorragia interna en el abdomen y la pelvis	No	No	No	0.279	0	0	0	1	2	0	0	0	0.279
2012	421	5	Motociclista	20	1	20-24	Masculino	Consulta Externa	Lesion cerebral traumatica grave, a corto plazo (con o sin tratamiento)	Herida abierta (a corto plazo, con o sin tratamiento)	No	No	0.214	0.006	0	0	2	120	220	0	0	0.218716
2012	489	5	Motociclista	19	1	15-19	Masculino	Consulta Externa	Herida abierta (a corto plazo, con o sin tratamiento)	No	No	No	0.006	0	0	0	1	109	0	0	0	0.006
2012	743	5	Motociclista	30	1	30-34	Masculino	Consulta Externa	Otras lesiones de musculos y tendones (incluye esguinces, distensiones y dislocaciones distintas de hombro, rodilla, cadera)	Dislocacion del hombro (a largo plazo, con o sin tratamiento)	No	No	0.008	0.062	0	0	2	150	24	0	0	0.069504
2012	744	5	Motociclista	17	1	15-19	Masculino	Consulta Externa	Herida abierta (a corto plazo, con o sin tratamiento)	Contusion en cualquier parte del cuerpo	No	No	0.006	0.008	0	0	2	109	200	0	0	0.013952
2012	745	5	Motociclista	26	1	25-29	Masculino	Consulta Externa	Lesion cerebral traumatica grave, a corto plazo (con o sin tratamiento)	Contusion en cualquier parte del cuerpo	No	No	0.214	0.008	0	0	2	104	465	0	0	0.220288
2012	480	5	Motociclista	15	1	15-19	Masculino	Consulta Externa	Lesion cerebral traumatica grave, a corto plazo (con o sin tratamiento)	Contusion en cualquier parte del cuerpo	No	No	0.214	0.008	0	0	2	104	200	0	0	0.220288
2012	482	5	Motociclista	25	1	25-29	Masculino	Consulta Externa	Otras lesiones de musculos y tendones (incluye esguinces, distensiones y dislocaciones distintas de hombro, rodilla, cadera)	Contusion en cualquier parte del cuerpo	No	No	0.008	0.008	0	0	2	177	465	0	0	0.015936
2012	746	5	Motociclista	22	1	20-24	Masculino	Consulta Externa	Lesion cerebral traumatica grave, a corto plazo (con o sin tratamiento)	Fractura de radio o cubito (a corto-largo plazo, con o sin tratamiento)	No	No	0.214	0.028	0	0	2	120	77	0	0	0.236008
2012	570	5	Motociclista	26	1	25-29	Femenino	Consulta Externa	Fractura de radio o cubito (a corto-largo plazo, con o sin tratamiento)	No	No	No	0.028	0	0	0	1	15	0	0	0	0.028
2012	747	5	Motociclista	57	1	55-59	Masculino	Consulta Externa	Contusion en cualquier parte del cuerpo	Fractura de radio o cubito (a corto-largo plazo, con o sin tratamiento)	No	No	0.008	0.028	0	0	2	45	11	0	0	0.035776
2012	748	5	Motociclista	24	1	20-24	Masculino	Consulta Externa	Fractura de columna vertebral (corto o largo plazo, con o sin tratamiento)	Contusion en cualquier parte del cuerpo	No	No	0.111	0.008	0	0	2	2	571	0	0	0.118112
2012	749	5	Motociclista	24	1	20-24	Femenino	Consulta Externa	Lesion cerebral traumatica grave, a corto plazo (con o sin tratamiento)	Contusion en cualquier parte del cuerpo	No	No	0.214	0.008	0	0	2	50	245	0	0	0.220288
2012	470	5	Motociclista	20	1	20-24	Masculino	Consulta Externa	Contusion en cualquier parte del cuerpo	No	No	No	0.008	0	0	0	1	571	0	0	0	0.008
2012	600	5	Motociclista	37	1	35-39	Femenino	Consulta Externa	Contusion en cualquier parte del cuerpo	No	No	No	0.008	0	0	0	1	102	0	0	0	0.008
2012	531	5	Motociclista	16	1	15-19	Femenino	Consulta Externa	Contusion en cualquier parte del cuerpo	No	No	No	0.008	0	0	0	1	117	0	0	0	0.008
2012	750	5	Motociclista	26	1	25-29	Femenino	Consulta Externa	Herida abierta (a corto plazo, con o sin tratamiento)	Contusion en cualquier parte del cuerpo	No	No	0.006	0.008	0	0	2	53	228	0	0	0.013952
2012	751	5	Motociclista	21	1	20-24	Femenino	Consulta Externa	Herida abierta (a corto plazo, con o sin tratamiento)	Contusion en cualquier parte del cuerpo	No	No	0.006	0.008	0	0	2	63	245	0	0	0.013952
2012	752	5	Motociclista	22	1	20-24	Masculino	Consulta Externa	Lesion cerebral traumatica grave, a corto plazo (con o sin tratamiento)	Contusion en cualquier parte del cuerpo	No	No	0.214	0.008	0	0	2	120	571	0	0	0.220288
2012	745	5	Motociclista	25	1	25-29	Masculino	Consulta Externa	Lesion cerebral traumatica grave, a corto plazo (con o sin tratamiento)	Contusion en cualquier parte del cuerpo	No	No	0.214	0.008	0	0	2	104	465	0	0	0.220288
2012	745	5	Motociclista	25	1	25-29	Masculino	Consulta Externa	Lesion cerebral traumatica grave, a corto plazo (con o sin tratamiento)	Contusion en cualquier parte del cuerpo	No	No	0.214	0.008	0	0	2	104	465	0	0	0.220288
2012	753	5	Motociclista	26	1	25-29	Femenino	Consulta Externa	Lesion cerebral traumatica grave, a corto plazo (con o sin tratamiento)	Contusion en cualquier parte del cuerpo	No	No	0.214	0.008	0	0	2	57	228	0	0	0.220288
2012	754	5	Motociclista	43	1	40-44	Masculino	Consulta Externa	Lesion cerebral traumatica grave, a corto plazo (con o sin tratamiento)	Contusion en cualquier parte del cuerpo	No	No	0.214	0.008	0	0	2	36	168	0	0	0.220288
2012	755	5	Motociclista	24	1	20-24	Femenino	Consulta Externa	Otras lesiones de musculos y tendones (incluye esguinces, distensiones y dislocaciones distintas de hombro, rodilla, cadera)	Contusion en cualquier parte del cuerpo	No	No	0.008	0.008	0	0	2	141	245	0	0	0.015936
2012	531	5	Motociclista	19	1	15-19	Femenino	Consulta Externa	Contusion en cualquier parte del cuerpo	No	No	No	0.008	0	0	0	1	117	0	0	0	0.008
2012	470	5	Motociclista	24	1	20-24	Masculino	Consulta Externa	Contusion en cualquier parte del cuerpo	No	No	No	0.008	0	0	0	1	571	0	0	0	0.008
2012	470	5	Motociclista	20	1	20-24	Masculino	Consulta Externa	Contusion en cualquier parte del cuerpo	No	No	No	0.008	0	0	0	1	571	0	0	0	0.008
2012	588	5	Motociclista	37	1	35-39	Masculino	Consulta Externa	Contusion en cualquier parte del cuerpo	No	No	No	0.008	0	0	0	1	170	0	0	0	0.008
2012	653	4	Motociclista	53	1	50-54	Masculino	Consulta Externa	Contusion en cualquier parte del cuerpo	No	No	No	0.008	0	0	0	1	59	0	0	0	0.008
2012	602	5	Motociclista	42	1	40-44	Femenino	Consulta Externa	Contusion en cualquier parte del cuerpo	No	No	No	0.008	0	0	0	1	64	0	0	0	0.008
2012	474	5	Motociclista	26	1	25-29	Masculino	Consulta Externa	Contusion en cualquier parte del cuerpo	No	No	No	0.008	0	0	0	1	465	0	0	0	0.008
2012	474	5	Motociclista	27	1	25-29	Masculino	Consulta Externa	Contusion en cualquier parte del cuerpo	No	No	No	0.008	0	0	0	1	465	0	0	0	0.008
2012	756	5	Motociclista	47	1	45-49	Masculino	Consulta Externa	Fractura de radio o cubito (a corto-largo plazo, con o sin tratamiento)	Contusion en cualquier parte del cuerpo	No	No	0.028	0.008	0	0	2	25	128	0	0	0.035776
2012	481	5	Motociclista	18	1	15-19	Masculino	Consulta Externa	Contusion en cualquier parte del cuerpo	No	No	No	0.008	0	0	0	1	200	0	0	0	0.008
2012	653	5	Motociclista	52	1	50-54	Masculino	Consulta Externa	Contusion en cualquier parte del cuerpo	No	No	No	0.008	0	0	0	1	59	0	0	0	0.008
2012	470	5	Motociclista	20	1	20-24	Masculino	Consulta Externa	Contusion en cualquier parte del cuerpo	No	No	No	0.008	0	0	0	1	571	0	0	0	0.008
2012	757	5	Motociclista	27	1	25-29	Femenino	Consulta Externa	Otras lesiones de musculos y tendones (incluye esguinces, distensiones y dislocaciones distintas de hombro, rodilla, cadera)	Contusion en cualquier parte del cuerpo	No	No	0.008	0.008	0	0	2	141	228	0	0	0.015936
2012	758	5	Motociclista	53	1	50-54	Femenino	Consulta Externa	Lesion cerebral traumatica grave, a corto plazo (con o sin tratamiento)	Contusion en cualquier parte del cuerpo	No	No	0.214	0.008	0	0	2	18	44	0	0	0.220288
2012	757	5	Motociclista	25	1	25-29	Femenino	Consulta Externa	Otras lesiones de musculos y tendones (incluye esguinces, distensiones y dislocaciones distintas de hombro, rodilla, cadera)	Contusion en cualquier parte del cuerpo	No	No	0.008	0.008	0	0	2	141	228	0	0	0.015936
2012	759	5	Motociclista	33	1	30-34	Masculino	Consulta Externa	Hemorragia interna en el abdomen y la pelvis	Contusion en cualquier parte del cuerpo	No	No	0.279	0.008	0	0	2	6	323	0	0	0.284768
2012	470	5	Motociclista	21	1	20-24	Masculino	Consulta Externa	Contusion en cualquier parte del cuerpo	No	No	No	0.008	0	0	0	1	571	0	0	0	0.008
2012	470	5	Motociclista	20	1	20-24	Masculino	Consulta Externa	Contusion en cualquier parte del cuerpo	No	No	No	0.008	0	0	0	1	571	0	0	0	0.008
2012	463	5	Motociclista	49	1	45-49	Masculino	Consulta Externa	Contusion en cualquier parte del cuerpo	No	No	No	0.008	0	0	0	1	128	0	0	0	0.008
2012	760	5	Motociclista	61	1	60-64	Masculino	Consulta Externa	Fractura de radio o cubito (a corto-largo plazo, con o sin tratamiento)	Contusion en cualquier parte del cuerpo	No	No	0.028	0.008	0	0	2	4	25	0	0	0.035776
2012	761	5	Motociclista	28	1	25-29	Masculino	Urgencias	Fractura de radio o cubito (a corto-largo plazo, con o sin tratamiento)	Fractura de rotula, tibia o perone o tobillo (a largo plazo, con o sin tratamiento)	No	No	0.028	0.05	0	0	2	64	154	0	0	0.0766
2012	762	5	Motociclista	29	1	25-29	Masculino	Consulta Externa	Contusion en cualquier parte del cuerpo	Fractura de rotula, tibia o perone o tobillo (a largo plazo, con o sin tratamiento)	No	No	0.008	0.05	0	0	2	465	154	0	0	0.0576
2012	763	5	Motociclista	17	1	15-19	Femenino	Urgencias	Herida abierta (a corto plazo, con o sin tratamiento)	Contusion en cualquier parte del cuerpo	No	No	0.006	0.008	0	0	2	38	117	0	0	0.013952
2012	534	5	Motociclista	26	1	25-29	Femenino	Consulta Externa	Contusion en cualquier parte del cuerpo	No	No	No	0.008	0	0	0	1	228	0	0	0	0.008
2012	588	5	Motociclista	36	1	35-39	Masculino	Consulta Externa	Contusion en cualquier parte del cuerpo	No	No	No	0.008	0	0	0	1	170	0	0	0	0.008
2012	764	5	Motociclista	22	1	20-24	Masculino	Consulta Externa	Otras lesiones de musculos y tendones (incluye esguinces, distensiones y dislocaciones distintas de hombro, rodilla, cadera)	Contusion en cualquier parte del cuerpo	No	No	0.008	0.008	0	0	2	239	571	0	0	0.015936
2012	765	5	Motociclista	31	1	30-34	Masculino	Consulta Externa	Otras lesiones de musculos y tendones (incluye esguinces, distensiones y dislocaciones distintas de hombro, rodilla, cadera)	Fractura de los huesos del pie (a corto plazo, con o sin tratamiento)	No	No	0.008	0.026	0	0	2	150	35	0	0	0.033792
2012	766	5	Motociclista	20	1	20-24	Femenino	Consulta Externa	Lesion cerebral traumatica grave, a corto plazo (con o sin tratamiento)	Otras lesiones de musculos y tendones (incluye esguinces, distensiones y dislocaciones distintas de hombro, rodilla, cadera)	No	No	0.214	0.008	0	0	2	50	141	0	0	0.220288
2012	767	5	Motociclista	32	1	30-34	Femenino	Consulta Externa	Fractura, distinta del cuello femoral (a corto plazo, con o sin tratamiento)	No	No	No	0.111	0	0	0	1	1	0	0	0	0.111
2012	768	5	Motociclista	27	1	25-29	Masculino	Consulta Externa	Dislocacion de la cadera (a largo plazo, con o sin tratamiento)	Herida abierta (a corto plazo, con o sin tratamiento)	No	No	0.016	0.006	0	0	2	6	163	0	0	0.021904
2012	769	5	Motociclista	31	1	30-34	Femenino	Consulta Externa	Lesion cerebral traumatica grave, a corto plazo (con o sin tratamiento)	Contusion en cualquier parte del cuerpo	Herida abierta (a corto plazo, con o sin tratamiento)	No	0.214	0.008	0.006	0	3	30	164	35	0	0.224966
2012	418	5	Motociclista	25	1	25-29	Masculino	Consulta Externa	Lesion cerebral traumatica grave, a corto plazo (con o sin tratamiento)	Herida abierta (a corto plazo, con o sin tratamiento)	No	No	0.214	0.006	0	0	2	104	163	0	0	0.218716
2012	770	5	Motociclista	87	1	65+	Masculino	Consulta Externa	Lesion cerebral traumatica grave, a corto plazo (con o sin tratamiento)	Lesion en los ojos (corto plazo)	No	No	0.214	0.054	0	0	2	67	3	0	0	0.256444
2012	771	5	Motociclista	44	1	40-44	Femenino	Consulta Externa	Contusion en cualquier parte del cuerpo	Herida abierta (a corto plazo, con o sin tratamiento)	No	No	0.008	0.006	0	0	2	64	15	0	0	0.013952
2012	732	5	Motociclista	49	1	45-49	Masculino	Consulta Externa	Lesion cerebral traumatica grave, a corto plazo (con o sin tratamiento)	Herida abierta (a corto plazo, con o sin tratamiento)	No	No	0.214	0.006	0	0	2	21	38	0	0	0.218716
2012	428	5	Motociclista	24	1	20-24	Masculino	Consulta Externa	Otras lesiones de musculos y tendones (incluye esguinces, distensiones y dislocaciones distintas de hombro, rodilla, cadera)	No	No	No	0.008	0	0	0	1	239	0	0	0	0.008
2012	428	5	Motociclista	24	1	20-24	Masculino	Consulta Externa	Otras lesiones de musculos y tendones (incluye esguinces, distensiones y dislocaciones distintas de hombro, rodilla, cadera)	No	No	No	0.008	0	0	0	1	239	0	0	0	0.008
2012	772	5	Motociclista	20	1	20-24	Masculino	Consulta Externa	Lesion por aplastamiento (a corto o largo plazo, con o sin tratamiento)	Lesion cerebral traumatica grave, a corto plazo (con o sin tratamiento)	No	No	0.132	0.214	0	0	2	17	120	0	0	0.317752
2012	644	5	Motociclista	34	1	30-34	Masculino	Consulta Externa	Lesion por aplastamiento (a corto o largo plazo, con o sin tratamiento)	No	No	No	0.132	0	0	0	1	8	0	0	0	0.132
2012	628	5	Motociclista	36	1	35-39	Femenino	Consulta Externa	Lesion por aplastamiento (a corto o largo plazo, con o sin tratamiento)	No	No	No	0.132	0	0	0	1	3	0	0	0	0.132
2012	773	1	Motociclista	47	1	45-49	Masculino	Urgencias	Lesion por aplastamiento (a corto o largo plazo, con o sin tratamiento)	No	No	No	0.132	0	0	0	1	4	0	0	0	0.132
2012	774	5	Motociclista	17	1	15-19	Femenino	Consulta Externa	Lesion por aplastamiento (a corto o largo plazo, con o sin tratamiento)	No	No	No	0.132	0	0	0	1	5	0	0	0	0.132
2012	586	5	Motociclista	16	1	15-19	Masculino	Consulta Externa	Lesion por aplastamiento (a corto o largo plazo, con o sin tratamiento)	No	No	No	0.132	0	0	0	1	8	0	0	0	0.132
2012	775	5	Motociclista	54	1	50-54	Femenino	Consulta Externa	Amputacion de dedo (s) del pie	No	No	No	0.006	0	0	0	1	1	0	0	0	0.006
2012	776	5	Motociclista	30	1	30-34	Femenino	Consulta Externa	Amputacion de dedo (s) del pie	No	No	No	0.006	0	0	0	1	1	0	0	0	0.006
2012	777	5	Motociclista	38	1	35-39	Femenino	Urgencias	Amputacion de dedo (s) del pie	No	No	No	0.006	0	0	0	1	1	0	0	0	0.006
2012	533	5	Motociclista	26	1	25-29	Masculino	Consulta Externa	Fractura de los huesos del pie (a corto plazo, con o sin tratamiento)	No	No	No	0.026	0	0	0	1	62	0	0	0	0.026
2012	566	5	Motociclista	21	1	20-24	Masculino	Consulta Externa	Fractura de los huesos del pie (a corto plazo, con o sin tratamiento)	No	No	No	0.026	0	0	0	1	91	0	0	0	0.026
2012	736	5	Motociclista	18	1	15-19	Masculino	Consulta Externa	Fractura de los huesos del pie (a corto plazo, con o sin tratamiento)	No	No	No	0.026	0	0	0	1	22	0	0	0	0.026
2012	533	5	Motociclista	26	1	25-29	Masculino	Urgencias	Fractura de los huesos del pie (a corto plazo, con o sin tratamiento)	No	No	No	0.026	0	0	0	1	62	0	0	0	0.026
2012	533	5	Motociclista	26	1	25-29	Masculino	Consulta Externa	Fractura de los huesos del pie (a corto plazo, con o sin tratamiento)	No	No	No	0.026	0	0	0	1	62	0	0	0	0.026
2012	533	5	Motociclista	26	1	25-29	Masculino	Consulta Externa	Fractura de los huesos del pie (a corto plazo, con o sin tratamiento)	No	No	No	0.026	0	0	0	1	62	0	0	0	0.026
2012	611	5	Motociclista	26	1	25-29	Femenino	Urgencias	Fractura de los huesos del pie (a corto plazo, con o sin tratamiento)	No	No	No	0.026	0	0	0	1	22	0	0	0	0.026
2012	566	5	Motociclista	22	1	20-24	Masculino	Urgencias	Fractura de los huesos del pie (a corto plazo, con o sin tratamiento)	No	No	No	0.026	0	0	0	1	91	0	0	0	0.026
2012	566	5	Motociclista	21	1	20-24	Masculino	Consulta Externa	Fractura de los huesos del pie (a corto plazo, con o sin tratamiento)	No	No	No	0.026	0	0	0	1	91	0	0	0	0.026
2012	561	5	Motociclista	23	1	20-24	Femenino	Consulta Externa	Fractura de los huesos del pie (a corto plazo, con o sin tratamiento)	No	No	No	0.026	0	0	0	1	33	0	0	0	0.026
2012	611	5	Motociclista	29	1	25-29	Femenino	Consulta Externa	Fractura de los huesos del pie (a corto plazo, con o sin tratamiento)	No	No	No	0.026	0	0	0	1	22	0	0	0	0.026
2012	606	5	Motociclista	40	1	40-44	Femenino	Consulta Externa	Fractura de los huesos del pie (a corto plazo, con o sin tratamiento)	No	No	No	0.026	0	0	0	1	14	0	0	0	0.026
2012	737	1	Motociclista	37	1	35-39	Masculino	Urgencias	Fractura de los huesos del pie (a corto plazo, con o sin tratamiento)	No	No	No	0.026	0	0	0	1	33	0	0	0	0.026
2012	737	5	Motociclista	36	1	35-39	Masculino	Urgencias	Fractura de los huesos del pie (a corto plazo, con o sin tratamiento)	No	No	No	0.026	0	0	0	1	33	0	0	0	0.026
2012	642	1	Motociclista	33	1	30-34	Masculino	Urgencias	Fractura de los huesos del pie (a corto plazo, con o sin tratamiento)	No	No	No	0.026	0	0	0	1	35	0	0	0	0.026
2012	629	5	Motociclista	50	1	50-54	Masculino	Urgencias	Fractura de los huesos del pie (a corto plazo, con o sin tratamiento)	No	No	No	0.026	0	0	0	1	11	0	0	0	0.026
2012	497	5	Motociclista	23	1	20-24	Masculino	Consulta Externa	Herida abierta (a corto plazo, con o sin tratamiento)	Fractura del hueso facial (a corto o largo plazo, con o sin tratamiento)	No	No	0.006	0.067	0	0	2	220	13	0	0	0.072598
2012	778	5	Motociclista	38	1	35-39	Masculino	Consulta Externa	Herida abierta (a corto plazo, con o sin tratamiento)	Fractura del hueso facial (a corto o largo plazo, con o sin tratamiento)	No	No	0.006	0.067	0	0	2	76	8	0	0	0.072598
2012	779	5	Motociclista	28	1	25-29	Masculino	Consulta Externa	Lesion cerebral traumatica grave, a corto plazo (con o sin tratamiento)	Fractura del hueso facial (a corto o largo plazo, con o sin tratamiento)	No	No	0.214	0.067	0	0	2	104	17	0	0	0.266662
2012	780	5	Motociclista	25	1	25-29	Masculino	Consulta Externa	Dislocacion del hombro (a largo plazo, con o sin tratamiento)	Fractura del hueso facial (a corto o largo plazo, con o sin tratamiento)	No	No	0.062	0.067	0	0	2	39	17	0	0	0.124846
2012	440	5	Motociclista	26	1	25-29	Femenino	Urgencias	Otras lesiones de musculos y tendones (incluye esguinces, distensiones y dislocaciones distintas de hombro, rodilla, cadera)	No	No	No	0.008	0	0	0	1	141	0	0	0	0.008
2012	437	5	Motociclista	26	1	25-29	Masculino	Consulta Externa	Otras lesiones de musculos y tendones (incluye esguinces, distensiones y dislocaciones distintas de hombro, rodilla, cadera)	No	No	No	0.008	0	0	0	1	177	0	0	0	0.008
2012	440	1	Motociclista	25	1	25-29	Femenino	Urgencias	Otras lesiones de musculos y tendones (incluye esguinces, distensiones y dislocaciones distintas de hombro, rodilla, cadera)	No	No	No	0.008	0	0	0	1	141	0	0	0	0.008
2012	437	5	Motociclista	26	1	25-29	Masculino	Consulta Externa	Otras lesiones de musculos y tendones (incluye esguinces, distensiones y dislocaciones distintas de hombro, rodilla, cadera)	No	No	No	0.008	0	0	0	1	177	0	0	0	0.008
2012	437	5	Motociclista	25	1	25-29	Masculino	Consulta Externa	Otras lesiones de musculos y tendones (incluye esguinces, distensiones y dislocaciones distintas de hombro, rodilla, cadera)	No	No	No	0.008	0	0	0	1	177	0	0	0	0.008
2012	482	5	Motociclista	25	1	25-29	Masculino	Consulta Externa	Otras lesiones de musculos y tendones (incluye esguinces, distensiones y dislocaciones distintas de hombro, rodilla, cadera)	Contusion en cualquier parte del cuerpo	No	No	0.008	0.008	0	0	2	177	465	0	0	0.015936
2012	781	5	Motociclista	24	1	20-24	Masculino	Consulta Externa	Otras lesiones de musculos y tendones (incluye esguinces, distensiones y dislocaciones distintas de hombro, rodilla, cadera)	Fractura de rotula, tibia o perone o tobillo (a largo plazo, con o sin tratamiento)	No	No	0.008	0.05	0	0	2	239	33	0	0	0.0576
2012	427	5	Motociclista	24	1	20-24	Femenino	Urgencias	Otras lesiones de musculos y tendones (incluye esguinces, distensiones y dislocaciones distintas de hombro, rodilla, cadera)	No	No	No	0.008	0	0	0	1	141	0	0	0	0.008
2012	428	5	Motociclista	24	1	20-24	Masculino	Urgencias	Otras lesiones de musculos y tendones (incluye esguinces, distensiones y dislocaciones distintas de hombro, rodilla, cadera)	No	No	No	0.008	0	0	0	1	239	0	0	0	0.008
2012	428	5	Motociclista	24	1	20-24	Masculino	Consulta Externa	Otras lesiones de musculos y tendones (incluye esguinces, distensiones y dislocaciones distintas de hombro, rodilla, cadera)	No	No	No	0.008	0	0	0	1	239	0	0	0	0.008
2012	428	5	Motociclista	23	1	20-24	Masculino	Consulta Externa	Otras lesiones de musculos y tendones (incluye esguinces, distensiones y dislocaciones distintas de hombro, rodilla, cadera)	No	No	No	0.008	0	0	0	1	239	0	0	0	0.008
2012	427	5	Motociclista	23	1	20-24	Femenino	Consulta Externa	Otras lesiones de musculos y tendones (incluye esguinces, distensiones y dislocaciones distintas de hombro, rodilla, cadera)	No	No	No	0.008	0	0	0	1	141	0	0	0	0.008
2012	427	5	Motociclista	23	1	20-24	Femenino	Consulta Externa	Otras lesiones de musculos y tendones (incluye esguinces, distensiones y dislocaciones distintas de hombro, rodilla, cadera)	No	No	No	0.008	0	0	0	1	141	0	0	0	0.008
2012	428	5	Motociclista	22	1	20-24	Masculino	Consulta Externa	Otras lesiones de musculos y tendones (incluye esguinces, distensiones y dislocaciones distintas de hombro, rodilla, cadera)	No	No	No	0.008	0	0	0	1	239	0	0	0	0.008
2012	427	1	Motociclista	22	1	20-24	Femenino	Urgencias	Otras lesiones de musculos y tendones (incluye esguinces, distensiones y dislocaciones distintas de hombro, rodilla, cadera)	No	No	No	0.008	0	0	0	1	141	0	0	0	0.008
2012	782	5	Motociclista	42	1	40-44	Masculino	Consulta Externa	Herida abierta (a corto plazo, con o sin tratamiento)	Fractura del hueso facial (a corto o largo plazo, con o sin tratamiento)	No	No	0.006	0.067	0	0	2	56	4	0	0	0.072598
2012	545	5	Motociclista	18	1	15-19	Masculino	Consulta Externa	Otras lesiones de musculos y tendones (incluye esguinces, distensiones y dislocaciones distintas de hombro, rodilla, cadera)	No	No	No	0.008	0	0	0	1	87	0	0	0	0.008
2012	676	5	Motociclista	18	1	15-19	Femenino	Consulta Externa	Otras lesiones de musculos y tendones (incluye esguinces, distensiones y dislocaciones distintas de hombro, rodilla, cadera)	No	No	No	0.008	0	0	0	1	47	0	0	0	0.008
2012	440	5	Motociclista	25	1	25-29	Femenino	Consulta Externa	Otras lesiones de musculos y tendones (incluye esguinces, distensiones y dislocaciones distintas de hombro, rodilla, cadera)	No	No	No	0.008	0	0	0	1	141	0	0	0	0.008
2012	440	5	Motociclista	25	1	25-29	Femenino	Consulta Externa	Otras lesiones de musculos y tendones (incluye esguinces, distensiones y dislocaciones distintas de hombro, rodilla, cadera)	No	No	No	0.008	0	0	0	1	141	0	0	0	0.008
2012	427	5	Motociclista	20	1	20-24	Femenino	Urgencias	Otras lesiones de musculos y tendones (incluye esguinces, distensiones y dislocaciones distintas de hombro, rodilla, cadera)	No	No	No	0.008	0	0	0	1	141	0	0	0	0.008
2012	437	5	Motociclista	26	1	25-29	Masculino	Consulta Externa	Otras lesiones de musculos y tendones (incluye esguinces, distensiones y dislocaciones distintas de hombro, rodilla, cadera)	No	No	No	0.008	0	0	0	1	177	0	0	0	0.008
2012	545	5	Motociclista	19	1	15-19	Masculino	Urgencias	Otras lesiones de musculos y tendones (incluye esguinces, distensiones y dislocaciones distintas de hombro, rodilla, cadera)	No	No	No	0.008	0	0	0	1	87	0	0	0	0.008
2012	428	5	Motociclista	22	1	20-24	Masculino	Consulta Externa	Otras lesiones de musculos y tendones (incluye esguinces, distensiones y dislocaciones distintas de hombro, rodilla, cadera)	No	No	No	0.008	0	0	0	1	239	0	0	0	0.008
2012	428	5	Motociclista	22	1	20-24	Masculino	Consulta Externa	Otras lesiones de musculos y tendones (incluye esguinces, distensiones y dislocaciones distintas de hombro, rodilla, cadera)	No	No	No	0.008	0	0	0	1	239	0	0	0	0.008
2012	428	5	Motociclista	20	1	20-24	Masculino	Urgencias	Otras lesiones de musculos y tendones (incluye esguinces, distensiones y dislocaciones distintas de hombro, rodilla, cadera)	No	No	No	0.008	0	0	0	1	239	0	0	0	0.008
2012	428	5	Motociclista	24	1	20-24	Masculino	Consulta Externa	Otras lesiones de musculos y tendones (incluye esguinces, distensiones y dislocaciones distintas de hombro, rodilla, cadera)	No	No	No	0.008	0	0	0	1	239	0	0	0	0.008
2012	437	5	Motociclista	26	1	25-29	Masculino	Consulta Externa	Otras lesiones de musculos y tendones (incluye esguinces, distensiones y dislocaciones distintas de hombro, rodilla, cadera)	No	No	No	0.008	0	0	0	1	177	0	0	0	0.008
2012	437	5	Motociclista	26	1	25-29	Masculino	Consulta Externa	Otras lesiones de musculos y tendones (incluye esguinces, distensiones y dislocaciones distintas de hombro, rodilla, cadera)	No	No	No	0.008	0	0	0	1	177	0	0	0	0.008
2012	440	5	Motociclista	25	1	25-29	Femenino	Consulta Externa	Otras lesiones de musculos y tendones (incluye esguinces, distensiones y dislocaciones distintas de hombro, rodilla, cadera)	No	No	No	0.008	0	0	0	1	141	0	0	0	0.008
2012	428	5	Motociclista	24	1	20-24	Masculino	Urgencias	Otras lesiones de musculos y tendones (incluye esguinces, distensiones y dislocaciones distintas de hombro, rodilla, cadera)	No	No	No	0.008	0	0	0	1	239	0	0	0	0.008
2012	428	5	Motociclista	23	1	20-24	Masculino	Urgencias	Otras lesiones de musculos y tendones (incluye esguinces, distensiones y dislocaciones distintas de hombro, rodilla, cadera)	No	No	No	0.008	0	0	0	1	239	0	0	0	0.008
2012	428	5	Motociclista	23	1	20-24	Masculino	Urgencias	Otras lesiones de musculos y tendones (incluye esguinces, distensiones y dislocaciones distintas de hombro, rodilla, cadera)	No	No	No	0.008	0	0	0	1	239	0	0	0	0.008
2012	428	5	Motociclista	21	1	20-24	Masculino	Consulta Externa	Otras lesiones de musculos y tendones (incluye esguinces, distensiones y dislocaciones distintas de hombro, rodilla, cadera)	No	No	No	0.008	0	0	0	1	239	0	0	0	0.008
2012	676	5	Motociclista	19	1	15-19	Femenino	Consulta Externa	Otras lesiones de musculos y tendones (incluye esguinces, distensiones y dislocaciones distintas de hombro, rodilla, cadera)	No	No	No	0.008	0	0	0	1	47	0	0	0	0.008
2012	440	5	Motociclista	25	1	25-29	Femenino	Urgencias	Otras lesiones de musculos y tendones (incluye esguinces, distensiones y dislocaciones distintas de hombro, rodilla, cadera)	No	No	No	0.008	0	0	0	1	141	0	0	0	0.008
2012	440	5	Motociclista	25	1	25-29	Femenino	Consulta Externa	Otras lesiones de musculos y tendones (incluye esguinces, distensiones y dislocaciones distintas de hombro, rodilla, cadera)	No	No	No	0.008	0	0	0	1	141	0	0	0	0.008
2012	440	5	Motociclista	26	1	25-29	Femenino	Consulta Externa	Otras lesiones de musculos y tendones (incluye esguinces, distensiones y dislocaciones distintas de hombro, rodilla, cadera)	No	No	No	0.008	0	0	0	1	141	0	0	0	0.008
2012	440	5	Motociclista	25	1	25-29	Femenino	Urgencias	Otras lesiones de musculos y tendones (incluye esguinces, distensiones y dislocaciones distintas de hombro, rodilla, cadera)	No	No	No	0.008	0	0	0	1	141	0	0	0	0.008
2012	428	5	Motociclista	24	1	20-24	Masculino	Consulta Externa	Otras lesiones de musculos y tendones (incluye esguinces, distensiones y dislocaciones distintas de hombro, rodilla, cadera)	No	No	No	0.008	0	0	0	1	239	0	0	0	0.008
2012	427	5	Motociclista	23	1	20-24	Femenino	Consulta Externa	Otras lesiones de musculos y tendones (incluye esguinces, distensiones y dislocaciones distintas de hombro, rodilla, cadera)	No	No	No	0.008	0	0	0	1	141	0	0	0	0.008
2012	427	5	Motociclista	22	1	20-24	Femenino	Consulta Externa	Otras lesiones de musculos y tendones (incluye esguinces, distensiones y dislocaciones distintas de hombro, rodilla, cadera)	No	No	No	0.008	0	0	0	1	141	0	0	0	0.008
2012	783	5	Motociclista	72	1	65+	Masculino	Consulta Externa	Lesion cerebral traumatica grave, a corto plazo (con o sin tratamiento)	No	No	No	0.214	0	0	0	1	67	0	0	0	0.214
2012	428	1	Motociclista	22	1	20-24	Masculino	Urgencias	Otras lesiones de musculos y tendones (incluye esguinces, distensiones y dislocaciones distintas de hombro, rodilla, cadera)	No	No	No	0.008	0	0	0	1	239	0	0	0	0.008
2012	428	5	Motociclista	20	1	20-24	Masculino	Consulta Externa	Otras lesiones de musculos y tendones (incluye esguinces, distensiones y dislocaciones distintas de hombro, rodilla, cadera)	No	No	No	0.008	0	0	0	1	239	0	0	0	0.008
2012	545	5	Motociclista	19	1	15-19	Masculino	Consulta Externa	Otras lesiones de musculos y tendones (incluye esguinces, distensiones y dislocaciones distintas de hombro, rodilla, cadera)	No	No	No	0.008	0	0	0	1	87	0	0	0	0.008
2012	437	5	Motociclista	25	1	25-29	Masculino	Consulta Externa	Otras lesiones de musculos y tendones (incluye esguinces, distensiones y dislocaciones distintas de hombro, rodilla, cadera)	No	No	No	0.008	0	0	0	1	177	0	0	0	0.008
2012	545	5	Motociclista	19	1	15-19	Masculino	Consulta Externa	Otras lesiones de musculos y tendones (incluye esguinces, distensiones y dislocaciones distintas de hombro, rodilla, cadera)	No	No	No	0.008	0	0	0	1	87	0	0	0	0.008
2012	428	5	Motociclista	23	1	20-24	Masculino	Consulta Externa	Otras lesiones de musculos y tendones (incluye esguinces, distensiones y dislocaciones distintas de hombro, rodilla, cadera)	No	No	No	0.008	0	0	0	1	239	0	0	0	0.008
2012	428	5	Motociclista	24	1	20-24	Masculino	Consulta Externa	Otras lesiones de musculos y tendones (incluye esguinces, distensiones y dislocaciones distintas de hombro, rodilla, cadera)	No	No	No	0.008	0	0	0	1	239	0	0	0	0.008
2012	427	5	Motociclista	21	1	20-24	Femenino	Urgencias	Otras lesiones de musculos y tendones (incluye esguinces, distensiones y dislocaciones distintas de hombro, rodilla, cadera)	No	No	No	0.008	0	0	0	1	141	0	0	0	0.008
2012	428	5	Motociclista	20	1	20-24	Masculino	Consulta Externa	Otras lesiones de musculos y tendones (incluye esguinces, distensiones y dislocaciones distintas de hombro, rodilla, cadera)	No	No	No	0.008	0	0	0	1	239	0	0	0	0.008
2012	545	5	Motociclista	19	1	15-19	Masculino	Urgencias	Otras lesiones de musculos y tendones (incluye esguinces, distensiones y dislocaciones distintas de hombro, rodilla, cadera)	No	No	No	0.008	0	0	0	1	87	0	0	0	0.008
2012	440	5	Motociclista	25	1	25-29	Femenino	Consulta Externa	Otras lesiones de musculos y tendones (incluye esguinces, distensiones y dislocaciones distintas de hombro, rodilla, cadera)	No	No	No	0.008	0	0	0	1	141	0	0	0	0.008
2012	440	5	Motociclista	25	1	25-29	Femenino	Consulta Externa	Otras lesiones de musculos y tendones (incluye esguinces, distensiones y dislocaciones distintas de hombro, rodilla, cadera)	No	No	No	0.008	0	0	0	1	141	0	0	0	0.008
2012	437	5	Motociclista	26	1	25-29	Masculino	Consulta Externa	Otras lesiones de musculos y tendones (incluye esguinces, distensiones y dislocaciones distintas de hombro, rodilla, cadera)	No	No	No	0.008	0	0	0	1	177	0	0	0	0.008
2012	428	5	Motociclista	21	1	20-24	Masculino	Consulta Externa	Otras lesiones de musculos y tendones (incluye esguinces, distensiones y dislocaciones distintas de hombro, rodilla, cadera)	No	No	No	0.008	0	0	0	1	239	0	0	0	0.008
2012	783	5	Motociclista	84	1	65+	Masculino	Consulta Externa	Lesion cerebral traumatica grave, a corto plazo (con o sin tratamiento)	No	No	No	0.214	0	0	0	1	67	0	0	0	0.214
2012	784	5	Motociclista	36	1	35-39	Masculino	Consulta Externa	Herida abierta (a corto plazo, con o sin tratamiento)	Lesion cerebral traumatica grave, a corto plazo (con o sin tratamiento)	No	No	0.006	0.214	0	0	2	76	44	0	0	0.218716
2012	785	5	Motociclista	28	1	25-29	Masculino	Consulta Externa	Herida abierta (a corto plazo, con o sin tratamiento)	Lesion cerebral traumatica grave, a corto plazo (con o sin tratamiento)	No	No	0.006	0.214	0	0	2	163	104	0	0	0.218716
2012	655	5	Motociclista	44	1	40-44	Masculino	Urgencias	Lesion cerebral traumatica grave, a corto plazo (con o sin tratamiento)	No	No	No	0.214	0	0	0	1	36	0	0	0	0.214
2012	786	5	Motociclista	25	1	25-29	Femenino	Consulta Externa	Otras lesiones de musculos y tendones (incluye esguinces, distensiones y dislocaciones distintas de hombro, rodilla, cadera)	Lesion cerebral traumatica grave, a corto plazo (con o sin tratamiento)	No	No	0.008	0.214	0	0	2	141	57	0	0	0.220288
2012	787	5	Motociclista	67	1	65+	Masculino	Urgencias	Otras lesiones de musculos y tendones (incluye esguinces, distensiones y dislocaciones distintas de hombro, rodilla, cadera)	Lesion cerebral traumatica grave, a corto plazo (con o sin tratamiento)	No	No	0.008	0.214	0	0	2	9	67	0	0	0.220288
2012	437	5	Motociclista	26	1	25-29	Masculino	Consulta Externa	Otras lesiones de musculos y tendones (incluye esguinces, distensiones y dislocaciones distintas de hombro, rodilla, cadera)	No	No	No	0.008	0	0	0	1	177	0	0	0	0.008
2012	437	5	Motociclista	26	1	25-29	Masculino	Consulta Externa	Otras lesiones de musculos y tendones (incluye esguinces, distensiones y dislocaciones distintas de hombro, rodilla, cadera)	No	No	No	0.008	0	0	0	1	177	0	0	0	0.008
2012	440	5	Motociclista	25	1	25-29	Femenino	Consulta Externa	Otras lesiones de musculos y tendones (incluye esguinces, distensiones y dislocaciones distintas de hombro, rodilla, cadera)	No	No	No	0.008	0	0	0	1	141	0	0	0	0.008
2012	437	5	Motociclista	26	1	25-29	Masculino	Consulta Externa	Otras lesiones de musculos y tendones (incluye esguinces, distensiones y dislocaciones distintas de hombro, rodilla, cadera)	No	No	No	0.008	0	0	0	1	177	0	0	0	0.008
2012	440	5	Motociclista	25	1	25-29	Femenino	Consulta Externa	Otras lesiones de musculos y tendones (incluye esguinces, distensiones y dislocaciones distintas de hombro, rodilla, cadera)	No	No	No	0.008	0	0	0	1	141	0	0	0	0.008
2012	437	5	Motociclista	25	1	25-29	Masculino	Urgencias	Otras lesiones de musculos y tendones (incluye esguinces, distensiones y dislocaciones distintas de hombro, rodilla, cadera)	No	No	No	0.008	0	0	0	1	177	0	0	0	0.008
2012	428	5	Motociclista	22	1	20-24	Masculino	Consulta Externa	Otras lesiones de musculos y tendones (incluye esguinces, distensiones y dislocaciones distintas de hombro, rodilla, cadera)	No	No	No	0.008	0	0	0	1	239	0	0	0	0.008
2012	427	5	Motociclista	24	1	20-24	Femenino	Consulta Externa	Otras lesiones de musculos y tendones (incluye esguinces, distensiones y dislocaciones distintas de hombro, rodilla, cadera)	No	No	No	0.008	0	0	0	1	141	0	0	0	0.008
2012	440	1	Motociclista	26	1	25-29	Femenino	Urgencias	Otras lesiones de musculos y tendones (incluye esguinces, distensiones y dislocaciones distintas de hombro, rodilla, cadera)	No	No	No	0.008	0	0	0	1	141	0	0	0	0.008
2012	428	5	Motociclista	23	1	20-24	Masculino	Urgencias	Otras lesiones de musculos y tendones (incluye esguinces, distensiones y dislocaciones distintas de hombro, rodilla, cadera)	No	No	No	0.008	0	0	0	1	239	0	0	0	0.008
2012	428	5	Motociclista	22	1	20-24	Masculino	Consulta Externa	Otras lesiones de musculos y tendones (incluye esguinces, distensiones y dislocaciones distintas de hombro, rodilla, cadera)	No	No	No	0.008	0	0	0	1	239	0	0	0	0.008
2012	428	5	Motociclista	24	1	20-24	Masculino	Consulta Externa	Otras lesiones de musculos y tendones (incluye esguinces, distensiones y dislocaciones distintas de hombro, rodilla, cadera)	No	No	No	0.008	0	0	0	1	239	0	0	0	0.008
2012	428	5	Motociclista	23	1	20-24	Masculino	Urgencias	Otras lesiones de musculos y tendones (incluye esguinces, distensiones y dislocaciones distintas de hombro, rodilla, cadera)	No	No	No	0.008	0	0	0	1	239	0	0	0	0.008
2012	428	5	Motociclista	23	1	20-24	Masculino	Consulta Externa	Otras lesiones de musculos y tendones (incluye esguinces, distensiones y dislocaciones distintas de hombro, rodilla, cadera)	No	No	No	0.008	0	0	0	1	239	0	0	0	0.008
2012	427	5	Motociclista	23	1	20-24	Femenino	Consulta Externa	Otras lesiones de musculos y tendones (incluye esguinces, distensiones y dislocaciones distintas de hombro, rodilla, cadera)	No	No	No	0.008	0	0	0	1	141	0	0	0	0.008
2012	428	5	Motociclista	23	1	20-24	Masculino	Consulta Externa	Otras lesiones de musculos y tendones (incluye esguinces, distensiones y dislocaciones distintas de hombro, rodilla, cadera)	No	No	No	0.008	0	0	0	1	239	0	0	0	0.008
2012	427	5	Motociclista	22	1	20-24	Femenino	Consulta Externa	Otras lesiones de musculos y tendones (incluye esguinces, distensiones y dislocaciones distintas de hombro, rodilla, cadera)	No	No	No	0.008	0	0	0	1	141	0	0	0	0.008
2012	427	5	Motociclista	21	1	20-24	Femenino	Consulta Externa	Otras lesiones de musculos y tendones (incluye esguinces, distensiones y dislocaciones distintas de hombro, rodilla, cadera)	No	No	No	0.008	0	0	0	1	141	0	0	0	0.008
2012	427	5	Motociclista	20	1	20-24	Femenino	Consulta Externa	Otras lesiones de musculos y tendones (incluye esguinces, distensiones y dislocaciones distintas de hombro, rodilla, cadera)	No	No	No	0.008	0	0	0	1	141	0	0	0	0.008
2012	428	1	Motociclista	20	1	20-24	Masculino	Urgencias	Otras lesiones de musculos y tendones (incluye esguinces, distensiones y dislocaciones distintas de hombro, rodilla, cadera)	No	No	No	0.008	0	0	0	1	239	0	0	0	0.008
2012	699	5	Motociclista	62	1	60-64	Masculino	Consulta Externa	Lesion cerebral traumatica grave, a corto plazo (con o sin tratamiento)	No	No	No	0.214	0	0	0	1	20	0	0	0	0.214
2012	788	5	Motociclista	22	1	20-24	Femenino	Consulta Externa	Otras lesiones de musculos y tendones (incluye esguinces, distensiones y dislocaciones distintas de hombro, rodilla, cadera)	Lesion cerebral traumatica grave, a corto plazo (con o sin tratamiento)	No	No	0.008	0.214	0	0	2	141	50	0	0	0.220288
2012	428	5	Motociclista	22	1	20-24	Masculino	Consulta Externa	Otras lesiones de musculos y tendones (incluye esguinces, distensiones y dislocaciones distintas de hombro, rodilla, cadera)	No	No	No	0.008	0	0	0	1	239	0	0	0	0.008
2012	428	5	Motociclista	22	1	20-24	Masculino	Consulta Externa	Otras lesiones de musculos y tendones (incluye esguinces, distensiones y dislocaciones distintas de hombro, rodilla, cadera)	No	No	No	0.008	0	0	0	1	239	0	0	0	0.008
2012	428	5	Motociclista	21	1	20-24	Masculino	Consulta Externa	Otras lesiones de musculos y tendones (incluye esguinces, distensiones y dislocaciones distintas de hombro, rodilla, cadera)	No	No	No	0.008	0	0	0	1	239	0	0	0	0.008
2012	428	5	Motociclista	20	1	20-24	Masculino	Consulta Externa	Otras lesiones de musculos y tendones (incluye esguinces, distensiones y dislocaciones distintas de hombro, rodilla, cadera)	No	No	No	0.008	0	0	0	1	239	0	0	0	0.008
2012	428	5	Motociclista	22	1	20-24	Masculino	Consulta Externa	Otras lesiones de musculos y tendones (incluye esguinces, distensiones y dislocaciones distintas de hombro, rodilla, cadera)	No	No	No	0.008	0	0	0	1	239	0	0	0	0.008
2012	428	5	Motociclista	21	1	20-24	Masculino	Urgencias	Otras lesiones de musculos y tendones (incluye esguinces, distensiones y dislocaciones distintas de hombro, rodilla, cadera)	No	No	No	0.008	0	0	0	1	239	0	0	0	0.008
2012	428	5	Motociclista	22	1	20-24	Masculino	Consulta Externa	Otras lesiones de musculos y tendones (incluye esguinces, distensiones y dislocaciones distintas de hombro, rodilla, cadera)	No	No	No	0.008	0	0	0	1	239	0	0	0	0.008
2012	428	5	Motociclista	21	1	20-24	Masculino	Consulta Externa	Otras lesiones de musculos y tendones (incluye esguinces, distensiones y dislocaciones distintas de hombro, rodilla, cadera)	No	No	No	0.008	0	0	0	1	239	0	0	0	0.008
2012	428	5	Motociclista	21	1	20-24	Masculino	Urgencias	Otras lesiones de musculos y tendones (incluye esguinces, distensiones y dislocaciones distintas de hombro, rodilla, cadera)	No	No	No	0.008	0	0	0	1	239	0	0	0	0.008
2012	428	5	Motociclista	20	1	20-24	Masculino	Consulta Externa	Otras lesiones de musculos y tendones (incluye esguinces, distensiones y dislocaciones distintas de hombro, rodilla, cadera)	No	No	No	0.008	0	0	0	1	239	0	0	0	0.008
2012	428	5	Motociclista	20	1	20-24	Masculino	Consulta Externa	Otras lesiones de musculos y tendones (incluye esguinces, distensiones y dislocaciones distintas de hombro, rodilla, cadera)	No	No	No	0.008	0	0	0	1	239	0	0	0	0.008
2012	427	5	Motociclista	20	1	20-24	Femenino	Consulta Externa	Otras lesiones de musculos y tendones (incluye esguinces, distensiones y dislocaciones distintas de hombro, rodilla, cadera)	No	No	No	0.008	0	0	0	1	141	0	0	0	0.008
2012	428	5	Motociclista	20	1	20-24	Masculino	Consulta Externa	Otras lesiones de musculos y tendones (incluye esguinces, distensiones y dislocaciones distintas de hombro, rodilla, cadera)	No	No	No	0.008	0	0	0	1	239	0	0	0	0.008
2012	545	5	Motociclista	19	1	15-19	Masculino	Urgencias	Otras lesiones de musculos y tendones (incluye esguinces, distensiones y dislocaciones distintas de hombro, rodilla, cadera)	No	No	No	0.008	0	0	0	1	87	0	0	0	0.008
2012	676	5	Motociclista	18	1	15-19	Femenino	Consulta Externa	Otras lesiones de musculos y tendones (incluye esguinces, distensiones y dislocaciones distintas de hombro, rodilla, cadera)	No	No	No	0.008	0	0	0	1	47	0	0	0	0.008
2012	545	5	Motociclista	19	1	15-19	Masculino	Consulta Externa	Otras lesiones de musculos y tendones (incluye esguinces, distensiones y dislocaciones distintas de hombro, rodilla, cadera)	No	No	No	0.008	0	0	0	1	87	0	0	0	0.008
2012	524	5	Motociclista	32	1	30-34	Masculino	Consulta Externa	Otras lesiones de musculos y tendones (incluye esguinces, distensiones y dislocaciones distintas de hombro, rodilla, cadera)	No	No	No	0.008	0	0	0	1	150	0	0	0	0.008
2012	428	5	Motociclista	20	1	20-24	Masculino	Urgencias	Otras lesiones de musculos y tendones (incluye esguinces, distensiones y dislocaciones distintas de hombro, rodilla, cadera)	No	No	No	0.008	0	0	0	1	239	0	0	0	0.008
2012	545	5	Motociclista	18	1	15-19	Masculino	Consulta Externa	Otras lesiones de musculos y tendones (incluye esguinces, distensiones y dislocaciones distintas de hombro, rodilla, cadera)	No	No	No	0.008	0	0	0	1	87	0	0	0	0.008
2012	443	5	Motociclista	45	1	45-49	Masculino	Consulta Externa	Otras lesiones de musculos y tendones (incluye esguinces, distensiones y dislocaciones distintas de hombro, rodilla, cadera)	No	No	No	0.008	0	0	0	1	65	0	0	0	0.008
2012	441	5	Motociclista	44	1	40-44	Masculino	Consulta Externa	Otras lesiones de musculos y tendones (incluye esguinces, distensiones y dislocaciones distintas de hombro, rodilla, cadera)	No	No	No	0.008	0	0	0	1	68	0	0	0	0.008
2012	437	5	Motociclista	27	1	25-29	Masculino	Consulta Externa	Otras lesiones de musculos y tendones (incluye esguinces, distensiones y dislocaciones distintas de hombro, rodilla, cadera)	No	No	No	0.008	0	0	0	1	177	0	0	0	0.008
2012	524	5	Motociclista	30	1	30-34	Masculino	Urgencias	Otras lesiones de musculos y tendones (incluye esguinces, distensiones y dislocaciones distintas de hombro, rodilla, cadera)	No	No	No	0.008	0	0	0	1	150	0	0	0	0.008
2012	524	5	Motociclista	34	1	30-34	Masculino	Consulta Externa	Otras lesiones de musculos y tendones (incluye esguinces, distensiones y dislocaciones distintas de hombro, rodilla, cadera)	No	No	No	0.008	0	0	0	1	150	0	0	0	0.008
2012	634	5	Motociclista	53	1	50-54	Masculino	Urgencias	Otras lesiones de musculos y tendones (incluye esguinces, distensiones y dislocaciones distintas de hombro, rodilla, cadera)	No	No	No	0.008	0	0	0	1	33	0	0	0	0.008
2012	609	5	Motociclista	38	1	35-39	Femenino	Consulta Externa	Otras lesiones de musculos y tendones (incluye esguinces, distensiones y dislocaciones distintas de hombro, rodilla, cadera)	No	No	No	0.008	0	0	0	1	61	0	0	0	0.008
2012	789	5	Motociclista	62	1	60-64	Femenino	Consulta Externa	Otras lesiones de musculos y tendones (incluye esguinces, distensiones y dislocaciones distintas de hombro, rodilla, cadera)	No	No	No	0.008	0	0	0	1	12	0	0	0	0.008
2012	439	5	Motociclista	32	1	30-34	Femenino	Urgencias	Otras lesiones de musculos y tendones (incluye esguinces, distensiones y dislocaciones distintas de hombro, rodilla, cadera)	No	No	No	0.008	0	0	0	1	98	0	0	0	0.008
2012	440	5	Motociclista	29	1	25-29	Femenino	Urgencias	Otras lesiones de musculos y tendones (incluye esguinces, distensiones y dislocaciones distintas de hombro, rodilla, cadera)	No	No	No	0.008	0	0	0	1	141	0	0	0	0.008
2012	524	5	Motociclista	31	1	30-34	Masculino	Consulta Externa	Otras lesiones de musculos y tendones (incluye esguinces, distensiones y dislocaciones distintas de hombro, rodilla, cadera)	No	No	No	0.008	0	0	0	1	150	0	0	0	0.008
2012	440	5	Motociclista	28	1	25-29	Femenino	Consulta Externa	Otras lesiones de musculos y tendones (incluye esguinces, distensiones y dislocaciones distintas de hombro, rodilla, cadera)	No	No	No	0.008	0	0	0	1	141	0	0	0	0.008
2012	609	5	Motociclista	35	1	35-39	Femenino	Consulta Externa	Otras lesiones de musculos y tendones (incluye esguinces, distensiones y dislocaciones distintas de hombro, rodilla, cadera)	No	No	No	0.008	0	0	0	1	61	0	0	0	0.008
2012	790	5	Motociclista	53	1	50-54	Femenino	Consulta Externa	Otras lesiones de musculos y tendones (incluye esguinces, distensiones y dislocaciones distintas de hombro, rodilla, cadera)	No	No	No	0.008	0	0	0	1	35	0	0	0	0.008
2012	791	5	Motociclista	44	1	40-44	Femenino	Consulta Externa	Otras lesiones de musculos y tendones (incluye esguinces, distensiones y dislocaciones distintas de hombro, rodilla, cadera)	No	No	No	0.008	0	0	0	1	51	0	0	0	0.008
2012	790	5	Motociclista	54	1	50-54	Femenino	Consulta Externa	Otras lesiones de musculos y tendones (incluye esguinces, distensiones y dislocaciones distintas de hombro, rodilla, cadera)	No	No	No	0.008	0	0	0	1	35	0	0	0	0.008
2012	615	5	Motociclista	48	1	45-49	Femenino	Consulta Externa	Otras lesiones de musculos y tendones (incluye esguinces, distensiones y dislocaciones distintas de hombro, rodilla, cadera)	No	No	No	0.008	0	0	0	1	29	0	0	0	0.008
2012	439	5	Motociclista	32	1	30-34	Femenino	Urgencias	Otras lesiones de musculos y tendones (incluye esguinces, distensiones y dislocaciones distintas de hombro, rodilla, cadera)	No	No	No	0.008	0	0	0	1	98	0	0	0	0.008
2012	439	5	Motociclista	33	1	30-34	Femenino	Consulta Externa	Otras lesiones de musculos y tendones (incluye esguinces, distensiones y dislocaciones distintas de hombro, rodilla, cadera)	No	No	No	0.008	0	0	0	1	98	0	0	0	0.008
2012	439	5	Motociclista	33	1	30-34	Femenino	Consulta Externa	Otras lesiones de musculos y tendones (incluye esguinces, distensiones y dislocaciones distintas de hombro, rodilla, cadera)	No	No	No	0.008	0	0	0	1	98	0	0	0	0.008
2012	439	5	Motociclista	30	1	30-34	Femenino	Consulta Externa	Otras lesiones de musculos y tendones (incluye esguinces, distensiones y dislocaciones distintas de hombro, rodilla, cadera)	No	No	No	0.008	0	0	0	1	98	0	0	0	0.008
2012	440	5	Motociclista	29	1	25-29	Femenino	Urgencias	Otras lesiones de musculos y tendones (incluye esguinces, distensiones y dislocaciones distintas de hombro, rodilla, cadera)	No	No	No	0.008	0	0	0	1	141	0	0	0	0.008
2012	440	5	Motociclista	28	1	25-29	Femenino	Urgencias	Otras lesiones de musculos y tendones (incluye esguinces, distensiones y dislocaciones distintas de hombro, rodilla, cadera)	No	No	No	0.008	0	0	0	1	141	0	0	0	0.008
2012	439	5	Motociclista	32	1	30-34	Femenino	Urgencias	Otras lesiones de musculos y tendones (incluye esguinces, distensiones y dislocaciones distintas de hombro, rodilla, cadera)	No	No	No	0.008	0	0	0	1	98	0	0	0	0.008
2012	439	5	Motociclista	32	1	30-34	Femenino	Consulta Externa	Otras lesiones de musculos y tendones (incluye esguinces, distensiones y dislocaciones distintas de hombro, rodilla, cadera)	No	No	No	0.008	0	0	0	1	98	0	0	0	0.008
2012	439	5	Motociclista	32	1	30-34	Femenino	Consulta Externa	Otras lesiones de musculos y tendones (incluye esguinces, distensiones y dislocaciones distintas de hombro, rodilla, cadera)	No	No	No	0.008	0	0	0	1	98	0	0	0	0.008
2012	439	1	Motociclista	32	1	30-34	Femenino	Consulta Externa	Otras lesiones de musculos y tendones (incluye esguinces, distensiones y dislocaciones distintas de hombro, rodilla, cadera)	No	No	No	0.008	0	0	0	1	98	0	0	0	0.008
2012	439	5	Motociclista	31	1	30-34	Femenino	Consulta Externa	Otras lesiones de musculos y tendones (incluye esguinces, distensiones y dislocaciones distintas de hombro, rodilla, cadera)	No	No	No	0.008	0	0	0	1	98	0	0	0	0.008
2012	439	5	Motociclista	31	1	30-34	Femenino	Consulta Externa	Otras lesiones de musculos y tendones (incluye esguinces, distensiones y dislocaciones distintas de hombro, rodilla, cadera)	No	No	No	0.008	0	0	0	1	98	0	0	0	0.008
2012	615	5	Motociclista	46	1	45-49	Femenino	Consulta Externa	Otras lesiones de musculos y tendones (incluye esguinces, distensiones y dislocaciones distintas de hombro, rodilla, cadera)	No	No	No	0.008	0	0	0	1	29	0	0	0	0.008
2012	440	5	Motociclista	28	1	25-29	Femenino	Consulta Externa	Otras lesiones de musculos y tendones (incluye esguinces, distensiones y dislocaciones distintas de hombro, rodilla, cadera)	No	No	No	0.008	0	0	0	1	141	0	0	0	0.008
2012	791	5	Motociclista	41	1	40-44	Femenino	Consulta Externa	Otras lesiones de musculos y tendones (incluye esguinces, distensiones y dislocaciones distintas de hombro, rodilla, cadera)	No	No	No	0.008	0	0	0	1	51	0	0	0	0.008
2012	791	5	Motociclista	40	1	40-44	Femenino	Consulta Externa	Otras lesiones de musculos y tendones (incluye esguinces, distensiones y dislocaciones distintas de hombro, rodilla, cadera)	No	No	No	0.008	0	0	0	1	51	0	0	0	0.008
2012	791	5	Motociclista	42	1	40-44	Femenino	Consulta Externa	Otras lesiones de musculos y tendones (incluye esguinces, distensiones y dislocaciones distintas de hombro, rodilla, cadera)	No	No	No	0.008	0	0	0	1	51	0	0	0	0.008
2012	609	5	Motociclista	37	1	35-39	Femenino	Consulta Externa	Otras lesiones de musculos y tendones (incluye esguinces, distensiones y dislocaciones distintas de hombro, rodilla, cadera)	No	No	No	0.008	0	0	0	1	61	0	0	0	0.008
2012	609	5	Motociclista	35	1	35-39	Femenino	Urgencias	Otras lesiones de musculos y tendones (incluye esguinces, distensiones y dislocaciones distintas de hombro, rodilla, cadera)	No	No	No	0.008	0	0	0	1	61	0	0	0	0.008
2012	439	5	Motociclista	34	1	30-34	Femenino	Consulta Externa	Otras lesiones de musculos y tendones (incluye esguinces, distensiones y dislocaciones distintas de hombro, rodilla, cadera)	No	No	No	0.008	0	0	0	1	98	0	0	0	0.008
2012	609	5	Motociclista	36	1	35-39	Femenino	Consulta Externa	Otras lesiones de musculos y tendones (incluye esguinces, distensiones y dislocaciones distintas de hombro, rodilla, cadera)	No	No	No	0.008	0	0	0	1	61	0	0	0	0.008
2012	791	5	Motociclista	40	1	40-44	Femenino	Consulta Externa	Otras lesiones de musculos y tendones (incluye esguinces, distensiones y dislocaciones distintas de hombro, rodilla, cadera)	No	No	No	0.008	0	0	0	1	51	0	0	0	0.008
2012	609	5	Motociclista	37	1	35-39	Femenino	Consulta Externa	Otras lesiones de musculos y tendones (incluye esguinces, distensiones y dislocaciones distintas de hombro, rodilla, cadera)	No	No	No	0.008	0	0	0	1	61	0	0	0	0.008
2012	609	5	Motociclista	38	1	35-39	Femenino	Consulta Externa	Otras lesiones de musculos y tendones (incluye esguinces, distensiones y dislocaciones distintas de hombro, rodilla, cadera)	No	No	No	0.008	0	0	0	1	61	0	0	0	0.008
2012	439	5	Motociclista	31	1	30-34	Femenino	Consulta Externa	Otras lesiones de musculos y tendones (incluye esguinces, distensiones y dislocaciones distintas de hombro, rodilla, cadera)	No	No	No	0.008	0	0	0	1	98	0	0	0	0.008
2012	440	5	Motociclista	28	1	25-29	Femenino	Consulta Externa	Otras lesiones de musculos y tendones (incluye esguinces, distensiones y dislocaciones distintas de hombro, rodilla, cadera)	No	No	No	0.008	0	0	0	1	141	0	0	0	0.008
2012	440	5	Motociclista	29	1	25-29	Femenino	Consulta Externa	Otras lesiones de musculos y tendones (incluye esguinces, distensiones y dislocaciones distintas de hombro, rodilla, cadera)	No	No	No	0.008	0	0	0	1	141	0	0	0	0.008
2012	440	5	Motociclista	28	1	25-29	Femenino	Urgencias	Otras lesiones de musculos y tendones (incluye esguinces, distensiones y dislocaciones distintas de hombro, rodilla, cadera)	No	No	No	0.008	0	0	0	1	141	0	0	0	0.008
2012	440	5	Motociclista	28	1	25-29	Femenino	Consulta Externa	Otras lesiones de musculos y tendones (incluye esguinces, distensiones y dislocaciones distintas de hombro, rodilla, cadera)	No	No	No	0.008	0	0	0	1	141	0	0	0	0.008
2012	440	5	Motociclista	27	1	25-29	Femenino	Urgencias	Otras lesiones de musculos y tendones (incluye esguinces, distensiones y dislocaciones distintas de hombro, rodilla, cadera)	No	No	No	0.008	0	0	0	1	141	0	0	0	0.008
2012	440	5	Motociclista	27	1	25-29	Femenino	Consulta Externa	Otras lesiones de musculos y tendones (incluye esguinces, distensiones y dislocaciones distintas de hombro, rodilla, cadera)	No	No	No	0.008	0	0	0	1	141	0	0	0	0.008
2012	440	5	Motociclista	28	1	25-29	Femenino	Consulta Externa	Otras lesiones de musculos y tendones (incluye esguinces, distensiones y dislocaciones distintas de hombro, rodilla, cadera)	No	No	No	0.008	0	0	0	1	141	0	0	0	0.008
2012	790	5	Motociclista	50	1	50-54	Femenino	Urgencias	Otras lesiones de musculos y tendones (incluye esguinces, distensiones y dislocaciones distintas de hombro, rodilla, cadera)	No	No	No	0.008	0	0	0	1	35	0	0	0	0.008
2012	443	5	Motociclista	48	1	45-49	Masculino	Consulta Externa	Otras lesiones de musculos y tendones (incluye esguinces, distensiones y dislocaciones distintas de hombro, rodilla, cadera)	No	No	No	0.008	0	0	0	1	65	0	0	0	0.008
2012	441	5	Motociclista	40	1	40-44	Masculino	Urgencias	Otras lesiones de musculos y tendones (incluye esguinces, distensiones y dislocaciones distintas de hombro, rodilla, cadera)	No	No	No	0.008	0	0	0	1	68	0	0	0	0.008
2012	437	5	Motociclista	29	1	25-29	Masculino	Consulta Externa	Otras lesiones de musculos y tendones (incluye esguinces, distensiones y dislocaciones distintas de hombro, rodilla, cadera)	No	No	No	0.008	0	0	0	1	177	0	0	0	0.008
2012	437	5	Motociclista	29	1	25-29	Masculino	Urgencias	Otras lesiones de musculos y tendones (incluye esguinces, distensiones y dislocaciones distintas de hombro, rodilla, cadera)	No	No	No	0.008	0	0	0	1	177	0	0	0	0.008
2012	524	1	Motociclista	34	1	30-34	Masculino	Urgencias	Otras lesiones de musculos y tendones (incluye esguinces, distensiones y dislocaciones distintas de hombro, rodilla, cadera)	No	No	No	0.008	0	0	0	1	150	0	0	0	0.008
2012	524	5	Motociclista	33	1	30-34	Masculino	Consulta Externa	Otras lesiones de musculos y tendones (incluye esguinces, distensiones y dislocaciones distintas de hombro, rodilla, cadera)	No	No	No	0.008	0	0	0	1	150	0	0	0	0.008
2012	437	1	Motociclista	29	1	25-29	Masculino	Urgencias	Otras lesiones de musculos y tendones (incluye esguinces, distensiones y dislocaciones distintas de hombro, rodilla, cadera)	No	No	No	0.008	0	0	0	1	177	0	0	0	0.008
2012	437	5	Motociclista	28	1	25-29	Masculino	Urgencias	Otras lesiones de musculos y tendones (incluye esguinces, distensiones y dislocaciones distintas de hombro, rodilla, cadera)	No	No	No	0.008	0	0	0	1	177	0	0	0	0.008
2012	437	5	Motociclista	29	1	25-29	Masculino	Consulta Externa	Otras lesiones de musculos y tendones (incluye esguinces, distensiones y dislocaciones distintas de hombro, rodilla, cadera)	No	No	No	0.008	0	0	0	1	177	0	0	0	0.008
2012	437	5	Motociclista	29	1	25-29	Masculino	Consulta Externa	Otras lesiones de musculos y tendones (incluye esguinces, distensiones y dislocaciones distintas de hombro, rodilla, cadera)	No	No	No	0.008	0	0	0	1	177	0	0	0	0.008
2012	524	5	Motociclista	31	1	30-34	Masculino	Urgencias	Otras lesiones de musculos y tendones (incluye esguinces, distensiones y dislocaciones distintas de hombro, rodilla, cadera)	No	No	No	0.008	0	0	0	1	150	0	0	0	0.008
2012	524	5	Motociclista	31	1	30-34	Masculino	Urgencias	Otras lesiones de musculos y tendones (incluye esguinces, distensiones y dislocaciones distintas de hombro, rodilla, cadera)	No	No	No	0.008	0	0	0	1	150	0	0	0	0.008
2012	524	5	Motociclista	31	1	30-34	Masculino	Urgencias	Otras lesiones de musculos y tendones (incluye esguinces, distensiones y dislocaciones distintas de hombro, rodilla, cadera)	No	No	No	0.008	0	0	0	1	150	0	0	0	0.008
2012	524	5	Motociclista	30	1	30-34	Masculino	Urgencias	Otras lesiones de musculos y tendones (incluye esguinces, distensiones y dislocaciones distintas de hombro, rodilla, cadera)	No	No	No	0.008	0	0	0	1	150	0	0	0	0.008
2012	634	5	Motociclista	53	1	50-54	Masculino	Consulta Externa	Otras lesiones de musculos y tendones (incluye esguinces, distensiones y dislocaciones distintas de hombro, rodilla, cadera)	No	No	No	0.008	0	0	0	1	33	0	0	0	0.008
2012	634	5	Motociclista	51	1	50-54	Masculino	Consulta Externa	Otras lesiones de musculos y tendones (incluye esguinces, distensiones y dislocaciones distintas de hombro, rodilla, cadera)	No	No	No	0.008	0	0	0	1	33	0	0	0	0.008
2012	634	5	Motociclista	52	1	50-54	Masculino	Urgencias	Otras lesiones de musculos y tendones (incluye esguinces, distensiones y dislocaciones distintas de hombro, rodilla, cadera)	No	No	No	0.008	0	0	0	1	33	0	0	0	0.008
2012	634	1	Motociclista	52	1	50-54	Masculino	Consulta Externa	Otras lesiones de musculos y tendones (incluye esguinces, distensiones y dislocaciones distintas de hombro, rodilla, cadera)	No	No	No	0.008	0	0	0	1	33	0	0	0	0.008
2012	634	5	Motociclista	53	1	50-54	Masculino	Consulta Externa	Otras lesiones de musculos y tendones (incluye esguinces, distensiones y dislocaciones distintas de hombro, rodilla, cadera)	No	No	No	0.008	0	0	0	1	33	0	0	0	0.008
2012	634	5	Motociclista	50	1	50-54	Masculino	Consulta Externa	Otras lesiones de musculos y tendones (incluye esguinces, distensiones y dislocaciones distintas de hombro, rodilla, cadera)	No	No	No	0.008	0	0	0	1	33	0	0	0	0.008
2012	441	5	Motociclista	43	1	40-44	Masculino	Consulta Externa	Otras lesiones de musculos y tendones (incluye esguinces, distensiones y dislocaciones distintas de hombro, rodilla, cadera)	No	No	No	0.008	0	0	0	1	68	0	0	0	0.008
2012	441	1	Motociclista	40	1	40-44	Masculino	Urgencias	Otras lesiones de musculos y tendones (incluye esguinces, distensiones y dislocaciones distintas de hombro, rodilla, cadera)	No	No	No	0.008	0	0	0	1	68	0	0	0	0.008
2012	442	5	Motociclista	39	1	35-39	Masculino	Urgencias	Otras lesiones de musculos y tendones (incluye esguinces, distensiones y dislocaciones distintas de hombro, rodilla, cadera)	No	No	No	0.008	0	0	0	1	84	0	0	0	0.008
2012	442	5	Motociclista	38	1	35-39	Masculino	Consulta Externa	Otras lesiones de musculos y tendones (incluye esguinces, distensiones y dislocaciones distintas de hombro, rodilla, cadera)	No	No	No	0.008	0	0	0	1	84	0	0	0	0.008
2012	442	5	Motociclista	35	1	35-39	Masculino	Consulta Externa	Otras lesiones de musculos y tendones (incluye esguinces, distensiones y dislocaciones distintas de hombro, rodilla, cadera)	No	No	No	0.008	0	0	0	1	84	0	0	0	0.008
2012	442	5	Motociclista	36	1	35-39	Masculino	Urgencias	Otras lesiones de musculos y tendones (incluye esguinces, distensiones y dislocaciones distintas de hombro, rodilla, cadera)	No	No	No	0.008	0	0	0	1	84	0	0	0	0.008
2012	442	5	Motociclista	37	1	35-39	Masculino	Consulta Externa	Otras lesiones de musculos y tendones (incluye esguinces, distensiones y dislocaciones distintas de hombro, rodilla, cadera)	No	No	No	0.008	0	0	0	1	84	0	0	0	0.008
2012	524	5	Motociclista	33	1	30-34	Masculino	Consulta Externa	Otras lesiones de musculos y tendones (incluye esguinces, distensiones y dislocaciones distintas de hombro, rodilla, cadera)	No	No	No	0.008	0	0	0	1	150	0	0	0	0.008
2012	437	5	Motociclista	26	1	25-29	Masculino	Urgencias	Otras lesiones de musculos y tendones (incluye esguinces, distensiones y dislocaciones distintas de hombro, rodilla, cadera)	No	No	No	0.008	0	0	0	1	177	0	0	0	0.008
2012	441	5	Motociclista	43	1	40-44	Masculino	Consulta Externa	Otras lesiones de musculos y tendones (incluye esguinces, distensiones y dislocaciones distintas de hombro, rodilla, cadera)	No	No	No	0.008	0	0	0	1	68	0	0	0	0.008
2012	524	5	Motociclista	33	1	30-34	Masculino	Urgencias	Otras lesiones de musculos y tendones (incluye esguinces, distensiones y dislocaciones distintas de hombro, rodilla, cadera)	No	No	No	0.008	0	0	0	1	150	0	0	0	0.008
2012	442	5	Motociclista	37	1	35-39	Masculino	Consulta Externa	Otras lesiones de musculos y tendones (incluye esguinces, distensiones y dislocaciones distintas de hombro, rodilla, cadera)	No	No	No	0.008	0	0	0	1	84	0	0	0	0.008
2012	442	5	Motociclista	37	1	35-39	Masculino	Urgencias	Otras lesiones de musculos y tendones (incluye esguinces, distensiones y dislocaciones distintas de hombro, rodilla, cadera)	No	No	No	0.008	0	0	0	1	84	0	0	0	0.008
2012	437	5	Motociclista	27	1	25-29	Masculino	Urgencias	Otras lesiones de musculos y tendones (incluye esguinces, distensiones y dislocaciones distintas de hombro, rodilla, cadera)	No	No	No	0.008	0	0	0	1	177	0	0	0	0.008
2012	437	5	Motociclista	28	1	25-29	Masculino	Consulta Externa	Otras lesiones de musculos y tendones (incluye esguinces, distensiones y dislocaciones distintas de hombro, rodilla, cadera)	No	No	No	0.008	0	0	0	1	177	0	0	0	0.008
2012	437	5	Motociclista	27	1	25-29	Masculino	Consulta Externa	Otras lesiones de musculos y tendones (incluye esguinces, distensiones y dislocaciones distintas de hombro, rodilla, cadera)	No	No	No	0.008	0	0	0	1	177	0	0	0	0.008
2012	437	5	Motociclista	28	1	25-29	Masculino	Consulta Externa	Otras lesiones de musculos y tendones (incluye esguinces, distensiones y dislocaciones distintas de hombro, rodilla, cadera)	No	No	No	0.008	0	0	0	1	177	0	0	0	0.008
2012	437	5	Motociclista	28	1	25-29	Masculino	Urgencias	Otras lesiones de musculos y tendones (incluye esguinces, distensiones y dislocaciones distintas de hombro, rodilla, cadera)	No	No	No	0.008	0	0	0	1	177	0	0	0	0.008
2012	437	1	Motociclista	27	1	25-29	Masculino	Consulta Externa	Otras lesiones de musculos y tendones (incluye esguinces, distensiones y dislocaciones distintas de hombro, rodilla, cadera)	No	No	No	0.008	0	0	0	1	177	0	0	0	0.008
2012	524	5	Motociclista	30	1	30-34	Masculino	Consulta Externa	Otras lesiones de musculos y tendones (incluye esguinces, distensiones y dislocaciones distintas de hombro, rodilla, cadera)	No	No	No	0.008	0	0	0	1	150	0	0	0	0.008
2012	437	5	Motociclista	29	1	25-29	Masculino	Consulta Externa	Otras lesiones de musculos y tendones (incluye esguinces, distensiones y dislocaciones distintas de hombro, rodilla, cadera)	No	No	No	0.008	0	0	0	1	177	0	0	0	0.008
2012	437	5	Motociclista	29	1	25-29	Masculino	Urgencias	Otras lesiones de musculos y tendones (incluye esguinces, distensiones y dislocaciones distintas de hombro, rodilla, cadera)	No	No	No	0.008	0	0	0	1	177	0	0	0	0.008
2012	792	5	Motociclista	69	1	65+	Masculino	Consulta Externa	Otras lesiones de musculos y tendones (incluye esguinces, distensiones y dislocaciones distintas de hombro, rodilla, cadera)	No	No	No	0.008	0	0	0	1	9	0	0	0	0.008
2012	524	5	Motociclista	31	1	30-34	Masculino	Urgencias	Otras lesiones de musculos y tendones (incluye esguinces, distensiones y dislocaciones distintas de hombro, rodilla, cadera)	No	No	No	0.008	0	0	0	1	150	0	0	0	0.008
2012	524	1	Motociclista	33	1	30-34	Masculino	Consulta Externa	Otras lesiones de musculos y tendones (incluye esguinces, distensiones y dislocaciones distintas de hombro, rodilla, cadera)	No	No	No	0.008	0	0	0	1	150	0	0	0	0.008
2012	441	5	Motociclista	43	1	40-44	Masculino	Urgencias	Otras lesiones de musculos y tendones (incluye esguinces, distensiones y dislocaciones distintas de hombro, rodilla, cadera)	No	No	No	0.008	0	0	0	1	68	0	0	0	0.008
2012	793	5	Motociclista	45	1	45-49	Masculino	Consulta Externa	Otras lesiones de musculos y tendones (incluye esguinces, distensiones y dislocaciones distintas de hombro, rodilla, cadera)	Contusion en cualquier parte del cuerpo	No	No	0.008	0.008	0	0	2	65	128	0	0	0.015936
2012	441	1	Motociclista	42	1	40-44	Masculino	Urgencias	Otras lesiones de musculos y tendones (incluye esguinces, distensiones y dislocaciones distintas de hombro, rodilla, cadera)	No	No	No	0.008	0	0	0	1	68	0	0	0	0.008
2012	442	5	Motociclista	37	1	35-39	Masculino	Consulta Externa	Otras lesiones de musculos y tendones (incluye esguinces, distensiones y dislocaciones distintas de hombro, rodilla, cadera)	No	No	No	0.008	0	0	0	1	84	0	0	0	0.008
2012	441	5	Motociclista	40	1	40-44	Masculino	Consulta Externa	Otras lesiones de musculos y tendones (incluye esguinces, distensiones y dislocaciones distintas de hombro, rodilla, cadera)	No	No	No	0.008	0	0	0	1	68	0	0	0	0.008
2012	524	5	Motociclista	33	1	30-34	Masculino	Consulta Externa	Otras lesiones de musculos y tendones (incluye esguinces, distensiones y dislocaciones distintas de hombro, rodilla, cadera)	No	No	No	0.008	0	0	0	1	150	0	0	0	0.008
2012	442	5	Motociclista	35	1	35-39	Masculino	Consulta Externa	Otras lesiones de musculos y tendones (incluye esguinces, distensiones y dislocaciones distintas de hombro, rodilla, cadera)	No	No	No	0.008	0	0	0	1	84	0	0	0	0.008
2012	524	5	Motociclista	33	1	30-34	Masculino	Consulta Externa	Otras lesiones de musculos y tendones (incluye esguinces, distensiones y dislocaciones distintas de hombro, rodilla, cadera)	No	No	No	0.008	0	0	0	1	150	0	0	0	0.008
2012	524	5	Motociclista	33	1	30-34	Masculino	Consulta Externa	Otras lesiones de musculos y tendones (incluye esguinces, distensiones y dislocaciones distintas de hombro, rodilla, cadera)	No	No	No	0.008	0	0	0	1	150	0	0	0	0.008
2012	524	1	Motociclista	32	1	30-34	Masculino	Consulta Externa	Otras lesiones de musculos y tendones (incluye esguinces, distensiones y dislocaciones distintas de hombro, rodilla, cadera)	No	No	No	0.008	0	0	0	1	150	0	0	0	0.008
2012	437	5	Motociclista	27	1	25-29	Masculino	Consulta Externa	Otras lesiones de musculos y tendones (incluye esguinces, distensiones y dislocaciones distintas de hombro, rodilla, cadera)	No	No	No	0.008	0	0	0	1	177	0	0	0	0.008
2012	437	5	Motociclista	27	1	25-29	Masculino	Consulta Externa	Otras lesiones de musculos y tendones (incluye esguinces, distensiones y dislocaciones distintas de hombro, rodilla, cadera)	No	No	No	0.008	0	0	0	1	177	0	0	0	0.008
2012	437	5	Motociclista	27	1	25-29	Masculino	Urgencias	Otras lesiones de musculos y tendones (incluye esguinces, distensiones y dislocaciones distintas de hombro, rodilla, cadera)	No	No	No	0.008	0	0	0	1	177	0	0	0	0.008
2012	437	5	Motociclista	26	1	25-29	Masculino	Consulta Externa	Otras lesiones de musculos y tendones (incluye esguinces, distensiones y dislocaciones distintas de hombro, rodilla, cadera)	No	No	No	0.008	0	0	0	1	177	0	0	0	0.008
2012	442	5	Motociclista	35	1	35-39	Masculino	Urgencias	Otras lesiones de musculos y tendones (incluye esguinces, distensiones y dislocaciones distintas de hombro, rodilla, cadera)	No	No	No	0.008	0	0	0	1	84	0	0	0	0.008
2012	676	1	Motociclista	17	1	15-19	Femenino	Urgencias	Otras lesiones de musculos y tendones (incluye esguinces, distensiones y dislocaciones distintas de hombro, rodilla, cadera)	No	No	No	0.008	0	0	0	1	47	0	0	0	0.008
2012	545	5	Motociclista	17	1	15-19	Masculino	Consulta Externa	Otras lesiones de musculos y tendones (incluye esguinces, distensiones y dislocaciones distintas de hombro, rodilla, cadera)	No	No	No	0.008	0	0	0	1	87	0	0	0	0.008
2012	676	5	Motociclista	17	1	15-19	Femenino	Urgencias	Otras lesiones de musculos y tendones (incluye esguinces, distensiones y dislocaciones distintas de hombro, rodilla, cadera)	No	No	No	0.008	0	0	0	1	47	0	0	0	0.008
2012	545	5	Motociclista	17	1	15-19	Masculino	Consulta Externa	Otras lesiones de musculos y tendones (incluye esguinces, distensiones y dislocaciones distintas de hombro, rodilla, cadera)	No	No	No	0.008	0	0	0	1	87	0	0	0	0.008
2012	545	5	Motociclista	16	1	15-19	Masculino	Consulta Externa	Otras lesiones de musculos y tendones (incluye esguinces, distensiones y dislocaciones distintas de hombro, rodilla, cadera)	No	No	No	0.008	0	0	0	1	87	0	0	0	0.008
2012	545	5	Motociclista	16	1	15-19	Masculino	Urgencias	Otras lesiones de musculos y tendones (incluye esguinces, distensiones y dislocaciones distintas de hombro, rodilla, cadera)	No	No	No	0.008	0	0	0	1	87	0	0	0	0.008
2012	676	5	Motociclista	17	1	15-19	Femenino	Consulta Externa	Otras lesiones de musculos y tendones (incluye esguinces, distensiones y dislocaciones distintas de hombro, rodilla, cadera)	No	No	No	0.008	0	0	0	1	47	0	0	0	0.008
2012	676	5	Motociclista	16	1	15-19	Femenino	Consulta Externa	Otras lesiones de musculos y tendones (incluye esguinces, distensiones y dislocaciones distintas de hombro, rodilla, cadera)	No	No	No	0.008	0	0	0	1	47	0	0	0	0.008
2012	676	5	Motociclista	16	1	15-19	Femenino	Urgencias	Otras lesiones de musculos y tendones (incluye esguinces, distensiones y dislocaciones distintas de hombro, rodilla, cadera)	No	No	No	0.008	0	0	0	1	47	0	0	0	0.008
2012	545	5	Motociclista	15	1	15-19	Masculino	Consulta Externa	Otras lesiones de musculos y tendones (incluye esguinces, distensiones y dislocaciones distintas de hombro, rodilla, cadera)	No	No	No	0.008	0	0	0	1	87	0	0	0	0.008
2012	794	5	Motociclista	77	1	65+	Femenino	Hospitalización	Fractura de radio o cubito (a corto-largo plazo, con o sin tratamiento)	Fractura del cuello del femur o de cadera (a corto/largo plazo, con o sin tratamiento)	Fractura de columna vertebral (corto o largo plazo, con o sin tratamiento)	No	0.028	0.258	0.111	0	3	17	13	2	0	0.358832
2012	795	5	Motociclista	54	1	50-54	Femenino	Consulta Externa	Hemorragia interna en el abdomen y la pelvis	No	No	No	0.279	0	0	0	1	2	0	0	0	0.279
2012	796	1	Motociclista	56	1	55-59	Masculino	Consulta Externa	Fractura de radio o cubito (a corto-largo plazo, con o sin tratamiento)	Dislocacion del hombro (a largo plazo, con o sin tratamiento)	No	No	0.028	0.062	0	0	2	11	9	0	0	0.088264
2012	797	5	Motociclista	59	1	55-59	Masculino	Consulta Externa	Lesion cerebral traumatica grave, a corto plazo (con o sin tratamiento)	Contusion en cualquier parte del cuerpo	No	No	0.214	0.008	0	0	2	18	45	0	0	0.220288
2012	764	5	Motociclista	24	1	20-24	Masculino	Consulta Externa	Otras lesiones de musculos y tendones (incluye esguinces, distensiones y dislocaciones distintas de hombro, rodilla, cadera)	Contusion en cualquier parte del cuerpo	No	No	0.008	0.008	0	0	2	239	571	0	0	0.015936
2012	600	5	Motociclista	37	1	35-39	Femenino	Consulta Externa	Contusion en cualquier parte del cuerpo	No	No	No	0.008	0	0	0	1	102	0	0	0	0.008
2012	598	5	Motociclista	48	1	45-49	Femenino	Consulta Externa	Contusion en cualquier parte del cuerpo	No	No	No	0.008	0	0	0	1	62	0	0	0	0.008
2012	470	1	Motociclista	23	1	20-24	Masculino	Urgencias	Contusion en cualquier parte del cuerpo	No	No	No	0.008	0	0	0	1	571	0	0	0	0.008
2012	798	5	Motociclista	21	1	20-24	Masculino	Consulta Externa	Lesion en los ojos (corto plazo)	Herida abierta (a corto plazo, con o sin tratamiento)	No	No	0.054	0.006	0	0	2	16	220	0	0	0.059676
2012	442	5	Motociclista	38	1	35-39	Masculino	Consulta Externa	Otras lesiones de musculos y tendones (incluye esguinces, distensiones y dislocaciones distintas de hombro, rodilla, cadera)	No	No	No	0.008	0	0	0	1	84	0	0	0	0.008
2012	442	5	Motociclista	38	1	35-39	Masculino	Consulta Externa	Otras lesiones de musculos y tendones (incluye esguinces, distensiones y dislocaciones distintas de hombro, rodilla, cadera)	No	No	No	0.008	0	0	0	1	84	0	0	0	0.008
2012	764	5	Motociclista	22	1	20-24	Masculino	Urgencias	Otras lesiones de musculos y tendones (incluye esguinces, distensiones y dislocaciones distintas de hombro, rodilla, cadera)	Contusion en cualquier parte del cuerpo	No	No	0.008	0.008	0	0	2	239	571	0	0	0.015936
2012	799	5	Motociclista	18	1	15-19	Femenino	Urgencias	Otras lesiones de musculos y tendones (incluye esguinces, distensiones y dislocaciones distintas de hombro, rodilla, cadera)	Contusion en cualquier parte del cuerpo	No	No	0.008	0.008	0	0	2	47	117	0	0	0.015936
2012	800	5	Motociclista	31	1	30-34	Masculino	Consulta Externa	Herida abierta (a corto plazo, con o sin tratamiento)	Contusion en cualquier parte del cuerpo	No	No	0.006	0.008	0	0	2	128	323	0	0	0.013952
2012	568	5	Motociclista	22	1	20-24	Masculino	Urgencias	Fractura de radio o cubito (a corto-largo plazo, con o sin tratamiento)	No	No	No	0.028	0	0	0	1	77	0	0	0	0.028
2012	801	5	Motociclista	46	1	45-49	Femenino	Consulta Externa	Fractura de rotula, tibia o perone o tobillo (a largo plazo, con o sin tratamiento)	No	No	No	0.05	0	0	0	1	24	0	0	0	0.05
2012	571	5	Motociclista	33	1	30-34	Masculino	Consulta Externa	Fractura de rotula, tibia o perone o tobillo (a largo plazo, con o sin tratamiento)	No	No	No	0.05	0	0	0	1	97	0	0	0	0.05
2012	476	5	Motociclista	37	1	35-39	Masculino	Consulta Externa	Lesion cerebral traumatica grave, a corto plazo (con o sin tratamiento)	Contusion en cualquier parte del cuerpo	No	No	0.214	0.008	0	0	2	44	170	0	0	0.220288
2012	557	5	Motociclista	25	1	25-29	Masculino	Consulta Externa	Lesion por aplastamiento (a corto o largo plazo, con o sin tratamiento)	No	No	No	0.132	0	0	0	1	19	0	0	0	0.132
2012	557	5	Motociclista	28	1	25-29	Masculino	Urgencias	Lesion por aplastamiento (a corto o largo plazo, con o sin tratamiento)	No	No	No	0.132	0	0	0	1	19	0	0	0	0.132
2012	474	5	Motociclista	25	1	25-29	Masculino	Consulta Externa	Contusion en cualquier parte del cuerpo	No	No	No	0.008	0	0	0	1	465	0	0	0	0.008
2012	802	5	Motociclista	77	1	65+	Masculino	Consulta Externa	Herida abierta (a corto plazo, con o sin tratamiento)	Contusion en cualquier parte del cuerpo	No	No	0.006	0.008	0	0	2	37	45	0	0	0.013952
2012	803	1	Motociclista	30	1	30-34	Masculino	Consulta Externa	Lesion por aplastamiento (a corto o largo plazo, con o sin tratamiento)	Contusion en cualquier parte del cuerpo	No	No	0.132	0.008	0	0	2	8	323	0	0	0.138944
2012	470	5	Motociclista	24	1	20-24	Masculino	Consulta Externa	Contusion en cualquier parte del cuerpo	No	No	No	0.008	0	0	0	1	571	0	0	0	0.008
2012	464	1	Motociclista	33	1	30-34	Masculino	Urgencias	Contusion en cualquier parte del cuerpo	No	No	No	0.008	0	0	0	1	323	0	0	0	0.008
2012	804	5	Motociclista	42	1	40-44	Femenino	Consulta Externa	Lesion cerebral traumatica grave, a corto plazo (con o sin tratamiento)	Contusion en cualquier parte del cuerpo	No	No	0.214	0.008	0	0	2	13	64	0	0	0.220288
2012	805	1	Motociclista	37	1	35-39	Femenino	Urgencias	Lesion cerebral traumatica grave, a corto plazo (con o sin tratamiento)	Otras lesiones de musculos y tendones (incluye esguinces, distensiones y dislocaciones distintas de hombro, rodilla, cadera)	Contusion en cualquier parte del cuerpo	No	0.214	0.008	0.008	0	3	18	61	102	0	0.226526
2012	806	5	Motociclista	31	1	30-34	Femenino	Consulta Externa	Lesion en los ojos (corto plazo)	No	No	No	0.054	0	0	0	1	3	0	0	0	0.054
2012	793	5	Motociclista	47	1	45-49	Masculino	Consulta Externa	Otras lesiones de musculos y tendones (incluye esguinces, distensiones y dislocaciones distintas de hombro, rodilla, cadera)	Contusion en cualquier parte del cuerpo	No	No	0.008	0.008	0	0	2	65	128	0	0	0.015936
2012	480	5	Motociclista	19	1	15-19	Masculino	Consulta Externa	Lesion cerebral traumatica grave, a corto plazo (con o sin tratamiento)	Contusion en cualquier parte del cuerpo	No	No	0.214	0.008	0	0	2	104	200	0	0	0.220288
2012	753	5	Motociclista	27	1	25-29	Femenino	Urgencias	Lesion cerebral traumatica grave, a corto plazo (con o sin tratamiento)	Contusion en cualquier parte del cuerpo	No	No	0.214	0.008	0	0	2	57	228	0	0	0.220288
2012	658	1	Motociclista	35	1	35-39	Masculino	Consulta Externa	Herida abierta (a corto plazo, con o sin tratamiento)	No	No	No	0.006	0	0	0	1	76	0	0	0	0.006
2012	807	1	Motociclista	41	1	40-44	Masculino	Consulta Externa	Otras lesiones de musculos y tendones (incluye esguinces, distensiones y dislocaciones distintas de hombro, rodilla, cadera)	Herida abierta (a corto plazo, con o sin tratamiento)	No	No	0.008	0.006	0	0	2	68	56	0	0	0.013952
2012	808	5	Motociclista	28	1	25-29	Masculino	Consulta Externa	Hemorragia interna en el abdomen y la pelvis	Herida abierta (a corto plazo, con o sin tratamiento)	Fractura de rotula, tibia o perone o tobillo (a largo plazo, con o sin tratamiento)	No	0.279	0.006	0.05	0	3	9	163	154	0	0.31916
2012	620	5	Motociclista	40	1	40-44	Femenino	Consulta Externa	Fractura de rotula, tibia o perone o tobillo (a largo plazo, con o sin tratamiento)	No	No	No	0.05	0	0	0	1	16	0	0	0	0.05
2012	809	1	Motociclista	29	1	25-29	Masculino	Consulta Externa	Fractura del cuello del femur o de cadera (a corto/largo plazo, con o sin tratamiento)	Fractura de rotula, tibia o perone o tobillo (a largo plazo, con o sin tratamiento)	No	No	0.258	0.05	0	0	2	13	154	0	0	0.2951
2012	810	5	Motociclista	58	1	55-59	Masculino	Consulta Externa	Fractura del cuello del femur o de cadera (a corto/largo plazo, con o sin tratamiento)	Fractura de rotula, tibia o perone o tobillo (a largo plazo, con o sin tratamiento)	No	No	0.258	0.05	0	0	2	2	30	0	0	0.2951
2012	534	5	Motociclista	27	1	25-29	Femenino	Consulta Externa	Contusion en cualquier parte del cuerpo	No	No	No	0.008	0	0	0	1	228	0	0	0	0.008
2012	474	1	Motociclista	27	1	25-29	Masculino	Urgencias	Contusion en cualquier parte del cuerpo	No	No	No	0.008	0	0	0	1	465	0	0	0	0.008
2012	664	5	Motociclista	67	1	65+	Femenino	Consulta Externa	Contusion en cualquier parte del cuerpo	No	No	No	0.008	0	0	0	1	45	0	0	0	0.008
2012	811	5	Motociclista	49	1	45-49	Femenino	Urgencias	Lesion cerebral traumatica grave, a corto plazo (con o sin tratamiento)	Fractura de rotula, tibia o perone o tobillo (a largo plazo, con o sin tratamiento)	Contusion en cualquier parte del cuerpo	No	0.214	0.05	0.008	0	3	22	24	62	0	0.259274
2012	541	5	Motociclista	24	1	20-24	Femenino	Urgencias	Contusion en cualquier parte del cuerpo	No	No	No	0.008	0	0	0	1	245	0	0	0	0.008
2012	541	5	Motociclista	23	1	20-24	Femenino	Consulta Externa	Contusion en cualquier parte del cuerpo	No	No	No	0.008	0	0	0	1	245	0	0	0	0.008
2012	812	5	Motociclista	20	1	20-24	Masculino	Urgencias	Contusion en cualquier parte del cuerpo	Otras lesiones de musculos y tendones (incluye esguinces, distensiones y dislocaciones distintas de hombro, rodilla, cadera)	Fractura de los huesos del pie (a corto plazo, con o sin tratamiento)	No	0.008	0.008	0.026	0	3	571	239	91	0	0.0415217
2012	813	5	Motociclista	25	1	25-29	Femenino	Consulta Externa	Fractura de rotula, tibia o perone o tobillo (a largo plazo, con o sin tratamiento)	Otras lesiones de musculos y tendones (incluye esguinces, distensiones y dislocaciones distintas de hombro, rodilla, cadera)	No	No	0.05	0.008	0	0	2	35	141	0	0	0.0576
2012	814	5	Motociclista	31	1	30-34	Masculino	Consulta Externa	Fractura de los huesos del pie (a corto plazo, con o sin tratamiento)	Otras lesiones de musculos y tendones (incluye esguinces, distensiones y dislocaciones distintas de hombro, rodilla, cadera)	No	No	0.026	0.008	0	0	2	35	150	0	0	0.033792
2012	815	5	Motociclista	15	1	15-19	Masculino	Consulta Externa	Lesion cerebral traumatica grave, a corto plazo (con o sin tratamiento)	Otras lesiones de musculos y tendones (incluye esguinces, distensiones y dislocaciones distintas de hombro, rodilla, cadera)	No	No	0.214	0.008	0	0	2	104	87	0	0	0.220288
2012	816	5	Motociclista	17	1	15-19	Masculino	Consulta Externa	Lesion cerebral traumatica grave, a corto plazo (con o sin tratamiento)	Quemaduras, <20% del area superficial quemada total sin quemaduras en las vias respiratorias inferiores (a corto plazo, con o sin tratamiento)	No	No	0.214	0.141	0	0	2	104	2	0	0	0.324826
2012	817	5	Motociclista	67	1	65+	Masculino	Consulta Externa	Lesion cerebral traumatica grave, a corto plazo (con o sin tratamiento)	Herida abierta (a corto plazo, con o sin tratamiento)	Envenenamiento (a corto plazo con o sin tratamiento)	No	0.214	0.006	0.163	0	3	67	37	1	0	0.346065
2012	658	5	Motociclista	36	1	35-39	Masculino	Consulta Externa	Herida abierta (a corto plazo, con o sin tratamiento)	No	No	No	0.006	0	0	0	1	76	0	0	0	0.006
2012	423	5	Motociclista	29	1	25-29	Masculino	Consulta Externa	Lesion cerebral traumatica grave, a corto plazo (con o sin tratamiento)	Lesion en los ojos (corto plazo)	Herida abierta (a corto plazo, con o sin tratamiento)	No	0.214	0.054	0.006	0	3	104	18	163	0	0.260905
2012	486	5	Motociclista	28	1	25-29	Masculino	Consulta Externa	Herida abierta (a corto plazo, con o sin tratamiento)	Fractura del hueso facial (a corto o largo plazo, con o sin tratamiento)	No	No	0.006	0.067	0	0	2	163	17	0	0	0.072598
2012	818	5	Motociclista	65	1	65+	Masculino	Consulta Externa	Lesion cerebral traumatica grave, a corto plazo (con o sin tratamiento)	Herida abierta (a corto plazo, con o sin tratamiento)	No	No	0.214	0.006	0	0	2	67	37	0	0	0.218716
2012	819	5	Motociclista	77	1	65+	Femenino	Consulta Externa	Lesion cerebral traumatica grave, a corto plazo (con o sin tratamiento)	Contusion en cualquier parte del cuerpo	Herida abierta (a corto plazo, con o sin tratamiento)	No	0.214	0.008	0.006	0	3	40	45	13	0	0.224966
2012	820	5	Motociclista	59	1	55-59	Masculino	Consulta Externa	Lesion cerebral traumatica grave, a corto plazo (con o sin tratamiento)	Lesion en los ojos (corto plazo)	Fractura del hueso facial (a corto o largo plazo, con o sin tratamiento)	No	0.214	0.054	0.067	0	3	18	3	2	0	0.306262
2012	821	5	Motociclista	29	1	25-29	Femenino	Consulta Externa	Herida abierta (a corto plazo, con o sin tratamiento)	Lesion cerebral traumatica grave, a corto plazo (con o sin tratamiento)	Fractura del hueso facial (a corto o largo plazo, con o sin tratamiento)	No	0.006	0.214	0.067	0	3	53	57	3	0	0.271062
2012	682	5	Motociclista	28	1	25-29	Masculino	Consulta Externa	Lesion en los ojos (corto plazo)	No	No	No	0.054	0	0	0	1	18	0	0	0	0.054
2012	783	5	Motociclista	85	1	65+	Masculino	Consulta Externa	Lesion cerebral traumatica grave, a corto plazo (con o sin tratamiento)	No	No	No	0.214	0	0	0	1	67	0	0	0	0.214
2012	822	5	Motociclista	65	1	65+	Masculino	Hospitalización	Contusion en cualquier parte del cuerpo	Fractura de pelvis (corto -largo plazo)	Lesion cerebral traumatica grave, a corto plazo (con o sin tratamiento)	No	0.008	0.279	0.214	0	3	45	2	67	0	0.437828
2012	823	5	Motociclista	15	1	15-19	Masculino	Consulta Externa	Fractura de esternon y / o fractura de una o dos costillas (a corto plazo, con o sin tratamiento)	Herida abierta (a corto plazo, con o sin tratamiento)	Lesion cerebral traumatica grave, a corto plazo (con o sin tratamiento)	No	0.103	0.006	0.214	0	3	1	109	104	0	0.299188
2012	824	5	Motociclista	19	1	15-19	Masculino	Urgencias	Dislocacion del hombro (a largo plazo, con o sin tratamiento)	Otras lesiones de musculos y tendones (incluye esguinces, distensiones y dislocaciones distintas de hombro, rodilla, cadera)	No	No	0.062	0.008	0	0	2	11	87	0	0	0.069504
2012	744	5	Motociclista	19	1	15-19	Masculino	Consulta Externa	Herida abierta (a corto plazo, con o sin tratamiento)	Contusion en cualquier parte del cuerpo	No	No	0.006	0.008	0	0	2	109	200	0	0	0.013952
2012	825	5	Motociclista	75	1	65+	Masculino	Urgencias	Lesion cerebral traumatica grave, a corto plazo (con o sin tratamiento)	Herida abierta (a corto plazo, con o sin tratamiento)	Contusion en cualquier parte del cuerpo	No	0.214	0.006	0.008	0	3	67	37	45	0	0.224966
2012	711	5	Motociclista	18	1	15-19	Masculino	Consulta Externa	Fractura de radio o cubito (a corto-largo plazo, con o sin tratamiento)	No	No	No	0.028	0	0	0	1	44	0	0	0	0.028
2012	826	5	Motociclista	65	1	65+	Femenino	Consulta Externa	Fractura de radio o cubito (a corto-largo plazo, con o sin tratamiento)	No	No	No	0.028	0	0	0	1	17	0	0	0	0.028
2012	827	5	Motociclista	67	1	65+	Masculino	Hospitalización	Fractura del cuello del femur o de cadera (a corto/largo plazo, con o sin tratamiento)	Fractura de radio o cubito (a corto-largo plazo, con o sin tratamiento)	Contusion en cualquier parte del cuerpo	No	0.258	0.028	0.008	0	3	11	10	45	0	0.284546
2012	470	5	Motociclista	23	1	20-24	Masculino	Consulta Externa	Contusion en cualquier parte del cuerpo	No	No	No	0.008	0	0	0	1	571	0	0	0	0.008
2012	463	5	Motociclista	48	1	45-49	Masculino	Consulta Externa	Contusion en cualquier parte del cuerpo	No	No	No	0.008	0	0	0	1	128	0	0	0	0.008
2012	454	5	Motociclista	29	1	25-29	Masculino	Consulta Externa	Herida abierta (a corto plazo, con o sin tratamiento)	No	No	No	0.006	0	0	0	1	163	0	0	0	0.006
2012	541	5	Motociclista	24	1	20-24	Femenino	Urgencias	Contusion en cualquier parte del cuerpo	No	No	No	0.008	0	0	0	1	245	0	0	0	0.008
2012	609	5	Motociclista	35	1	35-39	Femenino	Consulta Externa	Otras lesiones de musculos y tendones (incluye esguinces, distensiones y dislocaciones distintas de hombro, rodilla, cadera)	No	No	No	0.008	0	0	0	1	61	0	0	0	0.008
2012	470	5	Motociclista	20	1	20-24	Masculino	Consulta Externa	Contusion en cualquier parte del cuerpo	No	No	No	0.008	0	0	0	1	571	0	0	0	0.008
2012	598	5	Motociclista	47	1	45-49	Femenino	Consulta Externa	Contusion en cualquier parte del cuerpo	No	No	No	0.008	0	0	0	1	62	0	0	0	0.008
2012	637	5	Motociclista	38	1	35-39	Masculino	Consulta Externa	Fractura de rotula, tibia o perone o tobillo (a largo plazo, con o sin tratamiento)	No	No	No	0.05	0	0	0	1	62	0	0	0	0.05
2012	541	5	Motociclista	21	1	20-24	Femenino	Consulta Externa	Contusion en cualquier parte del cuerpo	No	No	No	0.008	0	0	0	1	245	0	0	0	0.008
2012	529	5	Motociclista	24	1	20-24	Femenino	Consulta Externa	Herida abierta (a corto plazo, con o sin tratamiento)	No	No	No	0.006	0	0	0	1	63	0	0	0	0.006
2012	555	5	Motociclista	20	1	20-24	Masculino	Consulta Externa	Lesion cerebral traumatica grave, a corto plazo (con o sin tratamiento)	No	No	No	0.214	0	0	0	1	120	0	0	0	0.214
2012	474	5	Motociclista	25	1	25-29	Masculino	Consulta Externa	Contusion en cualquier parte del cuerpo	No	No	No	0.008	0	0	0	1	465	0	0	0	0.008
2012	588	5	Motociclista	35	1	35-39	Masculino	Consulta Externa	Contusion en cualquier parte del cuerpo	No	No	No	0.008	0	0	0	1	170	0	0	0	0.008
2012	470	1	Motociclista	24	1	20-24	Masculino	Consulta Externa	Contusion en cualquier parte del cuerpo	No	No	No	0.008	0	0	0	1	571	0	0	0	0.008
2012	470	5	Motociclista	20	1	20-24	Masculino	Urgencias	Contusion en cualquier parte del cuerpo	No	No	No	0.008	0	0	0	1	571	0	0	0	0.008
2012	428	5	Motociclista	23	1	20-24	Masculino	Consulta Externa	Otras lesiones de musculos y tendones (incluye esguinces, distensiones y dislocaciones distintas de hombro, rodilla, cadera)	No	No	No	0.008	0	0	0	1	239	0	0	0	0.008
2012	531	5	Motociclista	19	1	15-19	Femenino	Urgencias	Contusion en cualquier parte del cuerpo	No	No	No	0.008	0	0	0	1	117	0	0	0	0.008
2012	531	5	Motociclista	19	1	15-19	Femenino	Urgencias	Contusion en cualquier parte del cuerpo	No	No	No	0.008	0	0	0	1	117	0	0	0	0.008
2012	540	5	Motociclista	23	1	20-24	Masculino	Consulta Externa	Herida abierta (a corto plazo, con o sin tratamiento)	No	No	No	0.006	0	0	0	1	220	0	0	0	0.006
2012	681	5	Motociclista	43	1	40-44	Masculino	Consulta Externa	Herida abierta (a corto plazo, con o sin tratamiento)	No	No	No	0.006	0	0	0	1	56	0	0	0	0.006
2012	428	5	Motociclista	24	1	20-24	Masculino	Urgencias	Otras lesiones de musculos y tendones (incluye esguinces, distensiones y dislocaciones distintas de hombro, rodilla, cadera)	No	No	No	0.008	0	0	0	1	239	0	0	0	0.008
2012	828	5	Motociclista	21	1	20-24	Femenino	Consulta Externa	Contusion en cualquier parte del cuerpo	Concusion	No	No	0.008	0.11	0	0	2	245	2	0	0	0.11712
2012	470	5	Motociclista	21	1	20-24	Masculino	Consulta Externa	Contusion en cualquier parte del cuerpo	No	No	No	0.008	0	0	0	1	571	0	0	0	0.008
2012	470	5	Motociclista	23	1	20-24	Masculino	Urgencias	Contusion en cualquier parte del cuerpo	No	No	No	0.008	0	0	0	1	571	0	0	0	0.008
2012	470	5	Motociclista	24	1	20-24	Masculino	Consulta Externa	Contusion en cualquier parte del cuerpo	No	No	No	0.008	0	0	0	1	571	0	0	0	0.008
2012	541	5	Motociclista	21	1	20-24	Femenino	Consulta Externa	Contusion en cualquier parte del cuerpo	No	No	No	0.008	0	0	0	1	245	0	0	0	0.008
2012	541	5	Motociclista	20	1	20-24	Femenino	Consulta Externa	Contusion en cualquier parte del cuerpo	No	No	No	0.008	0	0	0	1	245	0	0	0	0.008
2012	541	5	Motociclista	20	1	20-24	Femenino	Consulta Externa	Contusion en cualquier parte del cuerpo	No	No	No	0.008	0	0	0	1	245	0	0	0	0.008
2012	829	5	Motociclista	25	1	25-29	Masculino	Consulta Externa	Fractura de los huesos del pie (a corto plazo, con o sin tratamiento)	Fractura de rotula, tibia o perone o tobillo (a largo plazo, con o sin tratamiento)	No	No	0.026	0.05	0	0	2	62	154	0	0	0.0747
2012	637	5	Motociclista	36	1	35-39	Masculino	Consulta Externa	Fractura de rotula, tibia o perone o tobillo (a largo plazo, con o sin tratamiento)	No	No	No	0.05	0	0	0	1	62	0	0	0	0.05
2012	545	5	Motociclista	19	1	15-19	Masculino	Consulta Externa	Otras lesiones de musculos y tendones (incluye esguinces, distensiones y dislocaciones distintas de hombro, rodilla, cadera)	No	No	No	0.008	0	0	0	1	87	0	0	0	0.008
2012	638	5	Motociclista	37	1	35-39	Masculino	Consulta Externa	Lesion cerebral traumatica grave, a corto plazo (con o sin tratamiento)	No	No	No	0.214	0	0	0	1	44	0	0	0	0.214
2012	830	5	Motociclista	21	1	20-24	Masculino	Consulta Externa	Otras lesiones de musculos y tendones (incluye esguinces, distensiones y dislocaciones distintas de hombro, rodilla, cadera)	Fractura de columna vertebral (corto o largo plazo, con o sin tratamiento)	No	No	0.008	0.111	0	0	2	239	2	0	0	0.118112
2012	470	5	Motociclista	24	1	20-24	Masculino	Consulta Externa	Contusion en cualquier parte del cuerpo	No	No	No	0.008	0	0	0	1	571	0	0	0	0.008
2012	529	5	Motociclista	21	1	20-24	Femenino	Consulta Externa	Herida abierta (a corto plazo, con o sin tratamiento)	No	No	No	0.006	0	0	0	1	63	0	0	0	0.006
2012	470	5	Motociclista	24	1	20-24	Masculino	Consulta Externa	Contusion en cualquier parte del cuerpo	No	No	No	0.008	0	0	0	1	571	0	0	0	0.008
2012	470	1	Motociclista	22	1	20-24	Masculino	Consulta Externa	Contusion en cualquier parte del cuerpo	No	No	No	0.008	0	0	0	1	571	0	0	0	0.008
2012	831	2	Motociclista	45	1	45-49	Masculino	Consulta Externa	Fractura de los huesos del pie (a corto plazo, con o sin tratamiento)	No	No	No	0.026	0	0	0	1	11	0	0	0	0.026
2012	463	5	Motociclista	48	1	45-49	Masculino	Consulta Externa	Contusion en cualquier parte del cuerpo	No	No	No	0.008	0	0	0	1	128	0	0	0	0.008
2012	831	2	Motociclista	45	1	45-49	Masculino	Consulta Externa	Fractura de los huesos del pie (a corto plazo, con o sin tratamiento)	No	No	No	0.026	0	0	0	1	11	0	0	0	0.026
2012	541	5	Motociclista	23	1	20-24	Femenino	Consulta Externa	Contusion en cualquier parte del cuerpo	No	No	No	0.008	0	0	0	1	245	0	0	0	0.008
2012	474	5	Motociclista	26	1	25-29	Masculino	Consulta Externa	Contusion en cualquier parte del cuerpo	No	No	No	0.008	0	0	0	1	465	0	0	0	0.008
2012	470	5	Motociclista	22	1	20-24	Masculino	Urgencias	Contusion en cualquier parte del cuerpo	No	No	No	0.008	0	0	0	1	571	0	0	0	0.008
2012	427	5	Motociclista	20	1	20-24	Femenino	Consulta Externa	Otras lesiones de musculos y tendones (incluye esguinces, distensiones y dislocaciones distintas de hombro, rodilla, cadera)	No	No	No	0.008	0	0	0	1	141	0	0	0	0.008
2012	428	5	Motociclista	22	1	20-24	Masculino	Consulta Externa	Otras lesiones de musculos y tendones (incluye esguinces, distensiones y dislocaciones distintas de hombro, rodilla, cadera)	No	No	No	0.008	0	0	0	1	239	0	0	0	0.008
2012	427	1	Motociclista	23	1	20-24	Femenino	Urgencias	Otras lesiones de musculos y tendones (incluye esguinces, distensiones y dislocaciones distintas de hombro, rodilla, cadera)	No	No	No	0.008	0	0	0	1	141	0	0	0	0.008
2012	427	5	Motociclista	22	1	20-24	Femenino	Consulta Externa	Otras lesiones de musculos y tendones (incluye esguinces, distensiones y dislocaciones distintas de hombro, rodilla, cadera)	No	No	No	0.008	0	0	0	1	141	0	0	0	0.008
2012	540	5	Motociclista	21	1	20-24	Masculino	Consulta Externa	Herida abierta (a corto plazo, con o sin tratamiento)	No	No	No	0.006	0	0	0	1	220	0	0	0	0.006
2012	530	5	Motociclista	41	1	40-44	Masculino	Consulta Externa	Fractura de rotula, tibia o perone o tobillo (a largo plazo, con o sin tratamiento)	No	No	No	0.05	0	0	0	1	56	0	0	0	0.05
2012	832	5	Motociclista	26	1	25-29	Masculino	Consulta Externa	Herida abierta (a corto plazo, con o sin tratamiento)	Fractura de los huesos del pie (a corto plazo, con o sin tratamiento)	No	No	0.006	0.026	0	0	2	163	62	0	0	0.031844
2012	534	5	Motociclista	26	1	25-29	Femenino	Consulta Externa	Contusion en cualquier parte del cuerpo	No	No	No	0.008	0	0	0	1	228	0	0	0	0.008
2012	534	5	Motociclista	27	1	25-29	Femenino	Consulta Externa	Contusion en cualquier parte del cuerpo	No	No	No	0.008	0	0	0	1	228	0	0	0	0.008
2012	534	5	Motociclista	27	1	25-29	Femenino	Consulta Externa	Contusion en cualquier parte del cuerpo	No	No	No	0.008	0	0	0	1	228	0	0	0	0.008
2012	833	5	Motociclista	26	1	25-29	Femenino	Consulta Externa	Fractura de rotula, tibia o perone o tobillo (a largo plazo, con o sin tratamiento)	No	No	No	0.05	0	0	0	1	35	0	0	0	0.05
2012	533	5	Motociclista	25	1	25-29	Masculino	Consulta Externa	Fractura de los huesos del pie (a corto plazo, con o sin tratamiento)	No	No	No	0.026	0	0	0	1	62	0	0	0	0.026
2012	536	5	Motociclista	26	1	25-29	Masculino	Urgencias	Lesion cerebral traumatica grave, a corto plazo (con o sin tratamiento)	No	No	No	0.214	0	0	0	1	104	0	0	0	0.214
2012	474	1	Motociclista	26	1	25-29	Masculino	Urgencias	Contusion en cualquier parte del cuerpo	No	No	No	0.008	0	0	0	1	465	0	0	0	0.008
2012	474	5	Motociclista	27	1	25-29	Masculino	Consulta Externa	Contusion en cualquier parte del cuerpo	No	No	No	0.008	0	0	0	1	465	0	0	0	0.008
2012	533	5	Motociclista	26	1	25-29	Masculino	Consulta Externa	Fractura de los huesos del pie (a corto plazo, con o sin tratamiento)	No	No	No	0.026	0	0	0	1	62	0	0	0	0.026
2012	611	5	Motociclista	26	1	25-29	Femenino	Urgencias	Fractura de los huesos del pie (a corto plazo, con o sin tratamiento)	No	No	No	0.026	0	0	0	1	22	0	0	0	0.026
2012	474	5	Motociclista	26	1	25-29	Masculino	Consulta Externa	Contusion en cualquier parte del cuerpo	No	No	No	0.008	0	0	0	1	465	0	0	0	0.008
2012	440	5	Motociclista	26	1	25-29	Femenino	Consulta Externa	Otras lesiones de musculos y tendones (incluye esguinces, distensiones y dislocaciones distintas de hombro, rodilla, cadera)	No	No	No	0.008	0	0	0	1	141	0	0	0	0.008
2012	534	1	Motociclista	26	1	25-29	Femenino	Urgencias	Contusion en cualquier parte del cuerpo	No	No	No	0.008	0	0	0	1	228	0	0	0	0.008
2012	474	5	Motociclista	26	1	25-29	Masculino	Consulta Externa	Contusion en cualquier parte del cuerpo	No	No	No	0.008	0	0	0	1	465	0	0	0	0.008
2012	833	5	Motociclista	26	1	25-29	Femenino	Consulta Externa	Fractura de rotula, tibia o perone o tobillo (a largo plazo, con o sin tratamiento)	No	No	No	0.05	0	0	0	1	35	0	0	0	0.05
2012	470	1	Motociclista	24	1	20-24	Masculino	Urgencias	Contusion en cualquier parte del cuerpo	No	No	No	0.008	0	0	0	1	571	0	0	0	0.008
2012	653	5	Motociclista	50	1	50-54	Masculino	Consulta Externa	Contusion en cualquier parte del cuerpo	No	No	No	0.008	0	0	0	1	59	0	0	0	0.008
2012	534	5	Motociclista	27	1	25-29	Femenino	Urgencias	Contusion en cualquier parte del cuerpo	No	No	No	0.008	0	0	0	1	228	0	0	0	0.008
2012	754	5	Motociclista	43	1	40-44	Masculino	Consulta Externa	Lesion cerebral traumatica grave, a corto plazo (con o sin tratamiento)	Contusion en cualquier parte del cuerpo	No	No	0.214	0.008	0	0	2	36	168	0	0	0.220288
2012	474	5	Motociclista	26	1	25-29	Masculino	Consulta Externa	Contusion en cualquier parte del cuerpo	No	No	No	0.008	0	0	0	1	465	0	0	0	0.008
2012	474	5	Motociclista	26	1	25-29	Masculino	Consulta Externa	Contusion en cualquier parte del cuerpo	No	No	No	0.008	0	0	0	1	465	0	0	0	0.008
2012	474	1	Motociclista	26	1	25-29	Masculino	Urgencias	Contusion en cualquier parte del cuerpo	No	No	No	0.008	0	0	0	1	465	0	0	0	0.008
2012	474	5	Motociclista	26	1	25-29	Masculino	Consulta Externa	Contusion en cualquier parte del cuerpo	No	No	No	0.008	0	0	0	1	465	0	0	0	0.008
2012	534	5	Motociclista	25	1	25-29	Femenino	Consulta Externa	Contusion en cualquier parte del cuerpo	No	No	No	0.008	0	0	0	1	228	0	0	0	0.008
2012	534	5	Motociclista	26	1	25-29	Femenino	Urgencias	Contusion en cualquier parte del cuerpo	No	No	No	0.008	0	0	0	1	228	0	0	0	0.008
2012	437	1	Motociclista	26	1	25-29	Masculino	Urgencias	Otras lesiones de musculos y tendones (incluye esguinces, distensiones y dislocaciones distintas de hombro, rodilla, cadera)	No	No	No	0.008	0	0	0	1	177	0	0	0	0.008
2012	440	5	Motociclista	26	1	25-29	Femenino	Consulta Externa	Otras lesiones de musculos y tendones (incluye esguinces, distensiones y dislocaciones distintas de hombro, rodilla, cadera)	No	No	No	0.008	0	0	0	1	141	0	0	0	0.008
2012	474	5	Motociclista	26	1	25-29	Masculino	Consulta Externa	Contusion en cualquier parte del cuerpo	No	No	No	0.008	0	0	0	1	465	0	0	0	0.008
2012	440	5	Motociclista	26	1	25-29	Femenino	Consulta Externa	Otras lesiones de musculos y tendones (incluye esguinces, distensiones y dislocaciones distintas de hombro, rodilla, cadera)	No	No	No	0.008	0	0	0	1	141	0	0	0	0.008
2012	437	5	Motociclista	26	1	25-29	Masculino	Consulta Externa	Otras lesiones de musculos y tendones (incluye esguinces, distensiones y dislocaciones distintas de hombro, rodilla, cadera)	No	No	No	0.008	0	0	0	1	177	0	0	0	0.008
2012	534	5	Motociclista	26	1	25-29	Femenino	Urgencias	Contusion en cualquier parte del cuerpo	No	No	No	0.008	0	0	0	1	228	0	0	0	0.008
2012	533	5	Motociclista	26	1	25-29	Masculino	Consulta Externa	Fractura de los huesos del pie (a corto plazo, con o sin tratamiento)	No	No	No	0.026	0	0	0	1	62	0	0	0	0.026
2012	454	1	Motociclista	25	1	25-29	Masculino	Consulta Externa	Herida abierta (a corto plazo, con o sin tratamiento)	No	No	No	0.006	0	0	0	1	163	0	0	0	0.006
2012	519	5	Motociclista	25	1	25-29	Femenino	Urgencias	Herida abierta (a corto plazo, con o sin tratamiento)	No	No	No	0.006	0	0	0	1	53	0	0	0	0.006
2012	474	5	Motociclista	25	1	25-29	Masculino	Urgencias	Contusion en cualquier parte del cuerpo	No	No	No	0.008	0	0	0	1	465	0	0	0	0.008
2012	454	5	Motociclista	25	1	25-29	Masculino	Urgencias	Herida abierta (a corto plazo, con o sin tratamiento)	No	No	No	0.006	0	0	0	1	163	0	0	0	0.006
2012	536	5	Motociclista	26	1	25-29	Masculino	Consulta Externa	Lesion cerebral traumatica grave, a corto plazo (con o sin tratamiento)	No	No	No	0.214	0	0	0	1	104	0	0	0	0.214
2012	474	5	Motociclista	25	1	25-29	Masculino	Consulta Externa	Contusion en cualquier parte del cuerpo	No	No	No	0.008	0	0	0	1	465	0	0	0	0.008
2012	533	5	Motociclista	26	1	25-29	Masculino	Urgencias	Fractura de los huesos del pie (a corto plazo, con o sin tratamiento)	No	No	No	0.026	0	0	0	1	62	0	0	0	0.026
2012	474	5	Motociclista	26	1	25-29	Masculino	Consulta Externa	Contusion en cualquier parte del cuerpo	No	No	No	0.008	0	0	0	1	465	0	0	0	0.008
2012	474	5	Motociclista	26	1	25-29	Masculino	Consulta Externa	Contusion en cualquier parte del cuerpo	No	No	No	0.008	0	0	0	1	465	0	0	0	0.008
2012	833	5	Motociclista	26	1	25-29	Femenino	Consulta Externa	Fractura de rotula, tibia o perone o tobillo (a largo plazo, con o sin tratamiento)	No	No	No	0.05	0	0	0	1	35	0	0	0	0.05
2012	538	5	Motociclista	26	1	25-29	Masculino	Consulta Externa	Fractura de rotula, tibia o perone o tobillo (a largo plazo, con o sin tratamiento)	No	No	No	0.05	0	0	0	1	154	0	0	0	0.05
2012	454	1	Motociclista	25	1	25-29	Masculino	Urgencias	Herida abierta (a corto plazo, con o sin tratamiento)	No	No	No	0.006	0	0	0	1	163	0	0	0	0.006
2012	533	5	Motociclista	25	1	25-29	Masculino	Urgencias	Fractura de los huesos del pie (a corto plazo, con o sin tratamiento)	No	No	No	0.026	0	0	0	1	62	0	0	0	0.026
2012	538	5	Motociclista	26	1	25-29	Masculino	Consulta Externa	Fractura de rotula, tibia o perone o tobillo (a largo plazo, con o sin tratamiento)	No	No	No	0.05	0	0	0	1	154	0	0	0	0.05
2012	538	5	Motociclista	26	1	25-29	Masculino	Consulta Externa	Fractura de rotula, tibia o perone o tobillo (a largo plazo, con o sin tratamiento)	No	No	No	0.05	0	0	0	1	154	0	0	0	0.05
2012	533	5	Motociclista	25	1	25-29	Masculino	Urgencias	Fractura de los huesos del pie (a corto plazo, con o sin tratamiento)	No	No	No	0.026	0	0	0	1	62	0	0	0	0.026
2012	534	5	Motociclista	25	1	25-29	Femenino	Consulta Externa	Contusion en cualquier parte del cuerpo	No	No	No	0.008	0	0	0	1	228	0	0	0	0.008
2012	833	5	Motociclista	25	1	25-29	Femenino	Consulta Externa	Fractura de rotula, tibia o perone o tobillo (a largo plazo, con o sin tratamiento)	No	No	No	0.05	0	0	0	1	35	0	0	0	0.05
2012	474	1	Motociclista	25	1	25-29	Masculino	Consulta Externa	Contusion en cualquier parte del cuerpo	No	No	No	0.008	0	0	0	1	465	0	0	0	0.008
2012	534	5	Motociclista	25	1	25-29	Femenino	Consulta Externa	Contusion en cualquier parte del cuerpo	No	No	No	0.008	0	0	0	1	228	0	0	0	0.008
2012	834	5	Motociclista	28	1	25-29	Masculino	Consulta Externa	Otras lesiones de musculos y tendones (incluye esguinces, distensiones y dislocaciones distintas de hombro, rodilla, cadera)	Herida abierta (a corto plazo, con o sin tratamiento)	No	No	0.008	0.006	0	0	2	177	163	0	0	0.013952
2012	440	5	Motociclista	25	1	25-29	Femenino	Consulta Externa	Otras lesiones de musculos y tendones (incluye esguinces, distensiones y dislocaciones distintas de hombro, rodilla, cadera)	No	No	No	0.008	0	0	0	1	141	0	0	0	0.008
2012	534	5	Motociclista	25	1	25-29	Femenino	Consulta Externa	Contusion en cualquier parte del cuerpo	No	No	No	0.008	0	0	0	1	228	0	0	0	0.008
2012	534	5	Motociclista	25	1	25-29	Femenino	Consulta Externa	Contusion en cualquier parte del cuerpo	No	No	No	0.008	0	0	0	1	228	0	0	0	0.008
2012	835	5	Motociclista	26	1	25-29	Femenino	Consulta Externa	Contusion en cualquier parte del cuerpo	Fractura de los huesos del pie (a corto plazo, con o sin tratamiento)	No	No	0.008	0.026	0	0	2	228	22	0	0	0.033792
2012	474	5	Motociclista	25	1	25-29	Masculino	Consulta Externa	Contusion en cualquier parte del cuerpo	No	No	No	0.008	0	0	0	1	465	0	0	0	0.008
2012	454	5	Motociclista	25	1	25-29	Masculino	Consulta Externa	Herida abierta (a corto plazo, con o sin tratamiento)	No	No	No	0.006	0	0	0	1	163	0	0	0	0.006
2012	528	1	Motociclista	24	1	20-24	Masculino	Urgencias	Contusion en cualquier parte del cuerpo	Herida abierta (a corto plazo, con o sin tratamiento)	No	No	0.008	0.006	0	0	2	571	220	0	0	0.013952
2012	454	5	Motociclista	25	1	25-29	Masculino	Consulta Externa	Herida abierta (a corto plazo, con o sin tratamiento)	No	No	No	0.006	0	0	0	1	163	0	0	0	0.006
2012	538	5	Motociclista	25	1	25-29	Masculino	Consulta Externa	Fractura de rotula, tibia o perone o tobillo (a largo plazo, con o sin tratamiento)	No	No	No	0.05	0	0	0	1	154	0	0	0	0.05
2012	538	5	Motociclista	25	1	25-29	Masculino	Consulta Externa	Fractura de rotula, tibia o perone o tobillo (a largo plazo, con o sin tratamiento)	No	No	No	0.05	0	0	0	1	154	0	0	0	0.05
2012	464	5	Motociclista	33	1	30-34	Masculino	Consulta Externa	Contusion en cualquier parte del cuerpo	No	No	No	0.008	0	0	0	1	323	0	0	0	0.008
2012	571	5	Motociclista	33	1	30-34	Masculino	Consulta Externa	Fractura de rotula, tibia o perone o tobillo (a largo plazo, con o sin tratamiento)	No	No	No	0.05	0	0	0	1	97	0	0	0	0.05
2012	571	5	Motociclista	33	1	30-34	Masculino	Consulta Externa	Fractura de rotula, tibia o perone o tobillo (a largo plazo, con o sin tratamiento)	No	No	No	0.05	0	0	0	1	97	0	0	0	0.05
2012	534	5	Motociclista	25	1	25-29	Femenino	Consulta Externa	Contusion en cualquier parte del cuerpo	No	No	No	0.008	0	0	0	1	228	0	0	0	0.008
2012	533	5	Motociclista	25	1	25-29	Masculino	Consulta Externa	Fractura de los huesos del pie (a corto plazo, con o sin tratamiento)	No	No	No	0.026	0	0	0	1	62	0	0	0	0.026
2012	524	5	Motociclista	33	1	30-34	Masculino	Urgencias	Otras lesiones de musculos y tendones (incluye esguinces, distensiones y dislocaciones distintas de hombro, rodilla, cadera)	No	No	No	0.008	0	0	0	1	150	0	0	0	0.008
2012	681	5	Motociclista	42	1	40-44	Masculino	Consulta Externa	Herida abierta (a corto plazo, con o sin tratamiento)	No	No	No	0.006	0	0	0	1	56	0	0	0	0.006
2012	474	5	Motociclista	25	1	25-29	Masculino	Consulta Externa	Contusion en cualquier parte del cuerpo	No	No	No	0.008	0	0	0	1	465	0	0	0	0.008
2012	440	5	Motociclista	26	1	25-29	Femenino	Consulta Externa	Otras lesiones de musculos y tendones (incluye esguinces, distensiones y dislocaciones distintas de hombro, rodilla, cadera)	No	No	No	0.008	0	0	0	1	141	0	0	0	0.008
2012	440	5	Motociclista	25	1	25-29	Femenino	Consulta Externa	Otras lesiones de musculos y tendones (incluye esguinces, distensiones y dislocaciones distintas de hombro, rodilla, cadera)	No	No	No	0.008	0	0	0	1	141	0	0	0	0.008
2012	534	5	Motociclista	25	1	25-29	Femenino	Consulta Externa	Contusion en cualquier parte del cuerpo	No	No	No	0.008	0	0	0	1	228	0	0	0	0.008
2012	474	5	Motociclista	25	1	25-29	Masculino	Consulta Externa	Contusion en cualquier parte del cuerpo	No	No	No	0.008	0	0	0	1	465	0	0	0	0.008
2012	474	5	Motociclista	26	1	25-29	Masculino	Consulta Externa	Contusion en cualquier parte del cuerpo	No	No	No	0.008	0	0	0	1	465	0	0	0	0.008
2012	538	5	Motociclista	25	1	25-29	Masculino	Consulta Externa	Fractura de rotula, tibia o perone o tobillo (a largo plazo, con o sin tratamiento)	No	No	No	0.05	0	0	0	1	154	0	0	0	0.05
2012	536	5	Motociclista	26	1	25-29	Masculino	Consulta Externa	Lesion cerebral traumatica grave, a corto plazo (con o sin tratamiento)	No	No	No	0.214	0	0	0	1	104	0	0	0	0.214
2012	538	5	Motociclista	25	1	25-29	Masculino	Consulta Externa	Fractura de rotula, tibia o perone o tobillo (a largo plazo, con o sin tratamiento)	No	No	No	0.05	0	0	0	1	154	0	0	0	0.05
2012	534	5	Motociclista	25	1	25-29	Femenino	Consulta Externa	Contusion en cualquier parte del cuerpo	No	No	No	0.008	0	0	0	1	228	0	0	0	0.008
2012	440	5	Motociclista	25	1	25-29	Femenino	Consulta Externa	Otras lesiones de musculos y tendones (incluye esguinces, distensiones y dislocaciones distintas de hombro, rodilla, cadera)	No	No	No	0.008	0	0	0	1	141	0	0	0	0.008
2012	474	5	Motociclista	26	1	25-29	Masculino	Consulta Externa	Contusion en cualquier parte del cuerpo	No	No	No	0.008	0	0	0	1	465	0	0	0	0.008
2012	474	5	Motociclista	25	1	25-29	Masculino	Consulta Externa	Contusion en cualquier parte del cuerpo	No	No	No	0.008	0	0	0	1	465	0	0	0	0.008
2012	454	5	Motociclista	25	1	25-29	Masculino	Consulta Externa	Herida abierta (a corto plazo, con o sin tratamiento)	No	No	No	0.006	0	0	0	1	163	0	0	0	0.006
2012	474	5	Motociclista	25	1	25-29	Masculino	Consulta Externa	Contusion en cualquier parte del cuerpo	No	No	No	0.008	0	0	0	1	465	0	0	0	0.008
2012	437	5	Motociclista	25	1	25-29	Masculino	Consulta Externa	Otras lesiones de musculos y tendones (incluye esguinces, distensiones y dislocaciones distintas de hombro, rodilla, cadera)	No	No	No	0.008	0	0	0	1	177	0	0	0	0.008
2012	454	5	Motociclista	25	1	25-29	Masculino	Consulta Externa	Herida abierta (a corto plazo, con o sin tratamiento)	No	No	No	0.006	0	0	0	1	163	0	0	0	0.006
2012	474	5	Motociclista	25	1	25-29	Masculino	Consulta Externa	Contusion en cualquier parte del cuerpo	No	No	No	0.008	0	0	0	1	465	0	0	0	0.008
2012	534	5	Motociclista	25	1	25-29	Femenino	Consulta Externa	Contusion en cualquier parte del cuerpo	No	No	No	0.008	0	0	0	1	228	0	0	0	0.008
2012	474	5	Motociclista	25	1	25-29	Masculino	Consulta Externa	Contusion en cualquier parte del cuerpo	No	No	No	0.008	0	0	0	1	465	0	0	0	0.008
2012	470	5	Motociclista	23	1	20-24	Masculino	Consulta Externa	Contusion en cualquier parte del cuerpo	No	No	No	0.008	0	0	0	1	571	0	0	0	0.008
2012	474	5	Motociclista	25	1	25-29	Masculino	Consulta Externa	Contusion en cualquier parte del cuerpo	No	No	No	0.008	0	0	0	1	465	0	0	0	0.008
2012	437	5	Motociclista	26	1	25-29	Masculino	Consulta Externa	Otras lesiones de musculos y tendones (incluye esguinces, distensiones y dislocaciones distintas de hombro, rodilla, cadera)	No	No	No	0.008	0	0	0	1	177	0	0	0	0.008
2012	538	5	Motociclista	25	1	25-29	Masculino	Consulta Externa	Fractura de rotula, tibia o perone o tobillo (a largo plazo, con o sin tratamiento)	No	No	No	0.05	0	0	0	1	154	0	0	0	0.05
2012	541	5	Motociclista	24	1	20-24	Femenino	Consulta Externa	Contusion en cualquier parte del cuerpo	No	No	No	0.008	0	0	0	1	245	0	0	0	0.008
2012	534	5	Motociclista	25	1	25-29	Femenino	Consulta Externa	Contusion en cualquier parte del cuerpo	No	No	No	0.008	0	0	0	1	228	0	0	0	0.008
2012	538	5	Motociclista	25	1	25-29	Masculino	Consulta Externa	Fractura de rotula, tibia o perone o tobillo (a largo plazo, con o sin tratamiento)	No	No	No	0.05	0	0	0	1	154	0	0	0	0.05
2012	538	5	Motociclista	25	1	25-29	Masculino	Consulta Externa	Fractura de rotula, tibia o perone o tobillo (a largo plazo, con o sin tratamiento)	No	No	No	0.05	0	0	0	1	154	0	0	0	0.05
2012	470	5	Motociclista	24	1	20-24	Masculino	Consulta Externa	Contusion en cualquier parte del cuerpo	No	No	No	0.008	0	0	0	1	571	0	0	0	0.008
2012	836	5	Motociclista	24	1	20-24	Masculino	Consulta Externa	Contusion en cualquier parte del cuerpo	Lesion cerebral traumatica grave, a corto plazo (con o sin tratamiento)	No	No	0.008	0.214	0	0	2	571	120	0	0	0.220288
2012	474	5	Motociclista	25	1	25-29	Masculino	Consulta Externa	Contusion en cualquier parte del cuerpo	No	No	No	0.008	0	0	0	1	465	0	0	0	0.008
2012	813	5	Motociclista	25	1	25-29	Femenino	Consulta Externa	Fractura de rotula, tibia o perone o tobillo (a largo plazo, con o sin tratamiento)	Otras lesiones de musculos y tendones (incluye esguinces, distensiones y dislocaciones distintas de hombro, rodilla, cadera)	No	No	0.05	0.008	0	0	2	35	141	0	0	0.0576
2012	541	5	Motociclista	24	1	20-24	Femenino	Consulta Externa	Contusion en cualquier parte del cuerpo	No	No	No	0.008	0	0	0	1	245	0	0	0	0.008
2012	474	1	Motociclista	25	1	25-29	Masculino	Consulta Externa	Contusion en cualquier parte del cuerpo	No	No	No	0.008	0	0	0	1	465	0	0	0	0.008
2012	474	5	Motociclista	25	1	25-29	Masculino	Consulta Externa	Contusion en cualquier parte del cuerpo	No	No	No	0.008	0	0	0	1	465	0	0	0	0.008
2012	566	5	Motociclista	24	1	20-24	Masculino	Consulta Externa	Fractura de los huesos del pie (a corto plazo, con o sin tratamiento)	No	No	No	0.026	0	0	0	1	91	0	0	0	0.026
2012	470	5	Motociclista	24	1	20-24	Masculino	Urgencias	Contusion en cualquier parte del cuerpo	No	No	No	0.008	0	0	0	1	571	0	0	0	0.008
2012	474	5	Motociclista	25	1	25-29	Masculino	Consulta Externa	Contusion en cualquier parte del cuerpo	No	No	No	0.008	0	0	0	1	465	0	0	0	0.008
2012	470	5	Motociclista	24	1	20-24	Masculino	Consulta Externa	Contusion en cualquier parte del cuerpo	No	No	No	0.008	0	0	0	1	571	0	0	0	0.008
2012	428	5	Motociclista	24	1	20-24	Masculino	Urgencias	Otras lesiones de musculos y tendones (incluye esguinces, distensiones y dislocaciones distintas de hombro, rodilla, cadera)	No	No	No	0.008	0	0	0	1	239	0	0	0	0.008
2012	541	5	Motociclista	24	1	20-24	Femenino	Consulta Externa	Contusion en cualquier parte del cuerpo	No	No	No	0.008	0	0	0	1	245	0	0	0	0.008
2012	470	5	Motociclista	24	1	20-24	Masculino	Consulta Externa	Contusion en cualquier parte del cuerpo	No	No	No	0.008	0	0	0	1	571	0	0	0	0.008
2012	470	5	Motociclista	24	1	20-24	Masculino	Consulta Externa	Contusion en cualquier parte del cuerpo	No	No	No	0.008	0	0	0	1	571	0	0	0	0.008
2012	470	5	Motociclista	23	1	20-24	Masculino	Consulta Externa	Contusion en cualquier parte del cuerpo	No	No	No	0.008	0	0	0	1	571	0	0	0	0.008
2012	470	5	Motociclista	24	1	20-24	Masculino	Consulta Externa	Contusion en cualquier parte del cuerpo	No	No	No	0.008	0	0	0	1	571	0	0	0	0.008
2012	428	5	Motociclista	24	1	20-24	Masculino	Consulta Externa	Otras lesiones de musculos y tendones (incluye esguinces, distensiones y dislocaciones distintas de hombro, rodilla, cadera)	No	No	No	0.008	0	0	0	1	239	0	0	0	0.008
2012	470	5	Motociclista	23	1	20-24	Masculino	Consulta Externa	Contusion en cualquier parte del cuerpo	No	No	No	0.008	0	0	0	1	571	0	0	0	0.008
2012	571	5	Motociclista	30	1	30-34	Masculino	Consulta Externa	Fractura de rotula, tibia o perone o tobillo (a largo plazo, con o sin tratamiento)	No	No	No	0.05	0	0	0	1	97	0	0	0	0.05
2012	470	5	Motociclista	24	1	20-24	Masculino	Consulta Externa	Contusion en cualquier parte del cuerpo	No	No	No	0.008	0	0	0	1	571	0	0	0	0.008
2012	566	5	Motociclista	24	1	20-24	Masculino	Consulta Externa	Fractura de los huesos del pie (a corto plazo, con o sin tratamiento)	No	No	No	0.026	0	0	0	1	91	0	0	0	0.026
2012	428	5	Motociclista	23	1	20-24	Masculino	Consulta Externa	Otras lesiones de musculos y tendones (incluye esguinces, distensiones y dislocaciones distintas de hombro, rodilla, cadera)	No	No	No	0.008	0	0	0	1	239	0	0	0	0.008
2012	566	5	Motociclista	23	1	20-24	Masculino	Consulta Externa	Fractura de los huesos del pie (a corto plazo, con o sin tratamiento)	No	No	No	0.026	0	0	0	1	91	0	0	0	0.026
2012	470	5	Motociclista	24	1	20-24	Masculino	Consulta Externa	Contusion en cualquier parte del cuerpo	No	No	No	0.008	0	0	0	1	571	0	0	0	0.008
2012	470	1	Motociclista	24	1	20-24	Masculino	Urgencias	Contusion en cualquier parte del cuerpo	No	No	No	0.008	0	0	0	1	571	0	0	0	0.008
2012	541	5	Motociclista	23	1	20-24	Femenino	Urgencias	Contusion en cualquier parte del cuerpo	No	No	No	0.008	0	0	0	1	245	0	0	0	0.008
2012	470	5	Motociclista	24	1	20-24	Masculino	Consulta Externa	Contusion en cualquier parte del cuerpo	No	No	No	0.008	0	0	0	1	571	0	0	0	0.008
2012	470	1	Motociclista	24	1	20-24	Masculino	Consulta Externa	Contusion en cualquier parte del cuerpo	No	No	No	0.008	0	0	0	1	571	0	0	0	0.008
2012	541	1	Motociclista	23	1	20-24	Femenino	Consulta Externa	Contusion en cualquier parte del cuerpo	No	No	No	0.008	0	0	0	1	245	0	0	0	0.008
2012	470	5	Motociclista	24	1	20-24	Masculino	Consulta Externa	Contusion en cualquier parte del cuerpo	No	No	No	0.008	0	0	0	1	571	0	0	0	0.008
2012	566	5	Motociclista	24	1	20-24	Masculino	Consulta Externa	Fractura de los huesos del pie (a corto plazo, con o sin tratamiento)	No	No	No	0.026	0	0	0	1	91	0	0	0	0.026
2012	428	5	Motociclista	24	1	20-24	Masculino	Consulta Externa	Otras lesiones de musculos y tendones (incluye esguinces, distensiones y dislocaciones distintas de hombro, rodilla, cadera)	No	No	No	0.008	0	0	0	1	239	0	0	0	0.008
2012	751	5	Motociclista	23	1	20-24	Femenino	Urgencias	Herida abierta (a corto plazo, con o sin tratamiento)	Contusion en cualquier parte del cuerpo	No	No	0.006	0.008	0	0	2	63	245	0	0	0.013952
2012	837	4	Motociclista	23	1	20-24	Masculino	Urgencias	Dislocacion de la rodilla (a largo plazo, con o sin tratamiento)	No	No	No	0.113	0	0	0	1	3	0	0	0	0.113
2012	470	5	Motociclista	24	1	20-24	Masculino	Consulta Externa	Contusion en cualquier parte del cuerpo	No	No	No	0.008	0	0	0	1	571	0	0	0	0.008
2012	427	5	Motociclista	24	1	20-24	Femenino	Consulta Externa	Otras lesiones de musculos y tendones (incluye esguinces, distensiones y dislocaciones distintas de hombro, rodilla, cadera)	No	No	No	0.008	0	0	0	1	141	0	0	0	0.008
2012	428	5	Motociclista	23	1	20-24	Masculino	Consulta Externa	Otras lesiones de musculos y tendones (incluye esguinces, distensiones y dislocaciones distintas de hombro, rodilla, cadera)	No	No	No	0.008	0	0	0	1	239	0	0	0	0.008
2012	427	5	Motociclista	24	1	20-24	Femenino	Urgencias	Otras lesiones de musculos y tendones (incluye esguinces, distensiones y dislocaciones distintas de hombro, rodilla, cadera)	No	No	No	0.008	0	0	0	1	141	0	0	0	0.008
2012	428	5	Motociclista	24	1	20-24	Masculino	Consulta Externa	Otras lesiones de musculos y tendones (incluye esguinces, distensiones y dislocaciones distintas de hombro, rodilla, cadera)	No	No	No	0.008	0	0	0	1	239	0	0	0	0.008
2012	428	5	Motociclista	24	1	20-24	Masculino	Consulta Externa	Otras lesiones de musculos y tendones (incluye esguinces, distensiones y dislocaciones distintas de hombro, rodilla, cadera)	No	No	No	0.008	0	0	0	1	239	0	0	0	0.008
2012	541	5	Motociclista	23	1	20-24	Femenino	Consulta Externa	Contusion en cualquier parte del cuerpo	No	No	No	0.008	0	0	0	1	245	0	0	0	0.008
2012	470	5	Motociclista	23	1	20-24	Masculino	Consulta Externa	Contusion en cualquier parte del cuerpo	No	No	No	0.008	0	0	0	1	571	0	0	0	0.008
2012	470	5	Motociclista	23	1	20-24	Masculino	Consulta Externa	Contusion en cualquier parte del cuerpo	No	No	No	0.008	0	0	0	1	571	0	0	0	0.008
2012	534	5	Motociclista	28	1	25-29	Femenino	Consulta Externa	Contusion en cualquier parte del cuerpo	No	No	No	0.008	0	0	0	1	228	0	0	0	0.008
2012	838	5	Motociclista	40	1	40-44	Masculino	Hospitalización	Fractura de radio o cubito (a corto-largo plazo, con o sin tratamiento)	Fractura de rotula, tibia o perone o tobillo (a largo plazo, con o sin tratamiento)	No	No	0.028	0.05	0	0	2	29	56	0	0	0.0766
2012	470	5	Motociclista	23	1	20-24	Masculino	Consulta Externa	Contusion en cualquier parte del cuerpo	No	No	No	0.008	0	0	0	1	571	0	0	0	0.008
2012	470	5	Motociclista	23	1	20-24	Masculino	Consulta Externa	Contusion en cualquier parte del cuerpo	No	No	No	0.008	0	0	0	1	571	0	0	0	0.008
2012	470	5	Motociclista	23	1	20-24	Masculino	Consulta Externa	Contusion en cualquier parte del cuerpo	No	No	No	0.008	0	0	0	1	571	0	0	0	0.008
2012	470	5	Motociclista	23	1	20-24	Masculino	Consulta Externa	Contusion en cualquier parte del cuerpo	No	No	No	0.008	0	0	0	1	571	0	0	0	0.008
2012	427	5	Motociclista	23	1	20-24	Femenino	Consulta Externa	Otras lesiones de musculos y tendones (incluye esguinces, distensiones y dislocaciones distintas de hombro, rodilla, cadera)	No	No	No	0.008	0	0	0	1	141	0	0	0	0.008
2012	470	5	Motociclista	22	1	20-24	Masculino	Consulta Externa	Contusion en cualquier parte del cuerpo	No	No	No	0.008	0	0	0	1	571	0	0	0	0.008
2012	540	1	Motociclista	23	1	20-24	Masculino	Consulta Externa	Herida abierta (a corto plazo, con o sin tratamiento)	No	No	No	0.006	0	0	0	1	220	0	0	0	0.006
2012	470	5	Motociclista	23	1	20-24	Masculino	Consulta Externa	Contusion en cualquier parte del cuerpo	No	No	No	0.008	0	0	0	1	571	0	0	0	0.008
2012	470	5	Motociclista	23	1	20-24	Masculino	Consulta Externa	Contusion en cualquier parte del cuerpo	No	No	No	0.008	0	0	0	1	571	0	0	0	0.008
2012	541	1	Motociclista	22	1	20-24	Femenino	Urgencias	Contusion en cualquier parte del cuerpo	No	No	No	0.008	0	0	0	1	245	0	0	0	0.008
2012	566	5	Motociclista	22	1	20-24	Masculino	Consulta Externa	Fractura de los huesos del pie (a corto plazo, con o sin tratamiento)	No	No	No	0.026	0	0	0	1	91	0	0	0	0.026
2012	470	5	Motociclista	23	1	20-24	Masculino	Consulta Externa	Contusion en cualquier parte del cuerpo	No	No	No	0.008	0	0	0	1	571	0	0	0	0.008
2012	470	1	Motociclista	22	1	20-24	Masculino	Urgencias	Contusion en cualquier parte del cuerpo	No	No	No	0.008	0	0	0	1	571	0	0	0	0.008
2012	470	5	Motociclista	23	1	20-24	Masculino	Urgencias	Contusion en cualquier parte del cuerpo	No	No	No	0.008	0	0	0	1	571	0	0	0	0.008
2012	540	5	Motociclista	23	1	20-24	Masculino	Consulta Externa	Herida abierta (a corto plazo, con o sin tratamiento)	No	No	No	0.006	0	0	0	1	220	0	0	0	0.006
2012	540	5	Motociclista	22	1	20-24	Masculino	Consulta Externa	Herida abierta (a corto plazo, con o sin tratamiento)	No	No	No	0.006	0	0	0	1	220	0	0	0	0.006
2012	470	5	Motociclista	22	1	20-24	Masculino	Consulta Externa	Contusion en cualquier parte del cuerpo	No	No	No	0.008	0	0	0	1	571	0	0	0	0.008
2012	427	5	Motociclista	22	1	20-24	Femenino	Consulta Externa	Otras lesiones de musculos y tendones (incluye esguinces, distensiones y dislocaciones distintas de hombro, rodilla, cadera)	No	No	No	0.008	0	0	0	1	141	0	0	0	0.008
2012	567	1	Motociclista	22	1	20-24	Masculino	Urgencias	Herida abierta (a corto plazo, con o sin tratamiento)	Otras lesiones de musculos y tendones (incluye esguinces, distensiones y dislocaciones distintas de hombro, rodilla, cadera)	No	No	0.006	0.008	0	0	2	220	239	0	0	0.013952
2012	541	5	Motociclista	22	1	20-24	Femenino	Consulta Externa	Contusion en cualquier parte del cuerpo	No	No	No	0.008	0	0	0	1	245	0	0	0	0.008
2012	470	5	Motociclista	22	1	20-24	Masculino	Consulta Externa	Contusion en cualquier parte del cuerpo	No	No	No	0.008	0	0	0	1	571	0	0	0	0.008
2012	839	5	Motociclista	60	1	60-64	Masculino	Consulta Externa	Fractura de rotula, tibia o perone o tobillo (a largo plazo, con o sin tratamiento)	No	No	No	0.05	0	0	0	1	24	0	0	0	0.05
2012	541	5	Motociclista	22	1	20-24	Femenino	Consulta Externa	Contusion en cualquier parte del cuerpo	No	No	No	0.008	0	0	0	1	245	0	0	0	0.008
2012	541	5	Motociclista	21	1	20-24	Femenino	Consulta Externa	Contusion en cualquier parte del cuerpo	No	No	No	0.008	0	0	0	1	245	0	0	0	0.008
2012	840	5	Motociclista	22	1	20-24	Masculino	Consulta Externa	Contusion en cualquier parte del cuerpo	Fractura de rotula, tibia o perone o tobillo (a largo plazo, con o sin tratamiento)	No	No	0.008	0.05	0	0	2	571	33	0	0	0.0576
2012	470	5	Motociclista	22	1	20-24	Masculino	Consulta Externa	Contusion en cualquier parte del cuerpo	No	No	No	0.008	0	0	0	1	571	0	0	0	0.008
2012	566	5	Motociclista	24	1	20-24	Masculino	Consulta Externa	Fractura de los huesos del pie (a corto plazo, con o sin tratamiento)	No	No	No	0.026	0	0	0	1	91	0	0	0	0.026
2012	470	5	Motociclista	22	1	20-24	Masculino	Consulta Externa	Contusion en cualquier parte del cuerpo	No	No	No	0.008	0	0	0	1	571	0	0	0	0.008
2012	566	5	Motociclista	21	1	20-24	Masculino	Consulta Externa	Fractura de los huesos del pie (a corto plazo, con o sin tratamiento)	No	No	No	0.026	0	0	0	1	91	0	0	0	0.026
2012	470	5	Motociclista	21	1	20-24	Masculino	Consulta Externa	Contusion en cualquier parte del cuerpo	No	No	No	0.008	0	0	0	1	571	0	0	0	0.008
2012	470	5	Motociclista	21	1	20-24	Masculino	Consulta Externa	Contusion en cualquier parte del cuerpo	No	No	No	0.008	0	0	0	1	571	0	0	0	0.008
2012	541	1	Motociclista	22	1	20-24	Femenino	Urgencias	Contusion en cualquier parte del cuerpo	No	No	No	0.008	0	0	0	1	245	0	0	0	0.008
2012	470	5	Motociclista	22	1	20-24	Masculino	Consulta Externa	Contusion en cualquier parte del cuerpo	No	No	No	0.008	0	0	0	1	571	0	0	0	0.008
2012	470	1	Motociclista	22	1	20-24	Masculino	Urgencias	Contusion en cualquier parte del cuerpo	No	No	No	0.008	0	0	0	1	571	0	0	0	0.008
2012	428	5	Motociclista	22	1	20-24	Masculino	Consulta Externa	Otras lesiones de musculos y tendones (incluye esguinces, distensiones y dislocaciones distintas de hombro, rodilla, cadera)	No	No	No	0.008	0	0	0	1	239	0	0	0	0.008
2012	470	5	Motociclista	22	1	20-24	Masculino	Consulta Externa	Contusion en cualquier parte del cuerpo	No	No	No	0.008	0	0	0	1	571	0	0	0	0.008
2012	529	5	Motociclista	22	1	20-24	Femenino	Urgencias	Herida abierta (a corto plazo, con o sin tratamiento)	No	No	No	0.006	0	0	0	1	63	0	0	0	0.006
2012	470	5	Motociclista	22	1	20-24	Masculino	Consulta Externa	Contusion en cualquier parte del cuerpo	No	No	No	0.008	0	0	0	1	571	0	0	0	0.008
2012	470	5	Motociclista	22	1	20-24	Masculino	Consulta Externa	Contusion en cualquier parte del cuerpo	No	No	No	0.008	0	0	0	1	571	0	0	0	0.008
2012	470	5	Motociclista	22	1	20-24	Masculino	Consulta Externa	Contusion en cualquier parte del cuerpo	No	No	No	0.008	0	0	0	1	571	0	0	0	0.008
2012	470	5	Motociclista	22	1	20-24	Masculino	Consulta Externa	Contusion en cualquier parte del cuerpo	No	No	No	0.008	0	0	0	1	571	0	0	0	0.008
2012	566	5	Motociclista	22	1	20-24	Masculino	Consulta Externa	Fractura de los huesos del pie (a corto plazo, con o sin tratamiento)	No	No	No	0.026	0	0	0	1	91	0	0	0	0.026
2012	566	5	Motociclista	22	1	20-24	Masculino	Urgencias	Fractura de los huesos del pie (a corto plazo, con o sin tratamiento)	No	No	No	0.026	0	0	0	1	91	0	0	0	0.026
2012	470	5	Motociclista	22	1	20-24	Masculino	Consulta Externa	Contusion en cualquier parte del cuerpo	No	No	No	0.008	0	0	0	1	571	0	0	0	0.008
2012	540	5	Motociclista	22	1	20-24	Masculino	Consulta Externa	Herida abierta (a corto plazo, con o sin tratamiento)	No	No	No	0.006	0	0	0	1	220	0	0	0	0.006
2012	470	5	Motociclista	22	1	20-24	Masculino	Consulta Externa	Contusion en cualquier parte del cuerpo	No	No	No	0.008	0	0	0	1	571	0	0	0	0.008
2012	541	5	Motociclista	22	1	20-24	Femenino	Urgencias	Contusion en cualquier parte del cuerpo	No	No	No	0.008	0	0	0	1	245	0	0	0	0.008
2012	470	5	Motociclista	22	1	20-24	Masculino	Consulta Externa	Contusion en cualquier parte del cuerpo	No	No	No	0.008	0	0	0	1	571	0	0	0	0.008
2012	541	5	Motociclista	22	1	20-24	Femenino	Consulta Externa	Contusion en cualquier parte del cuerpo	No	No	No	0.008	0	0	0	1	245	0	0	0	0.008
2012	541	5	Motociclista	21	1	20-24	Femenino	Consulta Externa	Contusion en cualquier parte del cuerpo	No	No	No	0.008	0	0	0	1	245	0	0	0	0.008
2012	470	5	Motociclista	21	1	20-24	Masculino	Urgencias	Contusion en cualquier parte del cuerpo	No	No	No	0.008	0	0	0	1	571	0	0	0	0.008
2012	470	5	Motociclista	22	1	20-24	Masculino	Consulta Externa	Contusion en cualquier parte del cuerpo	No	No	No	0.008	0	0	0	1	571	0	0	0	0.008
2012	541	5	Motociclista	22	1	20-24	Femenino	Consulta Externa	Contusion en cualquier parte del cuerpo	No	No	No	0.008	0	0	0	1	245	0	0	0	0.008
2012	470	5	Motociclista	21	1	20-24	Masculino	Consulta Externa	Contusion en cualquier parte del cuerpo	No	No	No	0.008	0	0	0	1	571	0	0	0	0.008
2012	541	5	Motociclista	22	1	20-24	Femenino	Consulta Externa	Contusion en cualquier parte del cuerpo	No	No	No	0.008	0	0	0	1	245	0	0	0	0.008
2012	470	5	Motociclista	21	1	20-24	Masculino	Consulta Externa	Contusion en cualquier parte del cuerpo	No	No	No	0.008	0	0	0	1	571	0	0	0	0.008
2012	566	5	Motociclista	21	1	20-24	Masculino	Consulta Externa	Fractura de los huesos del pie (a corto plazo, con o sin tratamiento)	No	No	No	0.026	0	0	0	1	91	0	0	0	0.026
2012	470	5	Motociclista	21	1	20-24	Masculino	Consulta Externa	Contusion en cualquier parte del cuerpo	No	No	No	0.008	0	0	0	1	571	0	0	0	0.008
2012	428	5	Motociclista	21	1	20-24	Masculino	Consulta Externa	Otras lesiones de musculos y tendones (incluye esguinces, distensiones y dislocaciones distintas de hombro, rodilla, cadera)	No	No	No	0.008	0	0	0	1	239	0	0	0	0.008
2012	541	5	Motociclista	22	1	20-24	Femenino	Consulta Externa	Contusion en cualquier parte del cuerpo	No	No	No	0.008	0	0	0	1	245	0	0	0	0.008
2012	540	5	Motociclista	21	1	20-24	Masculino	Urgencias	Herida abierta (a corto plazo, con o sin tratamiento)	No	No	No	0.006	0	0	0	1	220	0	0	0	0.006
2012	540	5	Motociclista	21	1	20-24	Masculino	Consulta Externa	Herida abierta (a corto plazo, con o sin tratamiento)	No	No	No	0.006	0	0	0	1	220	0	0	0	0.006
2012	541	5	Motociclista	21	1	20-24	Femenino	Consulta Externa	Contusion en cualquier parte del cuerpo	No	No	No	0.008	0	0	0	1	245	0	0	0	0.008
2012	541	5	Motociclista	21	1	20-24	Femenino	Consulta Externa	Contusion en cualquier parte del cuerpo	No	No	No	0.008	0	0	0	1	245	0	0	0	0.008
2012	428	5	Motociclista	22	1	20-24	Masculino	Urgencias	Otras lesiones de musculos y tendones (incluye esguinces, distensiones y dislocaciones distintas de hombro, rodilla, cadera)	No	No	No	0.008	0	0	0	1	239	0	0	0	0.008
2012	541	5	Motociclista	21	1	20-24	Femenino	Consulta Externa	Contusion en cualquier parte del cuerpo	No	No	No	0.008	0	0	0	1	245	0	0	0	0.008
2012	529	5	Motociclista	21	1	20-24	Femenino	Consulta Externa	Herida abierta (a corto plazo, con o sin tratamiento)	No	No	No	0.006	0	0	0	1	63	0	0	0	0.006
2012	566	5	Motociclista	21	1	20-24	Masculino	Consulta Externa	Fractura de los huesos del pie (a corto plazo, con o sin tratamiento)	No	No	No	0.026	0	0	0	1	91	0	0	0	0.026
2012	470	5	Motociclista	21	1	20-24	Masculino	Consulta Externa	Contusion en cualquier parte del cuerpo	No	No	No	0.008	0	0	0	1	571	0	0	0	0.008
2012	470	1	Motociclista	21	1	20-24	Masculino	Urgencias	Contusion en cualquier parte del cuerpo	No	No	No	0.008	0	0	0	1	571	0	0	0	0.008
2012	470	5	Motociclista	21	1	20-24	Masculino	Consulta Externa	Contusion en cualquier parte del cuerpo	No	No	No	0.008	0	0	0	1	571	0	0	0	0.008
2012	470	5	Motociclista	21	1	20-24	Masculino	Consulta Externa	Contusion en cualquier parte del cuerpo	No	No	No	0.008	0	0	0	1	571	0	0	0	0.008
2012	470	5	Motociclista	21	1	20-24	Masculino	Consulta Externa	Contusion en cualquier parte del cuerpo	No	No	No	0.008	0	0	0	1	571	0	0	0	0.008
2012	470	5	Motociclista	21	1	20-24	Masculino	Urgencias	Contusion en cualquier parte del cuerpo	No	No	No	0.008	0	0	0	1	571	0	0	0	0.008
2012	470	1	Motociclista	20	1	20-24	Masculino	Consulta Externa	Contusion en cualquier parte del cuerpo	No	No	No	0.008	0	0	0	1	571	0	0	0	0.008
2012	470	5	Motociclista	20	1	20-24	Masculino	Consulta Externa	Contusion en cualquier parte del cuerpo	No	No	No	0.008	0	0	0	1	571	0	0	0	0.008
2012	470	5	Motociclista	21	1	20-24	Masculino	Consulta Externa	Contusion en cualquier parte del cuerpo	No	No	No	0.008	0	0	0	1	571	0	0	0	0.008
2012	561	5	Motociclista	21	1	20-24	Femenino	Consulta Externa	Fractura de los huesos del pie (a corto plazo, con o sin tratamiento)	No	No	No	0.026	0	0	0	1	33	0	0	0	0.026
2012	555	5	Motociclista	20	1	20-24	Masculino	Consulta Externa	Lesion cerebral traumatica grave, a corto plazo (con o sin tratamiento)	No	No	No	0.214	0	0	0	1	120	0	0	0	0.214
2012	841	1	Motociclista	21	1	20-24	Femenino	Consulta Externa	Contusion en cualquier parte del cuerpo	Otras lesiones de musculos y tendones (incluye esguinces, distensiones y dislocaciones distintas de hombro, rodilla, cadera)	No	No	0.008	0.008	0	0	2	245	141	0	0	0.015936
2012	470	1	Motociclista	21	1	20-24	Masculino	Urgencias	Contusion en cualquier parte del cuerpo	No	No	No	0.008	0	0	0	1	571	0	0	0	0.008
2012	470	5	Motociclista	21	1	20-24	Masculino	Consulta Externa	Contusion en cualquier parte del cuerpo	No	No	No	0.008	0	0	0	1	571	0	0	0	0.008
2012	541	5	Motociclista	20	1	20-24	Femenino	Consulta Externa	Contusion en cualquier parte del cuerpo	No	No	No	0.008	0	0	0	1	245	0	0	0	0.008
2012	540	5	Motociclista	20	1	20-24	Masculino	Consulta Externa	Herida abierta (a corto plazo, con o sin tratamiento)	No	No	No	0.006	0	0	0	1	220	0	0	0	0.006
2012	541	5	Motociclista	21	1	20-24	Femenino	Consulta Externa	Contusion en cualquier parte del cuerpo	No	No	No	0.008	0	0	0	1	245	0	0	0	0.008
2012	541	5	Motociclista	20	1	20-24	Femenino	Consulta Externa	Contusion en cualquier parte del cuerpo	No	No	No	0.008	0	0	0	1	245	0	0	0	0.008
2012	541	5	Motociclista	20	1	20-24	Femenino	Consulta Externa	Contusion en cualquier parte del cuerpo	No	No	No	0.008	0	0	0	1	245	0	0	0	0.008
2012	470	5	Motociclista	20	1	20-24	Masculino	Consulta Externa	Contusion en cualquier parte del cuerpo	No	No	No	0.008	0	0	0	1	571	0	0	0	0.008
2012	541	5	Motociclista	20	1	20-24	Femenino	Consulta Externa	Contusion en cualquier parte del cuerpo	No	No	No	0.008	0	0	0	1	245	0	0	0	0.008
2012	566	5	Motociclista	20	1	20-24	Masculino	Urgencias	Fractura de los huesos del pie (a corto plazo, con o sin tratamiento)	No	No	No	0.026	0	0	0	1	91	0	0	0	0.026
2012	470	5	Motociclista	20	1	20-24	Masculino	Consulta Externa	Contusion en cualquier parte del cuerpo	No	No	No	0.008	0	0	0	1	571	0	0	0	0.008
2012	470	1	Motociclista	20	1	20-24	Masculino	Consulta Externa	Contusion en cualquier parte del cuerpo	No	No	No	0.008	0	0	0	1	571	0	0	0	0.008
2012	541	5	Motociclista	20	1	20-24	Femenino	Consulta Externa	Contusion en cualquier parte del cuerpo	No	No	No	0.008	0	0	0	1	245	0	0	0	0.008
2012	531	5	Motociclista	19	1	15-19	Femenino	Consulta Externa	Contusion en cualquier parte del cuerpo	No	No	No	0.008	0	0	0	1	117	0	0	0	0.008
2012	555	5	Motociclista	20	1	20-24	Masculino	Consulta Externa	Lesion cerebral traumatica grave, a corto plazo (con o sin tratamiento)	No	No	No	0.214	0	0	0	1	120	0	0	0	0.214
2012	531	5	Motociclista	19	1	15-19	Femenino	Consulta Externa	Contusion en cualquier parte del cuerpo	No	No	No	0.008	0	0	0	1	117	0	0	0	0.008
2012	529	5	Motociclista	20	1	20-24	Femenino	Consulta Externa	Herida abierta (a corto plazo, con o sin tratamiento)	No	No	No	0.006	0	0	0	1	63	0	0	0	0.006
2012	566	5	Motociclista	20	1	20-24	Masculino	Consulta Externa	Fractura de los huesos del pie (a corto plazo, con o sin tratamiento)	No	No	No	0.026	0	0	0	1	91	0	0	0	0.026
2012	566	5	Motociclista	20	1	20-24	Masculino	Consulta Externa	Fractura de los huesos del pie (a corto plazo, con o sin tratamiento)	No	No	No	0.026	0	0	0	1	91	0	0	0	0.026
2012	470	5	Motociclista	20	1	20-24	Masculino	Consulta Externa	Contusion en cualquier parte del cuerpo	No	No	No	0.008	0	0	0	1	571	0	0	0	0.008
2012	470	5	Motociclista	20	1	20-24	Masculino	Urgencias	Contusion en cualquier parte del cuerpo	No	No	No	0.008	0	0	0	1	571	0	0	0	0.008
2012	541	5	Motociclista	20	1	20-24	Femenino	Consulta Externa	Contusion en cualquier parte del cuerpo	No	No	No	0.008	0	0	0	1	245	0	0	0	0.008
2012	541	1	Motociclista	20	1	20-24	Femenino	Urgencias	Contusion en cualquier parte del cuerpo	No	No	No	0.008	0	0	0	1	245	0	0	0	0.008
2012	566	5	Motociclista	21	1	20-24	Masculino	Consulta Externa	Fractura de los huesos del pie (a corto plazo, con o sin tratamiento)	No	No	No	0.026	0	0	0	1	91	0	0	0	0.026
2012	541	5	Motociclista	22	1	20-24	Femenino	Consulta Externa	Contusion en cualquier parte del cuerpo	No	No	No	0.008	0	0	0	1	245	0	0	0	0.008
2012	489	5	Motociclista	19	1	15-19	Masculino	Consulta Externa	Herida abierta (a corto plazo, con o sin tratamiento)	No	No	No	0.006	0	0	0	1	109	0	0	0	0.006
2012	427	5	Motociclista	20	1	20-24	Femenino	Consulta Externa	Otras lesiones de musculos y tendones (incluye esguinces, distensiones y dislocaciones distintas de hombro, rodilla, cadera)	No	No	No	0.008	0	0	0	1	141	0	0	0	0.008
2012	481	5	Motociclista	19	1	15-19	Masculino	Consulta Externa	Contusion en cualquier parte del cuerpo	No	No	No	0.008	0	0	0	1	200	0	0	0	0.008
2012	470	5	Motociclista	20	1	20-24	Masculino	Consulta Externa	Contusion en cualquier parte del cuerpo	No	No	No	0.008	0	0	0	1	571	0	0	0	0.008
2012	541	1	Motociclista	20	1	20-24	Femenino	Consulta Externa	Contusion en cualquier parte del cuerpo	No	No	No	0.008	0	0	0	1	245	0	0	0	0.008
2012	541	5	Motociclista	20	1	20-24	Femenino	Consulta Externa	Contusion en cualquier parte del cuerpo	No	No	No	0.008	0	0	0	1	245	0	0	0	0.008
2012	470	5	Motociclista	20	1	20-24	Masculino	Consulta Externa	Contusion en cualquier parte del cuerpo	No	No	No	0.008	0	0	0	1	571	0	0	0	0.008
2012	481	5	Motociclista	19	1	15-19	Masculino	Consulta Externa	Contusion en cualquier parte del cuerpo	No	No	No	0.008	0	0	0	1	200	0	0	0	0.008
2012	481	5	Motociclista	19	1	15-19	Masculino	Consulta Externa	Contusion en cualquier parte del cuerpo	No	No	No	0.008	0	0	0	1	200	0	0	0	0.008
2012	481	5	Motociclista	19	1	15-19	Masculino	Consulta Externa	Contusion en cualquier parte del cuerpo	No	No	No	0.008	0	0	0	1	200	0	0	0	0.008
2012	736	5	Motociclista	19	1	15-19	Masculino	Consulta Externa	Fractura de los huesos del pie (a corto plazo, con o sin tratamiento)	No	No	No	0.026	0	0	0	1	22	0	0	0	0.026
2012	545	5	Motociclista	19	1	15-19	Masculino	Consulta Externa	Otras lesiones de musculos y tendones (incluye esguinces, distensiones y dislocaciones distintas de hombro, rodilla, cadera)	No	No	No	0.008	0	0	0	1	87	0	0	0	0.008
2012	481	5	Motociclista	19	1	15-19	Masculino	Consulta Externa	Contusion en cualquier parte del cuerpo	No	No	No	0.008	0	0	0	1	200	0	0	0	0.008
2012	481	5	Motociclista	19	1	15-19	Masculino	Consulta Externa	Contusion en cualquier parte del cuerpo	No	No	No	0.008	0	0	0	1	200	0	0	0	0.008
2012	531	5	Motociclista	18	1	15-19	Femenino	Consulta Externa	Contusion en cualquier parte del cuerpo	No	No	No	0.008	0	0	0	1	117	0	0	0	0.008
2012	481	5	Motociclista	19	1	15-19	Masculino	Consulta Externa	Contusion en cualquier parte del cuerpo	No	No	No	0.008	0	0	0	1	200	0	0	0	0.008
2012	481	5	Motociclista	19	1	15-19	Masculino	Consulta Externa	Contusion en cualquier parte del cuerpo	No	No	No	0.008	0	0	0	1	200	0	0	0	0.008
2012	481	5	Motociclista	19	1	15-19	Masculino	Consulta Externa	Contusion en cualquier parte del cuerpo	No	No	No	0.008	0	0	0	1	200	0	0	0	0.008
2012	531	5	Motociclista	18	1	15-19	Femenino	Urgencias	Contusion en cualquier parte del cuerpo	No	No	No	0.008	0	0	0	1	117	0	0	0	0.008
2012	531	5	Motociclista	19	1	15-19	Femenino	Consulta Externa	Contusion en cualquier parte del cuerpo	No	No	No	0.008	0	0	0	1	117	0	0	0	0.008
2012	481	5	Motociclista	18	1	15-19	Masculino	Consulta Externa	Contusion en cualquier parte del cuerpo	No	No	No	0.008	0	0	0	1	200	0	0	0	0.008
2012	481	5	Motociclista	18	1	15-19	Masculino	Consulta Externa	Contusion en cualquier parte del cuerpo	No	No	No	0.008	0	0	0	1	200	0	0	0	0.008
2012	481	5	Motociclista	19	1	15-19	Masculino	Consulta Externa	Contusion en cualquier parte del cuerpo	No	No	No	0.008	0	0	0	1	200	0	0	0	0.008
2012	481	1	Motociclista	18	1	15-19	Masculino	Consulta Externa	Contusion en cualquier parte del cuerpo	No	No	No	0.008	0	0	0	1	200	0	0	0	0.008
2012	531	5	Motociclista	18	1	15-19	Femenino	Consulta Externa	Contusion en cualquier parte del cuerpo	No	No	No	0.008	0	0	0	1	117	0	0	0	0.008
2012	531	5	Motociclista	18	1	15-19	Femenino	Consulta Externa	Contusion en cualquier parte del cuerpo	No	No	No	0.008	0	0	0	1	117	0	0	0	0.008
2012	531	5	Motociclista	19	1	15-19	Femenino	Consulta Externa	Contusion en cualquier parte del cuerpo	No	No	No	0.008	0	0	0	1	117	0	0	0	0.008
2012	736	5	Motociclista	18	1	15-19	Masculino	Consulta Externa	Fractura de los huesos del pie (a corto plazo, con o sin tratamiento)	No	No	No	0.026	0	0	0	1	22	0	0	0	0.026
2012	531	5	Motociclista	18	1	15-19	Femenino	Consulta Externa	Contusion en cualquier parte del cuerpo	No	No	No	0.008	0	0	0	1	117	0	0	0	0.008
2012	531	5	Motociclista	18	1	15-19	Femenino	Consulta Externa	Contusion en cualquier parte del cuerpo	No	No	No	0.008	0	0	0	1	117	0	0	0	0.008
2012	481	5	Motociclista	18	1	15-19	Masculino	Urgencias	Contusion en cualquier parte del cuerpo	No	No	No	0.008	0	0	0	1	200	0	0	0	0.008
2012	531	1	Motociclista	18	1	15-19	Femenino	Consulta Externa	Contusion en cualquier parte del cuerpo	No	No	No	0.008	0	0	0	1	117	0	0	0	0.008
2012	481	5	Motociclista	18	1	15-19	Masculino	Consulta Externa	Contusion en cualquier parte del cuerpo	No	No	No	0.008	0	0	0	1	200	0	0	0	0.008
2012	481	5	Motociclista	19	1	15-19	Masculino	Consulta Externa	Contusion en cualquier parte del cuerpo	No	No	No	0.008	0	0	0	1	200	0	0	0	0.008
2012	481	5	Motociclista	18	1	15-19	Masculino	Consulta Externa	Contusion en cualquier parte del cuerpo	No	No	No	0.008	0	0	0	1	200	0	0	0	0.008
2012	468	5	Motociclista	40	1	40-44	Masculino	Consulta Externa	Contusion en cualquier parte del cuerpo	No	No	No	0.008	0	0	0	1	168	0	0	0	0.008
2012	842	5	Motociclista	70	1	65+	Masculino	Consulta Externa	Fractura de rotula, tibia o perone o tobillo (a largo plazo, con o sin tratamiento)	No	No	No	0.05	0	0	0	1	23	0	0	0	0.05
2012	489	5	Motociclista	18	1	15-19	Masculino	Consulta Externa	Herida abierta (a corto plazo, con o sin tratamiento)	No	No	No	0.006	0	0	0	1	109	0	0	0	0.006
2012	541	5	Motociclista	22	1	20-24	Femenino	Consulta Externa	Contusion en cualquier parte del cuerpo	No	No	No	0.008	0	0	0	1	245	0	0	0	0.008
2012	470	5	Motociclista	24	1	20-24	Masculino	Consulta Externa	Contusion en cualquier parte del cuerpo	No	No	No	0.008	0	0	0	1	571	0	0	0	0.008
2012	653	1	Motociclista	52	1	50-54	Masculino	Urgencias	Contusion en cualquier parte del cuerpo	No	No	No	0.008	0	0	0	1	59	0	0	0	0.008
2012	843	5	Motociclista	26	1	25-29	Femenino	Consulta Externa	Contusion en cualquier parte del cuerpo	Herida abierta (a corto plazo, con o sin tratamiento)	No	No	0.008	0.006	0	0	2	228	53	0	0	0.013952
2012	538	5	Motociclista	26	1	25-29	Masculino	Consulta Externa	Fractura de rotula, tibia o perone o tobillo (a largo plazo, con o sin tratamiento)	No	No	No	0.05	0	0	0	1	154	0	0	0	0.05
2012	538	5	Motociclista	27	1	25-29	Masculino	Consulta Externa	Fractura de rotula, tibia o perone o tobillo (a largo plazo, con o sin tratamiento)	No	No	No	0.05	0	0	0	1	154	0	0	0	0.05
2012	611	5	Motociclista	26	1	25-29	Femenino	Consulta Externa	Fractura de los huesos del pie (a corto plazo, con o sin tratamiento)	No	No	No	0.026	0	0	0	1	22	0	0	0	0.026
2012	750	5	Motociclista	26	1	25-29	Femenino	Consulta Externa	Herida abierta (a corto plazo, con o sin tratamiento)	Contusion en cualquier parte del cuerpo	No	No	0.006	0.008	0	0	2	53	228	0	0	0.013952
2012	534	5	Motociclista	26	1	25-29	Femenino	Consulta Externa	Contusion en cualquier parte del cuerpo	No	No	No	0.008	0	0	0	1	228	0	0	0	0.008
2012	538	5	Motociclista	26	1	25-29	Masculino	Consulta Externa	Fractura de rotula, tibia o perone o tobillo (a largo plazo, con o sin tratamiento)	No	No	No	0.05	0	0	0	1	154	0	0	0	0.05
2012	474	1	Motociclista	26	1	25-29	Masculino	Urgencias	Contusion en cualquier parte del cuerpo	No	No	No	0.008	0	0	0	1	465	0	0	0	0.008
2012	474	1	Motociclista	26	1	25-29	Masculino	Consulta Externa	Contusion en cualquier parte del cuerpo	No	No	No	0.008	0	0	0	1	465	0	0	0	0.008
2012	538	5	Motociclista	26	1	25-29	Masculino	Consulta Externa	Fractura de rotula, tibia o perone o tobillo (a largo plazo, con o sin tratamiento)	No	No	No	0.05	0	0	0	1	154	0	0	0	0.05
2012	557	5	Motociclista	26	1	25-29	Masculino	Consulta Externa	Lesion por aplastamiento (a corto o largo plazo, con o sin tratamiento)	No	No	No	0.132	0	0	0	1	19	0	0	0	0.132
2012	440	5	Motociclista	26	1	25-29	Femenino	Consulta Externa	Otras lesiones de musculos y tendones (incluye esguinces, distensiones y dislocaciones distintas de hombro, rodilla, cadera)	No	No	No	0.008	0	0	0	1	141	0	0	0	0.008
2012	844	1	Motociclista	25	1	25-29	Femenino	Consulta Externa	Lesion por aplastamiento (a corto o largo plazo, con o sin tratamiento)	No	No	No	0.132	0	0	0	1	5	0	0	0	0.132
2012	474	5	Motociclista	25	1	25-29	Masculino	Consulta Externa	Contusion en cualquier parte del cuerpo	No	No	No	0.008	0	0	0	1	465	0	0	0	0.008
2012	474	5	Motociclista	26	1	25-29	Masculino	Consulta Externa	Contusion en cualquier parte del cuerpo	No	No	No	0.008	0	0	0	1	465	0	0	0	0.008
2012	454	5	Motociclista	26	1	25-29	Masculino	Urgencias	Herida abierta (a corto plazo, con o sin tratamiento)	No	No	No	0.006	0	0	0	1	163	0	0	0	0.006
2012	437	1	Motociclista	26	1	25-29	Masculino	Urgencias	Otras lesiones de musculos y tendones (incluye esguinces, distensiones y dislocaciones distintas de hombro, rodilla, cadera)	No	No	No	0.008	0	0	0	1	177	0	0	0	0.008
2012	454	5	Motociclista	25	1	25-29	Masculino	Consulta Externa	Herida abierta (a corto plazo, con o sin tratamiento)	No	No	No	0.006	0	0	0	1	163	0	0	0	0.006
2012	534	5	Motociclista	25	1	25-29	Femenino	Consulta Externa	Contusion en cualquier parte del cuerpo	No	No	No	0.008	0	0	0	1	228	0	0	0	0.008
2012	440	5	Motociclista	25	1	25-29	Femenino	Consulta Externa	Otras lesiones de musculos y tendones (incluye esguinces, distensiones y dislocaciones distintas de hombro, rodilla, cadera)	No	No	No	0.008	0	0	0	1	141	0	0	0	0.008
2012	474	5	Motociclista	25	1	25-29	Masculino	Consulta Externa	Contusion en cualquier parte del cuerpo	No	No	No	0.008	0	0	0	1	465	0	0	0	0.008
2012	534	5	Motociclista	25	1	25-29	Femenino	Consulta Externa	Contusion en cualquier parte del cuerpo	No	No	No	0.008	0	0	0	1	228	0	0	0	0.008
2012	474	5	Motociclista	25	1	25-29	Masculino	Consulta Externa	Contusion en cualquier parte del cuerpo	No	No	No	0.008	0	0	0	1	465	0	0	0	0.008
2012	454	5	Motociclista	25	1	25-29	Masculino	Consulta Externa	Herida abierta (a corto plazo, con o sin tratamiento)	No	No	No	0.006	0	0	0	1	163	0	0	0	0.006
2012	538	5	Motociclista	25	1	25-29	Masculino	Consulta Externa	Fractura de rotula, tibia o perone o tobillo (a largo plazo, con o sin tratamiento)	No	No	No	0.05	0	0	0	1	154	0	0	0	0.05
2012	541	5	Motociclista	24	1	20-24	Femenino	Consulta Externa	Contusion en cualquier parte del cuerpo	No	No	No	0.008	0	0	0	1	245	0	0	0	0.008
2012	470	5	Motociclista	24	1	20-24	Masculino	Consulta Externa	Contusion en cualquier parte del cuerpo	No	No	No	0.008	0	0	0	1	571	0	0	0	0.008
2012	540	5	Motociclista	24	1	20-24	Masculino	Consulta Externa	Herida abierta (a corto plazo, con o sin tratamiento)	No	No	No	0.006	0	0	0	1	220	0	0	0	0.006
2012	541	5	Motociclista	24	1	20-24	Femenino	Consulta Externa	Contusion en cualquier parte del cuerpo	No	No	No	0.008	0	0	0	1	245	0	0	0	0.008
2012	470	5	Motociclista	24	1	20-24	Masculino	Consulta Externa	Contusion en cualquier parte del cuerpo	No	No	No	0.008	0	0	0	1	571	0	0	0	0.008
2012	470	1	Motociclista	24	1	20-24	Masculino	Consulta Externa	Contusion en cualquier parte del cuerpo	No	No	No	0.008	0	0	0	1	571	0	0	0	0.008
2012	474	1	Motociclista	25	1	25-29	Masculino	Urgencias	Contusion en cualquier parte del cuerpo	No	No	No	0.008	0	0	0	1	465	0	0	0	0.008
2012	427	5	Motociclista	24	1	20-24	Femenino	Consulta Externa	Otras lesiones de musculos y tendones (incluye esguinces, distensiones y dislocaciones distintas de hombro, rodilla, cadera)	No	No	No	0.008	0	0	0	1	141	0	0	0	0.008
2012	541	5	Motociclista	24	1	20-24	Femenino	Consulta Externa	Contusion en cualquier parte del cuerpo	No	No	No	0.008	0	0	0	1	245	0	0	0	0.008
2012	845	5	Motociclista	24	1	20-24	Femenino	Consulta Externa	Dislocacion de la rodilla (a largo plazo, con o sin tratamiento)	No	No	No	0.113	0	0	0	1	3	0	0	0	0.113
2012	470	5	Motociclista	23	1	20-24	Masculino	Consulta Externa	Contusion en cualquier parte del cuerpo	No	No	No	0.008	0	0	0	1	571	0	0	0	0.008
2012	427	5	Motociclista	23	1	20-24	Femenino	Consulta Externa	Otras lesiones de musculos y tendones (incluye esguinces, distensiones y dislocaciones distintas de hombro, rodilla, cadera)	No	No	No	0.008	0	0	0	1	141	0	0	0	0.008
2012	541	5	Motociclista	23	1	20-24	Femenino	Consulta Externa	Contusion en cualquier parte del cuerpo	No	No	No	0.008	0	0	0	1	245	0	0	0	0.008
2012	566	5	Motociclista	23	1	20-24	Masculino	Consulta Externa	Fractura de los huesos del pie (a corto plazo, con o sin tratamiento)	No	No	No	0.026	0	0	0	1	91	0	0	0	0.026
2012	541	1	Motociclista	23	1	20-24	Femenino	Consulta Externa	Contusion en cualquier parte del cuerpo	No	No	No	0.008	0	0	0	1	245	0	0	0	0.008
2012	470	5	Motociclista	23	1	20-24	Masculino	Consulta Externa	Contusion en cualquier parte del cuerpo	No	No	No	0.008	0	0	0	1	571	0	0	0	0.008
2012	540	1	Motociclista	23	1	20-24	Masculino	Urgencias	Herida abierta (a corto plazo, con o sin tratamiento)	No	No	No	0.006	0	0	0	1	220	0	0	0	0.006
2012	538	5	Motociclista	25	1	25-29	Masculino	Consulta Externa	Fractura de rotula, tibia o perone o tobillo (a largo plazo, con o sin tratamiento)	No	No	No	0.05	0	0	0	1	154	0	0	0	0.05
2012	730	5	Motociclista	23	1	20-24	Masculino	Consulta Externa	Fractura del cuello del femur o de cadera (a corto/largo plazo, con o sin tratamiento)	No	No	No	0.258	0	0	0	1	13	0	0	0	0.258
2012	470	1	Motociclista	22	1	20-24	Masculino	Urgencias	Contusion en cualquier parte del cuerpo	No	No	No	0.008	0	0	0	1	571	0	0	0	0.008
2012	470	5	Motociclista	22	1	20-24	Masculino	Consulta Externa	Contusion en cualquier parte del cuerpo	No	No	No	0.008	0	0	0	1	571	0	0	0	0.008
2012	541	5	Motociclista	22	1	20-24	Femenino	Consulta Externa	Contusion en cualquier parte del cuerpo	No	No	No	0.008	0	0	0	1	245	0	0	0	0.008
2012	453	5	Motociclista	22	1	20-24	Masculino	Consulta Externa	Hemorragia interna en el abdomen y la pelvis	No	No	No	0.279	0	0	0	1	7	0	0	0	0.279
2012	470	1	Motociclista	22	1	20-24	Masculino	Urgencias	Contusion en cualquier parte del cuerpo	No	No	No	0.008	0	0	0	1	571	0	0	0	0.008
2012	541	5	Motociclista	22	1	20-24	Femenino	Consulta Externa	Contusion en cualquier parte del cuerpo	No	No	No	0.008	0	0	0	1	245	0	0	0	0.008
2012	470	5	Motociclista	22	1	20-24	Masculino	Consulta Externa	Contusion en cualquier parte del cuerpo	No	No	No	0.008	0	0	0	1	571	0	0	0	0.008
2012	566	1	Motociclista	22	1	20-24	Masculino	Urgencias	Fractura de los huesos del pie (a corto plazo, con o sin tratamiento)	No	No	No	0.026	0	0	0	1	91	0	0	0	0.026
2012	428	5	Motociclista	22	1	20-24	Masculino	Consulta Externa	Otras lesiones de musculos y tendones (incluye esguinces, distensiones y dislocaciones distintas de hombro, rodilla, cadera)	No	No	No	0.008	0	0	0	1	239	0	0	0	0.008
2012	541	5	Motociclista	21	1	20-24	Femenino	Consulta Externa	Contusion en cualquier parte del cuerpo	No	No	No	0.008	0	0	0	1	245	0	0	0	0.008
2012	541	5	Motociclista	21	1	20-24	Femenino	Urgencias	Contusion en cualquier parte del cuerpo	No	No	No	0.008	0	0	0	1	245	0	0	0	0.008
2012	428	5	Motociclista	21	1	20-24	Masculino	Consulta Externa	Otras lesiones de musculos y tendones (incluye esguinces, distensiones y dislocaciones distintas de hombro, rodilla, cadera)	No	No	No	0.008	0	0	0	1	239	0	0	0	0.008
2012	470	5	Motociclista	21	1	20-24	Masculino	Consulta Externa	Contusion en cualquier parte del cuerpo	No	No	No	0.008	0	0	0	1	571	0	0	0	0.008
2012	846	5	Motociclista	21	1	20-24	Masculino	Consulta Externa	Contusion en cualquier parte del cuerpo	Fractura de la mano (a corto plazo, con o sin tratamiento)	No	No	0.008	0.01	0	0	2	571	14	0	0	0.01792
2012	470	5	Motociclista	22	1	20-24	Masculino	Consulta Externa	Contusion en cualquier parte del cuerpo	No	No	No	0.008	0	0	0	1	571	0	0	0	0.008
2012	540	5	Motociclista	21	1	20-24	Masculino	Consulta Externa	Herida abierta (a corto plazo, con o sin tratamiento)	No	No	No	0.006	0	0	0	1	220	0	0	0	0.006
2012	541	1	Motociclista	22	1	20-24	Femenino	Urgencias	Contusion en cualquier parte del cuerpo	No	No	No	0.008	0	0	0	1	245	0	0	0	0.008
2012	541	5	Motociclista	21	1	20-24	Femenino	Consulta Externa	Contusion en cualquier parte del cuerpo	No	No	No	0.008	0	0	0	1	245	0	0	0	0.008
2012	470	1	Motociclista	21	1	20-24	Masculino	Urgencias	Contusion en cualquier parte del cuerpo	No	No	No	0.008	0	0	0	1	571	0	0	0	0.008
2012	470	5	Motociclista	21	1	20-24	Masculino	Consulta Externa	Contusion en cualquier parte del cuerpo	No	No	No	0.008	0	0	0	1	571	0	0	0	0.008
2012	428	5	Motociclista	21	1	20-24	Masculino	Consulta Externa	Otras lesiones de musculos y tendones (incluye esguinces, distensiones y dislocaciones distintas de hombro, rodilla, cadera)	No	No	No	0.008	0	0	0	1	239	0	0	0	0.008
2012	470	5	Motociclista	20	1	20-24	Masculino	Consulta Externa	Contusion en cualquier parte del cuerpo	No	No	No	0.008	0	0	0	1	571	0	0	0	0.008
2012	541	5	Motociclista	21	1	20-24	Femenino	Consulta Externa	Contusion en cualquier parte del cuerpo	No	No	No	0.008	0	0	0	1	245	0	0	0	0.008
2012	470	1	Motociclista	20	1	20-24	Masculino	Urgencias	Contusion en cualquier parte del cuerpo	No	No	No	0.008	0	0	0	1	571	0	0	0	0.008
2012	470	5	Motociclista	20	1	20-24	Masculino	Consulta Externa	Contusion en cualquier parte del cuerpo	No	No	No	0.008	0	0	0	1	571	0	0	0	0.008
2012	489	5	Motociclista	19	1	15-19	Masculino	Consulta Externa	Herida abierta (a corto plazo, con o sin tratamiento)	No	No	No	0.006	0	0	0	1	109	0	0	0	0.006
2012	637	5	Motociclista	37	1	35-39	Masculino	Consulta Externa	Fractura de rotula, tibia o perone o tobillo (a largo plazo, con o sin tratamiento)	No	No	No	0.05	0	0	0	1	62	0	0	0	0.05
2012	847	5	Motociclista	19	1	15-19	Femenino	Consulta Externa	Fractura de los huesos del pie (a corto plazo, con o sin tratamiento)	No	No	No	0.026	0	0	0	1	12	0	0	0	0.026
2012	470	5	Motociclista	23	1	20-24	Masculino	Consulta Externa	Contusion en cualquier parte del cuerpo	No	No	No	0.008	0	0	0	1	571	0	0	0	0.008
2012	475	5	Motociclista	24	1	20-24	Femenino	Consulta Externa	Contusion en cualquier parte del cuerpo	Herida abierta (a corto plazo, con o sin tratamiento)	No	No	0.008	0.006	0	0	2	245	63	0	0	0.013952
2012	552	5	Motociclista	21	1	20-24	Femenino	Consulta Externa	Lesion cerebral traumatica grave, a corto plazo (con o sin tratamiento)	No	No	No	0.214	0	0	0	1	50	0	0	0	0.214
2012	637	5	Motociclista	38	1	35-39	Masculino	Consulta Externa	Fractura de rotula, tibia o perone o tobillo (a largo plazo, con o sin tratamiento)	No	No	No	0.05	0	0	0	1	62	0	0	0	0.05
2012	454	5	Motociclista	26	1	25-29	Masculino	Consulta Externa	Herida abierta (a corto plazo, con o sin tratamiento)	No	No	No	0.006	0	0	0	1	163	0	0	0	0.006
2012	848	5	Motociclista	57	1	55-59	Femenino	Consulta Externa	Herida abierta (a corto plazo, con o sin tratamiento)	No	No	No	0.006	0	0	0	1	11	0	0	0	0.006
2012	566	5	Motociclista	24	1	20-24	Masculino	Urgencias	Fractura de los huesos del pie (a corto plazo, con o sin tratamiento)	No	No	No	0.026	0	0	0	1	91	0	0	0	0.026
2012	470	1	Motociclista	21	1	20-24	Masculino	Consulta Externa	Contusion en cualquier parte del cuerpo	No	No	No	0.008	0	0	0	1	571	0	0	0	0.008
2012	527	5	Motociclista	48	1	45-49	Masculino	Consulta Externa	Fractura de rotula, tibia o perone o tobillo (a largo plazo, con o sin tratamiento)	No	No	No	0.05	0	0	0	1	53	0	0	0	0.05
2012	849	5	Motociclista	47	1	45-49	Masculino	Consulta Externa	Dislocacion del hombro (a largo plazo, con o sin tratamiento)	No	No	No	0.062	0	0	0	1	16	0	0	0	0.062
2012	527	5	Motociclista	48	1	45-49	Masculino	Consulta Externa	Fractura de rotula, tibia o perone o tobillo (a largo plazo, con o sin tratamiento)	No	No	No	0.05	0	0	0	1	53	0	0	0	0.05
2012	534	1	Motociclista	27	1	25-29	Femenino	Urgencias	Contusion en cualquier parte del cuerpo	No	No	No	0.008	0	0	0	1	228	0	0	0	0.008
2012	463	1	Motociclista	46	1	45-49	Masculino	Consulta Externa	Contusion en cualquier parte del cuerpo	No	No	No	0.008	0	0	0	1	128	0	0	0	0.008
2012	633	5	Motociclista	50	1	50-54	Masculino	Consulta Externa	Fractura de rotula, tibia o perone o tobillo (a largo plazo, con o sin tratamiento)	No	No	No	0.05	0	0	0	1	47	0	0	0	0.05
2012	633	5	Motociclista	50	1	50-54	Masculino	Consulta Externa	Fractura de rotula, tibia o perone o tobillo (a largo plazo, con o sin tratamiento)	No	No	No	0.05	0	0	0	1	47	0	0	0	0.05
2012	470	5	Motociclista	22	1	20-24	Masculino	Consulta Externa	Contusion en cualquier parte del cuerpo	No	No	No	0.008	0	0	0	1	571	0	0	0	0.008
2012	470	5	Motociclista	20	1	20-24	Masculino	Consulta Externa	Contusion en cualquier parte del cuerpo	No	No	No	0.008	0	0	0	1	571	0	0	0	0.008
2012	458	5	Motociclista	34	1	30-34	Masculino	Consulta Externa	Herida abierta (a corto plazo, con o sin tratamiento)	No	No	No	0.006	0	0	0	1	128	0	0	0	0.006
2012	427	1	Motociclista	20	1	20-24	Femenino	Consulta Externa	Otras lesiones de musculos y tendones (incluye esguinces, distensiones y dislocaciones distintas de hombro, rodilla, cadera)	No	No	No	0.008	0	0	0	1	141	0	0	0	0.008
2012	454	5	Motociclista	26	1	25-29	Masculino	Consulta Externa	Herida abierta (a corto plazo, con o sin tratamiento)	No	No	No	0.006	0	0	0	1	163	0	0	0	0.006
2012	850	5	Motociclista	53	1	50-54	Femenino	Urgencias	Otras lesiones de musculos y tendones (incluye esguinces, distensiones y dislocaciones distintas de hombro, rodilla, cadera)	Fractura de rotula, tibia o perone o tobillo (a largo plazo, con o sin tratamiento)	No	No	0.008	0.05	0	0	2	35	17	0	0	0.0576
2012	566	5	Motociclista	24	1	20-24	Masculino	Consulta Externa	Fractura de los huesos del pie (a corto plazo, con o sin tratamiento)	No	No	No	0.026	0	0	0	1	91	0	0	0	0.026
2012	566	5	Motociclista	24	1	20-24	Masculino	Consulta Externa	Fractura de los huesos del pie (a corto plazo, con o sin tratamiento)	No	No	No	0.026	0	0	0	1	91	0	0	0	0.026
2012	470	1	Motociclista	20	1	20-24	Masculino	Urgencias	Contusion en cualquier parte del cuerpo	No	No	No	0.008	0	0	0	1	571	0	0	0	0.008
2012	541	5	Motociclista	22	1	20-24	Femenino	Consulta Externa	Contusion en cualquier parte del cuerpo	No	No	No	0.008	0	0	0	1	245	0	0	0	0.008
2012	538	5	Motociclista	25	1	25-29	Masculino	Consulta Externa	Fractura de rotula, tibia o perone o tobillo (a largo plazo, con o sin tratamiento)	No	No	No	0.05	0	0	0	1	154	0	0	0	0.05
2012	561	5	Motociclista	23	1	20-24	Femenino	Consulta Externa	Fractura de los huesos del pie (a corto plazo, con o sin tratamiento)	No	No	No	0.026	0	0	0	1	33	0	0	0	0.026
2012	566	1	Motociclista	20	1	20-24	Masculino	Consulta Externa	Fractura de los huesos del pie (a corto plazo, con o sin tratamiento)	No	No	No	0.026	0	0	0	1	91	0	0	0	0.026
2012	736	5	Motociclista	18	1	15-19	Masculino	Consulta Externa	Fractura de los huesos del pie (a corto plazo, con o sin tratamiento)	No	No	No	0.026	0	0	0	1	22	0	0	0	0.026
2012	474	5	Motociclista	25	1	25-29	Masculino	Consulta Externa	Contusion en cualquier parte del cuerpo	No	No	No	0.008	0	0	0	1	465	0	0	0	0.008
2012	538	5	Motociclista	26	1	25-29	Masculino	Consulta Externa	Fractura de rotula, tibia o perone o tobillo (a largo plazo, con o sin tratamiento)	No	No	No	0.05	0	0	0	1	154	0	0	0	0.05
2012	538	5	Motociclista	26	1	25-29	Masculino	Consulta Externa	Fractura de rotula, tibia o perone o tobillo (a largo plazo, con o sin tratamiento)	No	No	No	0.05	0	0	0	1	154	0	0	0	0.05
2012	437	1	Motociclista	26	1	25-29	Masculino	Consulta Externa	Otras lesiones de musculos y tendones (incluye esguinces, distensiones y dislocaciones distintas de hombro, rodilla, cadera)	No	No	No	0.008	0	0	0	1	177	0	0	0	0.008
2012	546	5	Motociclista	18	1	15-19	Masculino	Consulta Externa	Contusion en cualquier parte del cuerpo	Herida abierta (a corto plazo, con o sin tratamiento)	No	No	0.008	0.006	0	0	2	200	109	0	0	0.013952
2012	541	5	Motociclista	24	1	20-24	Femenino	Consulta Externa	Contusion en cualquier parte del cuerpo	No	No	No	0.008	0	0	0	1	245	0	0	0	0.008
2012	541	5	Motociclista	24	1	20-24	Femenino	Consulta Externa	Contusion en cualquier parte del cuerpo	No	No	No	0.008	0	0	0	1	245	0	0	0	0.008
2012	528	1	Motociclista	24	1	20-24	Masculino	Urgencias	Contusion en cualquier parte del cuerpo	Herida abierta (a corto plazo, con o sin tratamiento)	No	No	0.008	0.006	0	0	2	571	220	0	0	0.013952
2012	541	5	Motociclista	23	1	20-24	Femenino	Consulta Externa	Contusion en cualquier parte del cuerpo	No	No	No	0.008	0	0	0	1	245	0	0	0	0.008
2012	541	5	Motociclista	24	1	20-24	Femenino	Consulta Externa	Contusion en cualquier parte del cuerpo	No	No	No	0.008	0	0	0	1	245	0	0	0	0.008
2012	427	5	Motociclista	24	1	20-24	Femenino	Consulta Externa	Otras lesiones de musculos y tendones (incluye esguinces, distensiones y dislocaciones distintas de hombro, rodilla, cadera)	No	No	No	0.008	0	0	0	1	141	0	0	0	0.008
2012	622	5	Motociclista	30	1	30-34	Femenino	Consulta Externa	Fractura de rotula, tibia o perone o tobillo (a largo plazo, con o sin tratamiento)	No	No	No	0.05	0	0	0	1	27	0	0	0	0.05
2012	470	5	Motociclista	23	1	20-24	Masculino	Consulta Externa	Contusion en cualquier parte del cuerpo	No	No	No	0.008	0	0	0	1	571	0	0	0	0.008
2012	571	5	Motociclista	34	1	30-34	Masculino	Consulta Externa	Fractura de rotula, tibia o perone o tobillo (a largo plazo, con o sin tratamiento)	No	No	No	0.05	0	0	0	1	97	0	0	0	0.05
2012	470	5	Motociclista	23	1	20-24	Masculino	Consulta Externa	Contusion en cualquier parte del cuerpo	No	No	No	0.008	0	0	0	1	571	0	0	0	0.008
2012	541	5	Motociclista	22	1	20-24	Femenino	Consulta Externa	Contusion en cualquier parte del cuerpo	No	No	No	0.008	0	0	0	1	245	0	0	0	0.008
2012	470	5	Motociclista	22	1	20-24	Masculino	Consulta Externa	Contusion en cualquier parte del cuerpo	No	No	No	0.008	0	0	0	1	571	0	0	0	0.008
2012	541	5	Motociclista	20	1	20-24	Femenino	Urgencias	Contusion en cualquier parte del cuerpo	No	No	No	0.008	0	0	0	1	245	0	0	0	0.008
2012	428	5	Motociclista	20	1	20-24	Masculino	Consulta Externa	Otras lesiones de musculos y tendones (incluye esguinces, distensiones y dislocaciones distintas de hombro, rodilla, cadera)	No	No	No	0.008	0	0	0	1	239	0	0	0	0.008
2012	547	5	Motociclista	19	1	15-19	Femenino	Consulta Externa	Herida abierta (a corto plazo, con o sin tratamiento)	No	No	No	0.006	0	0	0	1	38	0	0	0	0.006
2012	470	5	Motociclista	23	1	20-24	Masculino	Consulta Externa	Contusion en cualquier parte del cuerpo	No	No	No	0.008	0	0	0	1	571	0	0	0	0.008
2012	428	5	Motociclista	23	1	20-24	Masculino	Consulta Externa	Otras lesiones de musculos y tendones (incluye esguinces, distensiones y dislocaciones distintas de hombro, rodilla, cadera)	No	No	No	0.008	0	0	0	1	239	0	0	0	0.008
2012	565	5	Motociclista	21	1	20-24	Masculino	Consulta Externa	Lesion por aplastamiento (a corto o largo plazo, con o sin tratamiento)	No	No	No	0.132	0	0	0	1	17	0	0	0	0.132
2012	470	5	Motociclista	22	1	20-24	Masculino	Consulta Externa	Contusion en cualquier parte del cuerpo	No	No	No	0.008	0	0	0	1	571	0	0	0	0.008
2012	470	5	Motociclista	20	1	20-24	Masculino	Consulta Externa	Contusion en cualquier parte del cuerpo	No	No	No	0.008	0	0	0	1	571	0	0	0	0.008
2012	481	5	Motociclista	19	1	15-19	Masculino	Consulta Externa	Contusion en cualquier parte del cuerpo	No	No	No	0.008	0	0	0	1	200	0	0	0	0.008
2012	736	5	Motociclista	19	1	15-19	Masculino	Consulta Externa	Fractura de los huesos del pie (a corto plazo, con o sin tratamiento)	No	No	No	0.026	0	0	0	1	22	0	0	0	0.026
2012	545	5	Motociclista	19	1	15-19	Masculino	Consulta Externa	Otras lesiones de musculos y tendones (incluye esguinces, distensiones y dislocaciones distintas de hombro, rodilla, cadera)	No	No	No	0.008	0	0	0	1	87	0	0	0	0.008
2012	428	1	Motociclista	20	1	20-24	Masculino	Urgencias	Otras lesiones de musculos y tendones (incluye esguinces, distensiones y dislocaciones distintas de hombro, rodilla, cadera)	No	No	No	0.008	0	0	0	1	239	0	0	0	0.008
2012	481	5	Motociclista	19	1	15-19	Masculino	Consulta Externa	Contusion en cualquier parte del cuerpo	No	No	No	0.008	0	0	0	1	200	0	0	0	0.008
2012	427	5	Motociclista	21	1	20-24	Femenino	Consulta Externa	Otras lesiones de musculos y tendones (incluye esguinces, distensiones y dislocaciones distintas de hombro, rodilla, cadera)	No	No	No	0.008	0	0	0	1	141	0	0	0	0.008
2012	711	5	Motociclista	18	1	15-19	Masculino	Consulta Externa	Fractura de radio o cubito (a corto-largo plazo, con o sin tratamiento)	No	No	No	0.028	0	0	0	1	44	0	0	0	0.028
2012	545	5	Motociclista	19	1	15-19	Masculino	Consulta Externa	Otras lesiones de musculos y tendones (incluye esguinces, distensiones y dislocaciones distintas de hombro, rodilla, cadera)	No	No	No	0.008	0	0	0	1	87	0	0	0	0.008
2012	470	5	Motociclista	24	1	20-24	Masculino	Urgencias	Contusion en cualquier parte del cuerpo	No	No	No	0.008	0	0	0	1	571	0	0	0	0.008
2012	566	5	Motociclista	24	1	20-24	Masculino	Consulta Externa	Fractura de los huesos del pie (a corto plazo, con o sin tratamiento)	No	No	No	0.026	0	0	0	1	91	0	0	0	0.026
2012	481	1	Motociclista	19	1	15-19	Masculino	Urgencias	Contusion en cualquier parte del cuerpo	No	No	No	0.008	0	0	0	1	200	0	0	0	0.008
2012	470	5	Motociclista	20	1	20-24	Masculino	Consulta Externa	Contusion en cualquier parte del cuerpo	No	No	No	0.008	0	0	0	1	571	0	0	0	0.008
2012	427	5	Motociclista	22	1	20-24	Femenino	Consulta Externa	Otras lesiones de musculos y tendones (incluye esguinces, distensiones y dislocaciones distintas de hombro, rodilla, cadera)	No	No	No	0.008	0	0	0	1	141	0	0	0	0.008
2012	531	5	Motociclista	19	1	15-19	Femenino	Consulta Externa	Contusion en cualquier parte del cuerpo	No	No	No	0.008	0	0	0	1	117	0	0	0	0.008
2012	566	5	Motociclista	20	1	20-24	Masculino	Consulta Externa	Fractura de los huesos del pie (a corto plazo, con o sin tratamiento)	No	No	No	0.026	0	0	0	1	91	0	0	0	0.026
2012	566	5	Motociclista	20	1	20-24	Masculino	Consulta Externa	Fractura de los huesos del pie (a corto plazo, con o sin tratamiento)	No	No	No	0.026	0	0	0	1	91	0	0	0	0.026
2012	481	5	Motociclista	19	1	15-19	Masculino	Urgencias	Contusion en cualquier parte del cuerpo	No	No	No	0.008	0	0	0	1	200	0	0	0	0.008
2012	481	1	Motociclista	19	1	15-19	Masculino	Urgencias	Contusion en cualquier parte del cuerpo	No	No	No	0.008	0	0	0	1	200	0	0	0	0.008
2012	489	5	Motociclista	19	1	15-19	Masculino	Consulta Externa	Herida abierta (a corto plazo, con o sin tratamiento)	No	No	No	0.006	0	0	0	1	109	0	0	0	0.006
2012	851	5	Motociclista	19	1	15-19	Masculino	Consulta Externa	Dislocacion de la rodilla (a largo plazo, con o sin tratamiento)	No	No	No	0.113	0	0	0	1	1	0	0	0	0.113
2012	576	5	Motociclista	23	1	20-24	Masculino	Consulta Externa	Herida abierta (a corto plazo, con o sin tratamiento)	Contusion en cualquier parte del cuerpo	No	No	0.006	0.008	0	0	2	220	571	0	0	0.013952
2012	474	5	Motociclista	26	1	25-29	Masculino	Consulta Externa	Contusion en cualquier parte del cuerpo	No	No	No	0.008	0	0	0	1	465	0	0	0	0.008
2012	538	5	Motociclista	26	1	25-29	Masculino	Consulta Externa	Fractura de rotula, tibia o perone o tobillo (a largo plazo, con o sin tratamiento)	No	No	No	0.05	0	0	0	1	154	0	0	0	0.05
2012	474	5	Motociclista	26	1	25-29	Masculino	Consulta Externa	Contusion en cualquier parte del cuerpo	No	No	No	0.008	0	0	0	1	465	0	0	0	0.008
2012	474	5	Motociclista	26	1	25-29	Masculino	Consulta Externa	Contusion en cualquier parte del cuerpo	No	No	No	0.008	0	0	0	1	465	0	0	0	0.008
2012	534	5	Motociclista	26	1	25-29	Femenino	Consulta Externa	Contusion en cualquier parte del cuerpo	No	No	No	0.008	0	0	0	1	228	0	0	0	0.008
2012	534	2	Motociclista	26	1	25-29	Femenino	Consulta Externa	Contusion en cualquier parte del cuerpo	No	No	No	0.008	0	0	0	1	228	0	0	0	0.008
2012	437	5	Motociclista	25	1	25-29	Masculino	Consulta Externa	Otras lesiones de musculos y tendones (incluye esguinces, distensiones y dislocaciones distintas de hombro, rodilla, cadera)	No	No	No	0.008	0	0	0	1	177	0	0	0	0.008
2012	538	5	Motociclista	25	1	25-29	Masculino	Consulta Externa	Fractura de rotula, tibia o perone o tobillo (a largo plazo, con o sin tratamiento)	No	No	No	0.05	0	0	0	1	154	0	0	0	0.05
2012	534	1	Motociclista	25	1	25-29	Femenino	Consulta Externa	Contusion en cualquier parte del cuerpo	No	No	No	0.008	0	0	0	1	228	0	0	0	0.008
2012	454	5	Motociclista	25	1	25-29	Masculino	Consulta Externa	Herida abierta (a corto plazo, con o sin tratamiento)	No	No	No	0.006	0	0	0	1	163	0	0	0	0.006
2012	428	5	Motociclista	24	1	20-24	Masculino	Urgencias	Otras lesiones de musculos y tendones (incluye esguinces, distensiones y dislocaciones distintas de hombro, rodilla, cadera)	No	No	No	0.008	0	0	0	1	239	0	0	0	0.008
2012	474	1	Motociclista	25	1	25-29	Masculino	Urgencias	Contusion en cualquier parte del cuerpo	No	No	No	0.008	0	0	0	1	465	0	0	0	0.008
2012	541	5	Motociclista	24	1	20-24	Femenino	Consulta Externa	Contusion en cualquier parte del cuerpo	No	No	No	0.008	0	0	0	1	245	0	0	0	0.008
2012	474	1	Motociclista	27	1	25-29	Masculino	Urgencias	Contusion en cualquier parte del cuerpo	No	No	No	0.008	0	0	0	1	465	0	0	0	0.008
2012	561	1	Motociclista	24	1	20-24	Femenino	Consulta Externa	Fractura de los huesos del pie (a corto plazo, con o sin tratamiento)	No	No	No	0.026	0	0	0	1	33	0	0	0	0.026
2012	470	5	Motociclista	24	1	20-24	Masculino	Consulta Externa	Contusion en cualquier parte del cuerpo	No	No	No	0.008	0	0	0	1	571	0	0	0	0.008
2012	470	5	Motociclista	24	1	20-24	Masculino	Consulta Externa	Contusion en cualquier parte del cuerpo	No	No	No	0.008	0	0	0	1	571	0	0	0	0.008
2012	470	5	Motociclista	24	1	20-24	Masculino	Consulta Externa	Contusion en cualquier parte del cuerpo	No	No	No	0.008	0	0	0	1	571	0	0	0	0.008
2012	540	5	Motociclista	24	1	20-24	Masculino	Consulta Externa	Herida abierta (a corto plazo, con o sin tratamiento)	No	No	No	0.006	0	0	0	1	220	0	0	0	0.006
2012	470	1	Motociclista	24	1	20-24	Masculino	Urgencias	Contusion en cualquier parte del cuerpo	No	No	No	0.008	0	0	0	1	571	0	0	0	0.008
2012	470	5	Motociclista	24	1	20-24	Masculino	Consulta Externa	Contusion en cualquier parte del cuerpo	No	No	No	0.008	0	0	0	1	571	0	0	0	0.008
2012	541	1	Motociclista	24	1	20-24	Femenino	Urgencias	Contusion en cualquier parte del cuerpo	No	No	No	0.008	0	0	0	1	245	0	0	0	0.008
2012	541	5	Motociclista	24	1	20-24	Femenino	Consulta Externa	Contusion en cualquier parte del cuerpo	No	No	No	0.008	0	0	0	1	245	0	0	0	0.008
2012	529	5	Motociclista	24	1	20-24	Femenino	Urgencias	Herida abierta (a corto plazo, con o sin tratamiento)	No	No	No	0.006	0	0	0	1	63	0	0	0	0.006
2012	470	5	Motociclista	23	1	20-24	Masculino	Consulta Externa	Contusion en cualquier parte del cuerpo	No	No	No	0.008	0	0	0	1	571	0	0	0	0.008
2012	470	5	Motociclista	23	1	20-24	Masculino	Consulta Externa	Contusion en cualquier parte del cuerpo	No	No	No	0.008	0	0	0	1	571	0	0	0	0.008
2012	541	5	Motociclista	23	1	20-24	Femenino	Consulta Externa	Contusion en cualquier parte del cuerpo	No	No	No	0.008	0	0	0	1	245	0	0	0	0.008
2012	470	1	Motociclista	23	1	20-24	Masculino	Urgencias	Contusion en cualquier parte del cuerpo	No	No	No	0.008	0	0	0	1	571	0	0	0	0.008
2012	470	5	Motociclista	23	1	20-24	Masculino	Consulta Externa	Contusion en cualquier parte del cuerpo	No	No	No	0.008	0	0	0	1	571	0	0	0	0.008
2012	799	5	Motociclista	18	1	15-19	Femenino	Consulta Externa	Otras lesiones de musculos y tendones (incluye esguinces, distensiones y dislocaciones distintas de hombro, rodilla, cadera)	Contusion en cualquier parte del cuerpo	No	No	0.008	0.008	0	0	2	47	117	0	0	0.015936
2012	470	5	Motociclista	23	1	20-24	Masculino	Consulta Externa	Contusion en cualquier parte del cuerpo	No	No	No	0.008	0	0	0	1	571	0	0	0	0.008
2012	541	1	Motociclista	23	1	20-24	Femenino	Urgencias	Contusion en cualquier parte del cuerpo	No	No	No	0.008	0	0	0	1	245	0	0	0	0.008
2012	470	5	Motociclista	22	1	20-24	Masculino	Consulta Externa	Contusion en cualquier parte del cuerpo	No	No	No	0.008	0	0	0	1	571	0	0	0	0.008
2012	470	5	Motociclista	23	1	20-24	Masculino	Consulta Externa	Contusion en cualquier parte del cuerpo	No	No	No	0.008	0	0	0	1	571	0	0	0	0.008
2012	566	5	Motociclista	22	1	20-24	Masculino	Consulta Externa	Fractura de los huesos del pie (a corto plazo, con o sin tratamiento)	No	No	No	0.026	0	0	0	1	91	0	0	0	0.026
2012	566	5	Motociclista	22	1	20-24	Masculino	Consulta Externa	Fractura de los huesos del pie (a corto plazo, con o sin tratamiento)	No	No	No	0.026	0	0	0	1	91	0	0	0	0.026
2012	540	5	Motociclista	22	1	20-24	Masculino	Consulta Externa	Herida abierta (a corto plazo, con o sin tratamiento)	No	No	No	0.006	0	0	0	1	220	0	0	0	0.006
2012	470	5	Motociclista	22	1	20-24	Masculino	Consulta Externa	Contusion en cualquier parte del cuerpo	No	No	No	0.008	0	0	0	1	571	0	0	0	0.008
2012	470	5	Motociclista	22	1	20-24	Masculino	Consulta Externa	Contusion en cualquier parte del cuerpo	No	No	No	0.008	0	0	0	1	571	0	0	0	0.008
2012	540	5	Motociclista	22	1	20-24	Masculino	Consulta Externa	Herida abierta (a corto plazo, con o sin tratamiento)	No	No	No	0.006	0	0	0	1	220	0	0	0	0.006
2012	529	5	Motociclista	22	1	20-24	Femenino	Consulta Externa	Herida abierta (a corto plazo, con o sin tratamiento)	No	No	No	0.006	0	0	0	1	63	0	0	0	0.006
2012	529	5	Motociclista	22	1	20-24	Femenino	Urgencias	Herida abierta (a corto plazo, con o sin tratamiento)	No	No	No	0.006	0	0	0	1	63	0	0	0	0.006
2012	566	1	Motociclista	22	1	20-24	Masculino	Consulta Externa	Fractura de los huesos del pie (a corto plazo, con o sin tratamiento)	No	No	No	0.026	0	0	0	1	91	0	0	0	0.026
2012	676	5	Motociclista	18	1	15-19	Femenino	Consulta Externa	Otras lesiones de musculos y tendones (incluye esguinces, distensiones y dislocaciones distintas de hombro, rodilla, cadera)	No	No	No	0.008	0	0	0	1	47	0	0	0	0.008
2012	540	5	Motociclista	22	1	20-24	Masculino	Consulta Externa	Herida abierta (a corto plazo, con o sin tratamiento)	No	No	No	0.006	0	0	0	1	220	0	0	0	0.006
2012	474	1	Motociclista	25	1	25-29	Masculino	Consulta Externa	Contusion en cualquier parte del cuerpo	No	No	No	0.008	0	0	0	1	465	0	0	0	0.008
2012	576	1	Motociclista	22	1	20-24	Masculino	Consulta Externa	Herida abierta (a corto plazo, con o sin tratamiento)	Contusion en cualquier parte del cuerpo	No	No	0.006	0.008	0	0	2	220	571	0	0	0.013952
2012	470	1	Motociclista	22	1	20-24	Masculino	Urgencias	Contusion en cualquier parte del cuerpo	No	No	No	0.008	0	0	0	1	571	0	0	0	0.008
2012	470	1	Motociclista	22	1	20-24	Masculino	Urgencias	Contusion en cualquier parte del cuerpo	No	No	No	0.008	0	0	0	1	571	0	0	0	0.008
2012	576	5	Motociclista	21	1	20-24	Masculino	Consulta Externa	Herida abierta (a corto plazo, con o sin tratamiento)	Contusion en cualquier parte del cuerpo	No	No	0.006	0.008	0	0	2	220	571	0	0	0.013952
2012	540	1	Motociclista	22	1	20-24	Masculino	Consulta Externa	Herida abierta (a corto plazo, con o sin tratamiento)	No	No	No	0.006	0	0	0	1	220	0	0	0	0.006
2012	752	5	Motociclista	24	1	20-24	Masculino	Consulta Externa	Lesion cerebral traumatica grave, a corto plazo (con o sin tratamiento)	Contusion en cualquier parte del cuerpo	No	No	0.214	0.008	0	0	2	120	571	0	0	0.220288
2012	470	5	Motociclista	21	1	20-24	Masculino	Consulta Externa	Contusion en cualquier parte del cuerpo	No	No	No	0.008	0	0	0	1	571	0	0	0	0.008
2012	470	5	Motociclista	21	1	20-24	Masculino	Consulta Externa	Contusion en cualquier parte del cuerpo	No	No	No	0.008	0	0	0	1	571	0	0	0	0.008
2012	852	5	Motociclista	21	1	20-24	Masculino	Consulta Externa	Lesion en los ojos (corto plazo)	Contusion en cualquier parte del cuerpo	No	No	0.054	0.008	0	0	2	16	571	0	0	0.061568
2012	470	5	Motociclista	21	1	20-24	Masculino	Consulta Externa	Contusion en cualquier parte del cuerpo	No	No	No	0.008	0	0	0	1	571	0	0	0	0.008
2012	540	5	Motociclista	21	1	20-24	Masculino	Consulta Externa	Herida abierta (a corto plazo, con o sin tratamiento)	No	No	No	0.006	0	0	0	1	220	0	0	0	0.006
2012	541	5	Motociclista	21	1	20-24	Femenino	Consulta Externa	Contusion en cualquier parte del cuerpo	No	No	No	0.008	0	0	0	1	245	0	0	0	0.008
2012	470	5	Motociclista	21	1	20-24	Masculino	Consulta Externa	Contusion en cualquier parte del cuerpo	No	No	No	0.008	0	0	0	1	571	0	0	0	0.008
2012	531	5	Motociclista	19	1	15-19	Femenino	Consulta Externa	Contusion en cualquier parte del cuerpo	No	No	No	0.008	0	0	0	1	117	0	0	0	0.008
2012	470	5	Motociclista	20	1	20-24	Masculino	Consulta Externa	Contusion en cualquier parte del cuerpo	No	No	No	0.008	0	0	0	1	571	0	0	0	0.008
2012	470	1	Motociclista	21	1	20-24	Masculino	Urgencias	Contusion en cualquier parte del cuerpo	No	No	No	0.008	0	0	0	1	571	0	0	0	0.008
2012	764	5	Motociclista	23	1	20-24	Masculino	Consulta Externa	Otras lesiones de musculos y tendones (incluye esguinces, distensiones y dislocaciones distintas de hombro, rodilla, cadera)	Contusion en cualquier parte del cuerpo	No	No	0.008	0.008	0	0	2	239	571	0	0	0.015936
2012	481	5	Motociclista	19	1	15-19	Masculino	Consulta Externa	Contusion en cualquier parte del cuerpo	No	No	No	0.008	0	0	0	1	200	0	0	0	0.008
2012	470	5	Motociclista	20	1	20-24	Masculino	Consulta Externa	Contusion en cualquier parte del cuerpo	No	No	No	0.008	0	0	0	1	571	0	0	0	0.008
2012	481	5	Motociclista	19	1	15-19	Masculino	Consulta Externa	Contusion en cualquier parte del cuerpo	No	No	No	0.008	0	0	0	1	200	0	0	0	0.008
2012	481	5	Motociclista	19	1	15-19	Masculino	Consulta Externa	Contusion en cualquier parte del cuerpo	No	No	No	0.008	0	0	0	1	200	0	0	0	0.008
2012	470	5	Motociclista	20	1	20-24	Masculino	Consulta Externa	Contusion en cualquier parte del cuerpo	No	No	No	0.008	0	0	0	1	571	0	0	0	0.008
2012	481	5	Motociclista	19	1	15-19	Masculino	Consulta Externa	Contusion en cualquier parte del cuerpo	No	No	No	0.008	0	0	0	1	200	0	0	0	0.008
2012	547	5	Motociclista	19	1	15-19	Femenino	Consulta Externa	Herida abierta (a corto plazo, con o sin tratamiento)	No	No	No	0.006	0	0	0	1	38	0	0	0	0.006
2012	547	5	Motociclista	19	1	15-19	Femenino	Consulta Externa	Herida abierta (a corto plazo, con o sin tratamiento)	No	No	No	0.006	0	0	0	1	38	0	0	0	0.006
2012	472	1	Motociclista	20	1	20-24	Masculino	Urgencias	Contusion en cualquier parte del cuerpo	Otras lesiones de musculos y tendones (incluye esguinces, distensiones y dislocaciones distintas de hombro, rodilla, cadera)	No	No	0.008	0.008	0	0	2	571	239	0	0	0.015936
2012	481	5	Motociclista	18	1	15-19	Masculino	Consulta Externa	Contusion en cualquier parte del cuerpo	No	No	No	0.008	0	0	0	1	200	0	0	0	0.008
2012	489	5	Motociclista	19	1	15-19	Masculino	Consulta Externa	Herida abierta (a corto plazo, con o sin tratamiento)	No	No	No	0.006	0	0	0	1	109	0	0	0	0.006
2012	545	5	Motociclista	19	1	15-19	Masculino	Consulta Externa	Otras lesiones de musculos y tendones (incluye esguinces, distensiones y dislocaciones distintas de hombro, rodilla, cadera)	No	No	No	0.008	0	0	0	1	87	0	0	0	0.008
2012	531	5	Motociclista	19	1	15-19	Femenino	Consulta Externa	Contusion en cualquier parte del cuerpo	No	No	No	0.008	0	0	0	1	117	0	0	0	0.008
2012	489	5	Motociclista	18	1	15-19	Masculino	Consulta Externa	Herida abierta (a corto plazo, con o sin tratamiento)	No	No	No	0.006	0	0	0	1	109	0	0	0	0.006
2012	481	5	Motociclista	18	1	15-19	Masculino	Consulta Externa	Contusion en cualquier parte del cuerpo	No	No	No	0.008	0	0	0	1	200	0	0	0	0.008
2012	481	5	Motociclista	19	1	15-19	Masculino	Urgencias	Contusion en cualquier parte del cuerpo	No	No	No	0.008	0	0	0	1	200	0	0	0	0.008
2012	470	5	Motociclista	22	1	20-24	Masculino	Consulta Externa	Contusion en cualquier parte del cuerpo	No	No	No	0.008	0	0	0	1	571	0	0	0	0.008
[truncated: 43,019 more rows]

## Sheet: Dictionary
N°	Variable	Descripción/medición	Categorías
Registros lesionados atendidos en IPS
1	ID	Identificación asignado al evento
2	Year	Año de ingreso/consulta*.Se extrajo de la fecha de ingreso	2010-2015
3	Tipo de usuario	Hace referencia al tipo de afiliación con el SGSSS	1: Contributivo
			2: Subsidiado
			3: Vinculado
			4: Particular
			5: Otro
			6: Desplazado con afiliación al
			Régimen Contributivo
			7: Desplazado con afiliación al
			Régimen subsidiado
			8: Desplazado no asegurado
			(Vinculado)
			Otro
4	CondiciónFinal	Condición del usuario de la vía lesionado. Identifica si la atención está relacionada con un incidente vial-motociclista. Variable recodificada a partir de la causa externa y diagnósticos relacionados.	Motociclista
5	Edad	Edad del usuario al momento del ingreso al servicio de salud (años)
6	Grupo de edad*	Grupo de edad del usuario (años). Variable recodificada a partir de la edad.	En grupos quinquenales de 1-4 años a 80 y más, y sin dato.
			Y en los siguientes grupos
			2014-01-01
			15-29
			30-49
			50-64
			65 y más
			Sin dato
7	Sexo	Identificador para determinar el sexo del usuario del servicio de salud	1. Hombre
			2. Mujer
8	Servicio*	Indica si el registro corresponde a hospitalización, consulta externa o urgencias. Variable codificada a partir de la homologación de los archivos	1. Hospitalización
			2. Consulta Externa
			3. Urgencias
9	Diagnóstico principal al egreso	Código del diagnóstico a la salida del usuario, según CIE10
10	Diagnóstico relacionado1 al egreso	Código del diagnóstico relacionado1 a la salida del usuario, según CIE10
11	Diagnóstico relacionado2 al egreso	Código del diagnóstico relacionado2 a la salida del usuario, según CIE10
12	Diagnóstico relacionado3 al egreso	Código del diagnóstico relacionado3 a la salida del usuario, según CIE10
13	Naturaleza de lesión n°1* (Naturaleza 1)	Variable recodificada a partir del diagnóstico principal y diagnósticos relacionados	Según S1 Tabla
14	Naturaleza de lesión n°2* (Naturaleza 2)	Variable recodificada a partir del diagnóstico principal y diagnósticos relacionados (aplica en los registros con 2 o más naturalezas de lesión)	Según S1 Tabla
15	Naturaleza de lesión n°3* (Naturaleza 3)	Variable recodificada a partir del diagnóstico principal y diagnósticos relacionados (aplica en los registros con 3 o más naturalezas de lesión)	Según S1 Tabla
16	Naturaleza de lesión n°4* (Naturaleza 4)	Variable recodificada a partir del diagnóstico principal y diagnósticos relacionados (aplica en los registros con 4 naturalezas de lesión)	Según S1 Tabla
17	DW1	Peso de discapacidad asociado a la naturaleza de lesión 1	Según S2 Tabla
18	DW2	Peso de discapacidad asociado a la naturaleza de lesión 2	Según S2 Tabla
19	DW3	Peso de discapacidad asociado a la naturaleza de lesión 3	Según S2 Tabla
20	DW4	Peso de discapacidad asociado a la naturaleza de lesión 4	Según S2 Tabla
21	Nro_naturalezas_observadas	Conteo del número de naturalezas de lesión asociadas a cada registro
22	CASOS NL1	Número de casos identificados con la naturaleza de lesión 1 en el grupo de edad, sexo y año correspondiente a cada año
23	CASOS NL2	Número de casos identificados con la naturaleza de lesión 2 en el grupo de edad, sexo y año correspondiente a cada año
24	CASOS NL3	Número de casos identificados con la naturaleza de lesión 3 en el grupo de edad, sexo y año correspondiente a cada año
25	CASOS NL4	Número de casos identificados con la naturaleza de lesión 4 en el grupo de edad, sexo y año correspondiente a cada año
26	DW ajustado para las 4 NL	Peso de discapacidad ajustado por el modelo multiplicativo, según el número de naturalezas de lesión asociadas
